# Supplementary material for: PHC1 maintains pluripotency by organizing genome-wide chromatin interactions of the Nanog locus
Source: Nat Commun. 2021 May 14;12:2829. doi: 10.1038/s41467-021-22871-0 (PMC8121881; doi:10.1038/s41467-021-22871-0)
Supplement: Supplementary file 5 — Supplementary Data 1 [file 41467_2021_22871_MOESM5_ESM.xlsx]

## Sheet: Supplementary Table 6-RNA seq 4
cluster:	yellow		purple		green		blue
	Fam177a		BC080695		Xlr4a		Gm21992
	Cphx2		Gm17019		6230416C02Rik		Atp1a4
	Mup19		Serpina3m		DXBay18		Scn9a
	Mup15		Zfp352		Sts		Fmnl1
	Mup10		Gm4312		Pakap		Prmt8
	Trpc2		Tdpoz2		Hoxc6		Sema5b
	Mup2		Fthl17c		Hoxa9		Nkx6-2
	Bricd5		Efhc2		Vmn2r88		Hsf4
	Hist2h2aa2		Gm11238		Hoxd10		Emp1
	Mup12		Gm9125		Tmem40		Smarcd3
	Serpina1e		Ccl3		Klk12		Igsf21
	Mup7		Pnma3		Stab2		She
	Alb		Obox5		Cd99		Trpm1
	Gsc2		Gm7361		Erv3		Gfra2
	Mettl7a3		Pdlim3		Hus1b		Erg
	Ankrd34a		Pramef17		Xlr5b		Cfap45
	Emx2		Xlr3c		Hoxd9		Pianp
	Tex13		Speer4c		Oas1g		Synpo
	Hist1h4j		Muc19		Mall		Gm13889
	Nkx6-3		Xlr4c		Oas1d		Sobp
	Gna14		Krtap4-13		Hoxa5		Npr3
	Nlrp6		Inpp4b		Gpr179		Synj2bp-cox16
	Wdr86		Fthl17d		Hoxc5		Kcnh3
	Nlrp4g		AV320801		Fkbp6		Lonrf2
	Gas1		Olfr376		Nckap5		Gli1
	Tie1		Defb25		Emx1		Cabp1
	Rerg		Gm11544		Zfp36l3		Frmd4a
	Sp5		Gm4302		Dlx1		Mcam
	Phc1		Klhl6		LOC666331		Sfrp1
	Tril		Abcg3		Cbx8		Pcolce
	Gbx1		A430089I19Rik		Atp8b1		Itga9
	Themis		Usp17lb		Nav3		Myo1f
	Gm15816		Cxcl1		Ly6c1		Mras
	Cntfr		Zswim2		Hoxd11		Moap1
	Pigz		Olfr307		Oas1a		B4galnt4
	Eya1		Pnma5		Galnt6		Sh3pxd2b
	Spsb4		Gm2016		Hoxc10		Pcdhgb8
	Nptxr		Rhox9		Papln		Islr2
	Pkdcc		Dcc		Insl3		Dennd1c
	Fbxo16		Oas1f		Meis2		Gm7325
	Rsc1a1		Ankrd22		Hoxb4		Fjx1
	Rfx4		Xlr3a		Clca3b		Cpe
	Obsl1		LOC105242399		Vax2		B230217C12Rik
	Ptprd		Cdrt4		2510009E07Rik		Hs3st3b1
	Dock10		Lct		Arhgap30		Rapgef3
	Gpr27		Slc9a9		Isoc2b		Parvb
	Krt13		Gm8300		Pitx1		Ak3
	Pygo1		Gm4027		Hoxd4		Slc26a10
	Hck		Fmr1nb		Mageb16		Soga3
	Ntn1		Xlr4b		Them5		Zfp248
	Sox18		Gm38423		Cda		Dapp1
	Tmem151b		Gm13119		Rpl10l		Cacng8
	Gbx2		Gm5591		D1Pas1		Pcolce2
	2210011C24Rik		Adh7		Acpp		Arpin
	Bhlhe41		Zscan4c		Nr2f2		Inhbb
	Bcl11b		Fam90a1a		Tspan1		Igdcc3
	Fam19a4		Usp17le		Bbof1		Pax8
	Zeb2		Gm6763		Sertm1		Adgrb1
	Fignl2		Gm8764		Hist1h2af		Shisa2
	Gfra4		Gm21293		Sohlh2		Itpk1
	Zfp827		Gm21304		Dnajb13		Fam196a
	Lin28b		Zscan4d		Lrfn5		Cited4
	Mmp14		Gm13043		Pla2g4f		Chrd
	Ptch2		BB287469		Maml3		Zfyve28
	Olig1		Glipr1		Plagl1		Notch4
	Inha		Mrgprx2		Col17a1		Usp44
	Armcx6		Zscan4f		Ldoc1		Etv4
	Hdgfrp3		Gm7978		Cacna2d4		Pitpnm2
	Ank1		Gm5662		Hoxd13		Lrrc49
	Vash2		Gm13078		Ccdc141		Fam64a
	Lag3		Olfr1494		Pknox2		Ppm1n
	Pde3b		Gm12794		Egr3		Anp32a
	Fam189a1		Lgals6		Hoxc13		Tmcc2
	Bdh2		Atoh1		Smc1b		Cdk6
	Tcf15		4930579F01Rik		Hoxc12		Zbtb7c
	Mark1		Usp17lc		Ndufa4l2		Lrp8
	Arid1b		Gm2022		Ubash3a		Parp3
	Fam196b		Tdpoz4		Rhox5		9330159F19Rik
	Actn3		Gm428		Limch1		Tnfsf11
	Cdkl4		Krt80		Atp6v0a4		H1f0
	Foxp1		LOC106029237		Psors1c2		Arhgef25
	Zadh2		Dmrtc1b		Zfp467		Accsl
	Elavl3		Tcstv3		H2-Eb1		Dusp16
	En1		Esp24		Sez6l		Cdc42ep4
	Pstpip2		Tmem92		Lgals3bp		Prkce
	Gm5796		Spdye4b		Pcnx2		Rcn1
	Dnm1		4930502E18Rik		Psd4		Tfeb
	Chd7		Trim69		Six3		Erf
	Zfp385c		Zscan4b		Tdrd9		Lpar5
	Igfbpl1		Gm13128		Zic2		Kcnab3
	Phactr2		Gm4858		Dnah10		Cadm1
	Lims2		Tdpoz5		Sycp2l		Pcdhga7
	Wnt11		Gm10697		Lcp1		Mid1ip1
	Camkv		Gm10696		1700047I17Rik2		Pax6
	Epor		Dmrtc1c1		Padi3		Tmem51
	Slc9b2		Spz1		Serinc2		Insig1
	Ptrf		Tacr3		Gstp2		Exoc3l
	Slmo1		Gm11757		Morc1		Mgarp
	Dbn1		Rhox6		Fxyd5		Coro2b
	Dmbx1		Cacna1s		Slc5a1		G6pc3
	Evc		Abcb5		Myom3		Npepl1
	Prr36		Cela2a		Atp2b4		Hes1
	Rab39b		Gm11545		Adgrf5		Abcc1
	Ppm1h		Gm4340		9030617O03Rik		Ccnd3
	Pla2g7		Sdr42e1		Best2		Ccnd1
	Ccdc125		Xlr3b		Arsb		Grik3
	Klhl42		Nxf7		Tmc1		Schip1
	Tulp3		Ccr2		Hoxa7		Ehbp1l1
	Rsph3a		Tdpoz3		Zp3		Atp1b2
	Ltbp3		AF067063		Sh3tc2		Lix1l
	AI314180		Gm20767		Adra2b		Ripply3
	Nkd2		Gabra1		Tnnt2		Tigar
	Nfkb1		B020031M17Rik		Gsn		Lrrn2
	Gmpr		Pramef25		Col22a1		Slc4a3
	Evc2		BC147527		Phf11a		Vwa1
	Trf		Pkhd1		Prss42		Fam53b
	Hs6st2		Arhgef38		St8sia5		Dmtn
	Hist1h2ae		Arg2		Ebf4		Glb1l
	Rasl10b		Pcdha12		Pla1a		Ssx2ip
	Smarca1		Dux		Gm5134		C2cd5
	Crybg3		Krt5		Plekhg1		Tubb3
	Col13a1		Tcstv1		Kcnt1		Kcnh2
	Fam109b		Sytl3		Gm364		Myo5a
	Sox4		Sp110		Aire		Mest
	Camkk2		Usp17ld		Esx1		Prdm14
	Grm4		Gm8994		Lhfpl2		Tiparp
	Gli2		Gm16367		Sntb1		Ctbs
	Igfbp4		Defa23		Upk3b		Bex2
	Nfkbie		AA792892		Klk10		Syt7
	Apobec1		Nat8f2		Dazl		Gng3
	Metrn		Pramel6		Mybpc3		Nfatc4
	Nanos3		Abo		Ifi35		Ccdc28b
	Chrna7		AF067061		Slc5a12		Esyt1
	Naglu		Card11		Pdx1		Krt17
	2810417H13Rik		Cpb2		Tulp4		Ssbp3
	Sox1		Lmx1a		Adamts3		Tnfrsf21
	Cdkn1b		Spesp1		Fbp2		Dock3
	Vash1		B020004J07Rik		M1ap		Zc3h12a
	Ttc21b		Gm4981		Gpx2		Spsb1
	Neurod1		Lhx9		Lgals7		Pltp
	Polr3gl		Lgals9		Hsd11b2		Nlgn2
	Jph3		Tktl1		Eomes		Epb41l4b
	H2afj		Slfn2		Plau		Mfng
	Bcl6b		Srgn		Adm2		Ripk3
	F2rl1		Cd209e		Krt8		Kif26a
	Smo		Sfmbt2		Kcnab2		Plxnb1
	Gmds		Gm21190		Tnfrsf8		Zfp775
	C1ql1		Nfam1		Ano1		Kdelr3
	Nhs		Gpr50		Pon3		Bcam
	Iqgap2		Cd6		Hey2		Ankrd35
	Elk3		Vmn1r48		Grid1		Tmem138
	Tmem198		Cfh		Pecam1		Tgfbi
	Grasp		Capn6		Tmprss11d		Zbtb7a
	Tmem229a		Trim52		Sorcs2		Gas6
	Nrbp2		Ninj2		Stard8		Serpine2
	Dusp6		Chrm3		Cldn4		Ebp
	N4bp3		Siglecg		Srgap3		Palm3
	Shc2		Cyp2j6		Slc2a7		Itpka
	Tmem179		Abcc2		Pik3ip1		Msmo1
	Mvb12b		Oasl2		1700029P11Rik		Ankrd33b
	Lama1		Serpinb8		Irak2		Stac2
	Tnfrsf25		Atp2c2		Slamf9		Ier5l
	Slc38a1		Nat1		Gsta3		Abi3
	Frem2		Pramel7		Tfr2		Ncam1
	Gngt2		Ubtfl1		Hoxb13		Ezr
	Qprt		Ptpn22		Xkrx		H2afy2
	Ldhb		Gm15284		Klk11		Rcn3
	Rhoc		Fcrl5		Rnf135		Mon1a
	Hopx		Iqub		Gimap9		Rasl11a
	Wscd1		Ly6a		Phf11d		Pqlc1
	Fgf17		Sct		Sult2b1		Uck2
	Ncan		Aass		Pgam2		Nos3
	Tcf4		Trim30a		Pitx2		Cyp51
	Ptms		Tcf23		Calcoco2		Sema4a
	Gfpt2		Tnfrsf22		Drc7		Socs5
	Phgdh		Zbp1		Myh13		Tob1
	Fbxl16		Psmb8		Ldhd		Ephb4
	Bahcc1		Pou6f2		Mtus2		Eef2k
	Cmas		Gm15091		Tspan8		Limd2
	Lingo3		Osm		Nfix		Epb41l4a
	Fam60a		Dcdc2c		Elf3		Ptpmt1
	Trim46		Rec114		Smad6		Orai3
	Adcy1		Epn3		Cd82		Slc16a1
	1190002N15Rik		Ephb1		Mael		Adam23
	D6Wsu163e		Ms4a15		Fcgrt		Cers4
	Satb1		3830417A13Rik		Aoah		Abcd1
	Armcx2		Adra1a		Serpinb9b		Zfp36l2
	Dennd5b		Trim75		Spon2		Usp27x
	Vcpkmt		Lmx1b		Tlr5		Tcl1
	Fam169a		Gm973		Tspan32		Ccdc51
	Etnk1		Nrn1		Smoc1		Dlgap3
	Nrarp		Aox3		Pld1		Vegfa
	Ndufa9		Espnl		P2rx4		Necab2
	Tigd5		Apol7b		Nkx2-5		Bid
	Gdf1		Xirp2		Npnt		Tradd
	Emilin3		Cyp2b23		Gng12		Vim
	LOC100861615		Gab2		Ctif		Dhrs13
	Rnf157		Vmn1r45		Unc13d		Ccdc40
	Ttc23		Bcl2l15		Sec14l4		B4galt5
	Grb10		Edil3		Dusp10		Stat5b
	Tor3a		C130026I21Rik		Trim14		Six5
	1110032A03Rik		Nlrp9b		Ulbp1		Dhcr7
	Map2		Gm7102		Pfkp		Prr13
	Caprin2		Smtnl1		Pcgf5		H1fx
	Rab31		Pkd1l2		Sync		Aes
	Ncs1		0610040J01Rik		Lamb3		Pcsk1n
	Etv6		Cbx4		Ttc9		Arhgef15
	Mrps35		Mogat2		Chrnb4		A230050P20Rik
	Sox3		Neurog1		Slc37a1		Baz2b
	Phlda2		Gm13083		Fhdc1		Ndnl2
	Elavl4		Cd200		Syne3		Lck
	Spred1		Wdr20rt		Tdrd7		Gcnt2
	Cacnb1		Aspa		Col16a1		Elmsan1
	Gpr153		Mycs		Aldh1l1		Vegfb
	Nefh		Gm1322		Gulo		Pros1
	Smco4		Nlrp4a		P2rx7		Cdc25b
	Rnf144a		Naalad2		Kalrn		Pcdhga11
	Cd9		Ctf2		Zc3hav1		Cradd
	Cebpd		Inhbe		Man2b2		Mcf2l
	Epha7		Mup5		Tmem254c		Esrrb
	Abca1		Rtn4rl1		Irgm2		Prodh
	Gsta4		Gm5622		Folr2		Ifitm2
	Wbp11		Fam124a		Inpp5d		Pcyox1l
	Caskin1		Nwd2		Cd80		Ergic1
	Hbegf		Osr2		Slc25a20		Lamtor2
	Smim3		Ddr2		Hipk4		Nanog
	Rragb		Frk		Adamts9		Stat3
	Hpdl		Parp10		Aqp3		Rcsd1
	Chrna9		Trim29		Adgrd1		Arl14epl
	Grtp1		Rhcg		Plekhg3		Xpnpep2
	Zfp819		Vmn1r53		St3gal1		Hnf4a
	Napsa		Col5a2		Klhdc7a		Cxx1a
	Enho		Dnah7a		Gpr20		Maats1
	Csrp2		Siglecf		Cd40		Il6ra
	Elmo1		Cysltr2		P2ry2		Il34
	Plk5		Hoxb3		Pvrl4		Evx1
	Foxj1		Tgtp1		Baiap2l1		Prss50
	Pank1		Dmrt3		Cxx1b		Erbb3
	Serf1		Dnah6		Wipi1		Ikbke
	Nop2		Pax7		Trp73		Thy1
	Mzf1		Prkch		Reck		BC021614
	Efna2		Gm21319		LOC547349		Oas2
	Phb2		Rpl39l		Hoxb9		Dysf
	Pex5		Gpr182		Mfsd7c		Myof
	Fhod3		Olfml1		Slc2a5		Ret
	Arhgef9		Olig3		Slc17a9		Mapt
	Spdya		C330013J21Rik		Gpat2		Sfxn3
	D16Ertd472e		Vnn1		Ctnnal1		Rtkn
	Sdccag8		Stox1		Sord		Rasa4
	6030419C18Rik		Krt7		Msx2		Cd84
	B4galt4		Rimbp2		Loxl4		Stat5a
	Zfp423		Mb		Il17rc		Htra1
	Extl2		Otx1		Hydin		Ptgs1
	Homer2		Tnnt3		Pag1		Pik3cd
	Gapdh		Krt14		Tigd2		Rab27a
	Gdf3		Gata3		Palld		Mob3c
	Fam89b		AI593442		Afap1l2		Ptprv
	Rhno1		Hand1		Unc45b		Dcbld1
	Lpcat3		1700123I01Rik		Rasgef1a		Xaf1
	Lrrc1		Lrrc15		1700061G19Rik		Camk1d
	Calca		Acta1		Lama4		Capg
	Grcc10		Cox7b2		Slc25a31
	Bicd1		Cphx3		Glipr2
	Neil2		Gstm6		Manba
	Irf2bpl		Defa3		Il9r
	Zxdb		Cyp2d22		Setdb2-phf11c
	Zfp362		Hormad1		Gstp1
	Cdkn1c		Fgf5		Cd59a
	Ext1		4930486L24Rik		Capn12
	Gm10406		Ppef2		9530053A07Rik
	Miip		Igsf23		Mreg
	Fblim1		Ceacam10		Wfdc2
	Plekha5		Serpine1		St5
	Zfp280c		Hcn1		Egfl6
	Coro1a		Parm1		Proser2
	Foxj2		Sox9		Slc37a2
	Amigo1		Nmi		Trpv2
	Emg1		Ctcfl		Map10
	Phf19		H2-M3		Rdm1
	Marcksl1		Casp14		Fstl3
	Adat2		Trim12c		Tuft1
	Zbed3		Dmrtc1c2		Adam10
	Srxn1		Tc2n		Zic5
	Gm14430		Trpv5		Gna15
	Efnb1		Capn3		C77370
	Cltb		Timm8a2		Ggt1
	Ankrd24		Usp17la		Bglap3
	Lrp6		Plch2		Cryab
	Elavl2		Cps1		Nlrc4
	Jph4		Diras2		Tfap2c
	Msi1		Upk2		Aldh1l2
	Mapk11		Gm14305		Ssc4d
	Rad51ap1		Gbp2		S100a6
	Ldlrad4		Vmn2r55		Ly6g6e
	Fndc4		Cntnap3		Eda
	Hhex		Cyp4f39		Pter
	Ddx47		Prox1		Cald1
	Zfp768		Duxbl2		Ssbp2
	Tro		Duxbl3		Bin2
	Ly75		Slc6a12		Nckap1l
	Ncapd2		Tacstd2		Csrp1
	Aldh5a1		Sbsn		Atp9a
	Kirrel2		Klhl13		Tanc2
	Trim36		Naa11		Fosl2
	Zfp358		Slfn3		2019-09-05
	Asic1		Prss23		Khdc3
	Irf2bp2		F830016B08Rik		Oas3
	Sort1		2019-09-04		Slc29a3
	Erbb2ip		Nkx2-2		Fam63b
	Mllt11		Nrk		Susd4
	Capns1		Dpp4		Tgfbr3
	Sfrp4		AU022751		Rab11fip4
	Col8a2		Foxq1		Lxn
	Ppm1j		Slc9a7		Rin3
	Nova1		Btn1a1		Myo1d
	Ina		Acan		Wnk3
	Junb		Hacd4		Ssh3
	Gnas		Slco2a1		Plin2
	Slain1		Agpat9		Tmem43
	Pdzd4		Adgrg6		Atp8a1
	Crebl2		Rhox13		Tcn2
	Pitpnm1		Flrt2		Vsig10l
	Olfr985		Steap3		Slco4c1
	Slc7a6		1810009N02Rik		Emp3
	Wsb2		Arhgef26		Extl1
	Thbs3		Slc4a5		Tdrp
	Dclk2		Abt1		Crocc2
	Rnf219		Tex19.2		Tnfrsf1a
	Ing4		Grin1		Plod2
	Zbtb46		Ptpn13		Unc93b1
	Tmtc1		Ifit1bl2		4930402H24Rik
	Syngr1		Tex19.1		1700025G04Rik
	Akap12		Vrtn		Lrig1
	Strap		Klhl30		Abca5
	Lrp3		Got1l1		Helz2
	Prps2		Tmem119		Bahd1
	Dera		Mgll		Zhx1
	Golt1b		Rapsn		Fgfbp1
	Usp5		Tpk1		Apoc1
	Mn1		Trpc6		Arhgef19
	Pcbp4		Cyp4a30b		Casp6
	Nat8l		Dnah11		Bmp8b
	Iffo2		Abcb1a		Nsun3
	Stk38l		Ceacam20		Nos1
	Ybx3		Ephx2		Ccng2
	Ltbr		Pcsk1		Dgat2
	Slc43a1		Hoxa3		Camsap3
	Ipo8		Mypn		Gpa33
	Atn1		Tdrd12		Pramef12
	Mlycd		Glrx		Itgb3
	Hist1h2ao		Slc40a1		Sox15
	Trp53i11		Ifnlr1		Rab11fip5
	Pdk1		Adgrl3		Zmiz1
	Msl1		Gbp9		Rasal1
	Zfp384		Otud7a		Cdc42ep3
	Cipc		4933406J08Rik		Mmrn2
	Cdca3		Ccno		Cd38
	Cisd3		Acta2		Slc16a3
	Dnajc22		Mep1b		Nupr1
	Fam102b		Duox2		Spock2
	Tead4		Col26a1		Entpd5
	Ckap4		Gtsf1		Scara5
	Fam107b		Fut8		Cds1
	Dlk1		Cldn34c1		Naaa
	Decr1		Pclo		Hnf1a
	Recql		Rnf17		Sowahb
	Crlf1		St6galnac2		Adcy7
	Mlf2		Grk4		Sh3tc1
	L3mbtl3		Krt18		Prss35
	Dusp7		Bmi1		Fgf1
	Fgd5		Igtp		Pid1
	Mpzl2		Fetub		Dynlt3
	Armcx4		Krt19		Sh2d3c
	Trh		Igf2		Dcaf6
	Tbc1d9		Kdm4d		Stox2
	Armcx1		Smyd1		Setmar
	Hdac7		Acsbg1		Acad11
	Tmsb4x		Gm10662		Dennd3
	Cops7a		Epx		Cd37
	Map4k3		Eln		Fam178b
	Zfp334		Hdc		Pdpn
	Zfp651		Arhgef6		Chmp4c
	Ribc1		Mrc1		Ly6e
	En2		Lrrk1		Syce1
	Lpgat1		Trpm6		Hspa1a
	Sox11		Slc8a1		Ptpn7
	Dnd1		Myom2		Loxl2
	Poc1b		Fhl2		Nol4l
	Foxm1		Sp140		Slc23a2
	Ccdc181		Stk31		Slc9a3r2
	Wipf1		Gbp2b		Creb3l2
	Gpr19		Lrp1b		Tmem106a
	Palm		Stmn2		Igf2bp3
	Whrn		Zfp488		Ypel5
	Zfyve9		Wdr64		Dynlt1b
	Luzp1		Cd44		Tspan33
	Msc		Rpgrip1		Rnf128
	Nr0b1		Micall2		Mfge8
	Fkbp4		Otx2		Tmem231
	Capn2		Nefm		D630023F18Rik
	Ceacam1		Sycp2		Tmbim1
	Cnpy1		Gm5114		Agpat2
	Slc16a13		Nlrp5		Afmid
	Borcs5		Car4		Tnnt1
	Mmab		Ncf2		Mpp1
	Itfg2		Dsp		Spata31d1b
	Cxxc5		Dmkn		Trnt1
	Zbtb12		Th		Igfbp2
	Ube2j1		Nr3c2		Vgll4
	Nhsl1		Magel2		Zyg11a
	Shank3		Pramef8		Arl4d
	Bcl3		Erap1		Reep5
	Sec14l1		Fmo5		Sdr39u1
	Atxn1l		Tex101		Bin1
	Socs2		Slc30a2		Gm2a
	M6pr		Wnt4		Sesn1
	Bcar3		Gab3		Saysd1
	Rcbtb1		Echdc3		Slc17a5
	Pyroxd1		Olfr613		Smpdl3b
	Tsen34		Psme2b		Hexdc
	Cacng7		Gm20765		Tbx3
	Med21		Gm21312		Mgmt
	Zcchc2		Psg28		Fbxw17
	Mex3a		Kcnn4		Trerf1
	Gls2		Gbgt1		Cdk18
	1110051M20Rik		Csf1		Slc18b1
	Glul		Ttn		Hsdl1
	Lrfn3		Dnah7c		Morc4
	Tm7sf3		Lypd3		F11r
	Klf4		Myo7a		Derl3
	Mast4		Slc25a45		Brox
	Zc4h2		Tns4		Mitf
	Mef2b		Irx3		Commd3
	D630045J12Rik		C030039L03Rik		Aff1
	Hmga1-rs1		Rragd		Pink1
	Smyd2		Taf7l		Aaed1
	Znrd1		Msx1		Rpia
	Cnbd2		Ms4a10		Pcbd1
	Ric8b		Ebf2		Col5a3
	Lrrc61		Tgfb2		Snx24
	Dusp22		Zbbx		Ryr1
	Clip3		Grk1		Amph
	Fzd3		Hmga2		Rab43
	Gm3383		Vil1		Myo6
	Bex1		Uba1y		Acaa2
	Fkbp10		Auh		Adam15
	Pir		Fam160a1		Slc45a4
	Rnd2		Foxg1		Crlf2
	Fgfr1op2		Tpbg		Abhd6
	Gls		Ap1s3		Ano9
	Ddx25		Zfp951		Csf2ra
	Trib2		Magee2		Xpr1
	Mctp2		Hivep2		Xkr8
	Znrd1as		Col9a2		Acap1
	Slc7a7		4930512M02Rik		Map3k6
	Midn		Ptprz1		Col5a1
	Stmn3		Wnt7b		Trim63
	Adk		Phldb3		Gpr160
	B4galt2		Rasgrp3		Sh3bgrl2
	Zfp266		Ryr3		Khnyn
	Kank4		Pramel1		Ube2h
	Epdr1		Wisp1		Lmbr1
	Zkscan14		Pdgfra		Eng
	Sat1		Lrp2		Tnfsf12
	Btbd2		P2ry6		Sparc
	Acadl		Plcd4		Ttc38
	Klhdc2		Lama3		Tusc3
	Wrb		Syne1		Arhgap29
	Dis3l		Rbm44		Stard10
	Samd10		Lat2		Il3ra
	Ogfrl1		Apol6		Psap
	Pbx3		Zfp781		Ppic
	Mrpl51		Rgs9		Folr1
	Cenpv		Rab3b		Cast
	Vsig10		Zfp600		Atrn
	Cdk17		Plce1		Plpp5
	Chchd10		Gadd45g		Uhmk1
	Ddah1		Esrp1		Ak1
	Asun		Coch		Fgd6
	Rara		AF366264		Emc3
	Tceal8		Hpn		Smox
	Tmem242		Naip5		Bnip3l
	Lyn		Zfp277		Mppe1
	Pdik1l		Urgcp		Diaph2
	Ppt2		Wnt7a		Syne2
	Adgrv1		Oas1c		Tex2
	Hes6		Six1		Map4k2
	Kras		Unc5b		Tgfb1i1
	Mns1		Nalcn		Fntb
	Lifr		Eps8l2		Ttll1
	Snx18		Btc		Atg16l2
	Pgls		Col4a2		Ehbp1
	Scarb2		Cd55		Sp6
	Nsmaf		Cdkn2c		Aak1
	Ccne1		Bnipl		Tex264
	Gm3558		Pcdh8		H2-M5
	Nefl		Bcorl1		Zcchc11
	Map7d2		Nrp1		Stom
	Tagap1		Irgm1		Ppp3ca
	Epha2		Rsph4a		Sipa1l2
	Rmnd5b		Skint4		Tmem185b
	D2hgdh		Anxa1		Cdc42bpg
	Nr2f6		Cyp2s1		Stx17
	Mogs		Alox5ap		Mob1a
	Nde1		Gata1		Vcl
	Tmem8		Gpd1		Ostf1
	Pycr1		Synj2bp		Ston1
	0610010K14Rik		Syt13		Dnm2
	Tk2		Gm13247		Akap13
	Nmral1		Lgals4		Erc1
	Ski		Snai1		Eml2
	Txnip		Lpar1		Nedd4l
	Iffo1		B4galnt3		Vamp8
	Dgcr6		Spata22		Hmha1
	Fam111a		Nat2		Il17ra
	Hk2		Gramd1c		Cuedc1
	Ptpn12		Sdk1		Iqgap1
	Ier2		Lad1		Adam9
	Pja1		4930444G20Rik		Rnf130
	Arl6		Tmcc3		Chml
	Parp11		Papss2		Prr23a3
	D17H6S56E-5		Pde2a		Pld2
	Ube2e1		Glis3		Gphn
	Nphp1		Tbx4		Cln8
	Dab1		Trim21		Trpm4
	Kifc3		Slc4a4		Zdhhc9
	Ppfibp1		Pnpla1		Polh
	Fam102a		Hist2h2aa1		Rps6ka5
	Spry1		Cyth4		Abhd2
	Foxk2		Satb2		Zfp459
	Bex4		St8sia1		Usp2
	Sssca1		Col20a1		Stap2
	Gtf2i		Slc47a2		Agk
	Nabp2		Nebl		Lgals3
	E2f3		Rhd		Nipal3
	Bnc2		Nlrp4f		Parp4
	Sntb2		Col6a1		Rnf7
	Cdc42ep1		Clcn5		Tmem164
	Gkap1		Atp13a4		Clic4
	Pvrl3		Slc1a1		Sgpl1
	Paox		Efhb		Irs2
	Chd3		Qpct		Usp24
	Zfp647		Zfp65		Rit1
	Speg		Spi1		Ccdc77
	H2afz		Fcgbp		Zfp59
	Hmgn5		Wbp2nl		Neurl1a
	Samd1		Pld4		Lclat1
	Repin1		Tinagl1		Iqsec1
	Scyl1		Id3		Qpctl
	Ift140		LOC101055671		Kif16b
	Rimklb		Smarca2		1700007K13Rik
	Pycrl		Axl		Crocc
	Pebp1		Frmpd1		Rell1
	Fam160b1		Rab32		Atl2
	Zfp354c		Zbtb10		Mcm3ap
	Cdr2l		Gm5592		Spata6
	Btg1		Fbxo15		Ninj1
	C330006A16Rik		Bnip3		Sgce
	Mrpl41		Cnn1		Cfap74
	Ldlrad3		Tmem45a		Csnk1g1
	Timm44		Dusp8		Cmklr1
	Ap1g2		Pxdc1		Pigb
	Dtd1		Rnls		Fndc3b
	Ccnj		Tap2		Pgm1
	Baiap2		Mmd2		Jagn1
	Rps6ka2		Acer1		Nuak1
	Necap1		Tmem184a		Mapk13
	Rassf3		Cd74		AU040320
	Bola1		Itgb4		Gk
	Rfc4		4930539E08Rik		Abca3
	Uty		Itga1		Ash1l
	Chchd6		Guca1a		Igf2bp2
	Gpsm3		Caps2		Rgs3
	Ssr2		Was		St14
	Apoe		AW551984		Relt
	Rilpl1		Gbp4		Aldh6a1
	Slc2a3		Liph		Synj1
	Mgat4a		Gstm2		Rasgrp4
	Timm21		Vsir		Wnt6
	Tpi1		Ets1		Cpxm1
	Ftl1		Papolb		Hspa2
	Trps1		Greb1l		Grhpr
	Cisd2		Hist1h2ah		Brat1
	Hmces		Pmaip1		Bend4
	Ppp1r18		Col1a1		Lrrc2
	Slc25a33		Lipo1		Smtnl2
	Ska2		Tmtc2		Ift80
	B3gnt2		Fam83b		Ephx1
	Tmem186		Col2a1		Phyh
			Scarf1		Plekhd1
			Gm14288		Slc38a9
			Pabpc4l		Tex261
			Fam167a		Cdc42ep5
			Itgam		Nup210
			P4ha2		Prep
			Rex2		Fam117b
			AI661453		Sh3glb1
			Tnfrsf23		Dusp1
			Plekhb2		Slc6a8
			Bmp1		Hr
			Plekhn1		Kidins220
			Capsl		Arhgap28
			Foxi3		Dnajc1
			Gm4884		Lactb2
			Adrb3		Slc25a12
			Col11a1		Qsox1
			Col4a1		Shroom2
			Gnal		Cpd
			Fbln2		Tmem123
			Slfn9		Specc1
			Dsc2		Kdm6b
			Adam8		Gata4
			A4galt		Tacc1
			Gm7827		Abca7
			App		Ehd4
			Thbs1		Tbc1d1
			Robo3		Myadm
			Gata6		Sugp2
			Prdm1		Cep55
			Crispld1		Lrfn1
			Fggy		Parp14
			Gtsf1l		Tax1bp3
			Prkar1b		Cln6
			Bcor		Phf1
			Kcnf1		Gm20594
			Acy3		Ercc4
			Wbscr17		Mbnl2
			Hoxa1		P4ha1
			Chst15		Magt1
			Trim56		Als2cl
			Sh3kbp1		Dopey1
			Dmrta2		Cdan1
			Hpca		Crbn
			Bcl9l		Mrpl33
			Necab1		Dock4
			Ankrd45		Cux1
			Ust		Gdi1
			Plxdc2		Tmem38a
			Snai2		Man2b1
			Lmo7		Dmpk
			Aim2		Dph1
			Lrrn4		Pqlc2
			Brdt		Ogg1
			Lix1		Lmtk3
			Zfp560		Slc12a6
			Fgfr2		Nf1
			Tuba3a		Lgmn
			Gipr		Zbtb32
			Ryr2		Rhbdd2
			Pla2g4c		Pik3r3
			Tcte3		Mib2
			Reps2		Tspan17
			Gm4922		Hspb8
			Ppfia4		Suclg2
			Gm21188		Dlg5
			Gm4724		Ptpn3
			Ddhd1		Tnfrsf10b
			Thnsl2		Zcchc17
			Nox4		A430033K04Rik
			Ptk2b		Tgfbr1
			Anxa2		Ostm1
			Slc5a11		Tmed5
			Cpne9		Mink1
			Mcf2		Zfand3
			Gm14434		Ints1
			Megf11		Rnf24
			Ehd2		Iba57
			Zfp619		Cpped1
			Gm14308		Tada3
			Slc23a1		Cox6b2
			Mup6
			Synpo2
			Radil
			Dll1
			Vmn1r58
			Gm14295
			Gucy1a2
			Mfap4
			Amot
			Slc35g1
			Fgd4
			Phldb2
			Grhl2
			Tlr2
			Myo1a
			Sgk3
			Lonrf3
			Fsd1l
			Med12l
			Met
			Afap1
			Slc43a3
			Pou6f1
			Mbp
			Arhgap4
			Plcg2
			Trim43b
			Cngb1
			Gm13251
			Ak4
			Herc3
			Pm20d2
			Lef1
			Xntrpc
			Mex3b
			Aim1
			Il13ra1
			Parp12
			Cdh9
			Amz1
			Pdgfrb
			Ak7
			Ldb3
			Dock5
			Tagln
			Ctgf
			Vwa5a
			Ddhd2
			Podxl
			Gpr4
			4930447C04Rik
			Fzd4
			Adam1a
			Tmsb15l
			Mllt3
			Psd3
			Ebf1
			Lnpep
			Tshz3
			Zfyve1
			Snurf
			Sptb
			Mthfsl
			Irf1
			Antxr1
			Lrpap1
			Rmdn2
			Sult5a1
			Prex2
			Myh6
			Zdhhc2
			Cyp7b1
			Cdcp1
			Kbtbd6
			Col7a1
			Lama5
			Zbtb7b
			Adamts2
			Papss1
			Rdh1
			Dennd1b
			Casz1
			Cxcl16
			Tapbp
			Gstm5
			Ppp1r12b
			Neto2
			Ldlrad2
			Ahr
			Cpeb2
			Dock9
			Zfp931
			Nfatc2
			Adgrg1
			Gm13139
			Gm13242
			Csgalnact2
			Prkcb
			Itga4
			Tbc1d8
			Pla2g10
			Gm7609
			Lats2
			2610008E11Rik
			Ric3
			Cbx2
			9430020K01Rik
			Gm10324
			Myl9
			Fam169b
			Nrip3
			Tmem191c
			Lonrf1
			Serinc5
			Epb41l1
			Mmel1
			F8
			Tmem45b
			Arhgap44
			Setx
			Kcnn2
			Enpp2
			Gca
			Nbeal1
			Rbm47
			Usp43
			Ascl2
			Pcdhga1
			Fam221a
			Onecut2
			Rdh9
			Snx7
			Zfp758
			Bgn
			Mgat5
			Cgnl1
			Gabarapl2
			Stim2
			Cwc22
			Ppp2r3a
			Procr
			Ube2l6
			Kdf1
			Pogk
			Arl4c
			Sycp1
			B3glct
			Vgll3
			Gk5
			Rp2
			Hspa4l
			Scd3
			Tfap2a
			Prss8
			Cyr61
			Gm13212
			Gpcpd1
			Wnk1
			Tfcp2
			Acer2
			Mme
			Unc13b
			Hcfc2
			Lpl
			Sptbn2
			Impdh1
			Arhgap42
			Nrip1
			Prkx
			Tmem64
			Vsig2
			Wdr44
			4930432K21Rik
			Cebpa
			Spta1
			Ticrr
			Vmn1r65
			Zfp229
			Tex11
			Os9
			Gm3604
			Fbxl4
			Slc25a24
			Rusc2
			3632451O06Rik
			D130040H23Rik
			Abcb1b
			E030030I06Rik
			Cldn7
			Braf
			Hmgxb4
			A830018L16Rik
			Pi15
			Ifnar1
			Vwf
			Dennd4c
			Snx16
			Hmgcll1
			Abcd4
			Zfp791
			Acnat1
			Piwil2
			Mbd5
			Ccdc136
			Zfpm1
			Timp3
			Chst12
			Il1f9
			Kdm5a
			Sdc4
			Ttc30b
			Arhgef28
			Scamp1
			Kremen1
			Wls
			Cdsn
			Efr3b
			Shank1
			Gm5595
			Sema7a
			AU018091
			Rb1
			A430078G23Rik
			Arap3
			Mrc2
			Spn
			Slc5a5
			Adamts14
			Arih2
			Duox1
			Snx29
			Sh2b2
			Brpf3
			Wt1
			Rab15
			Glrx2
			Vasn
			Sptbn1
			Plekhm3
			Tbc1d8b
			Atxn7l3b
			Icosl
			Ythdc2
			Rnf216
			Pyurf
			Nt5e
			Mov10l1
			Scube3
			Pim2
			Btbd18
			Sorbs1
			Kctd1
			Ccdc64
			Inadl
			Nabp1
			Cdh1
			Ralgds
			Ago3
			Mmp9
			Ttyh1
			Slc35c1
			Zfyve26
			Mfsd2b
			Gm14440
			Fabp5
			4932438A13Rik
			Mkl2
			Dock11
			Gimap1
			Vgf
			Murc
			Casc4
			Nat8f4
			Tex15
			Mospd1
			Tnfrsf19
			Ankrd50
			Osbpl5
			Ncoa2
			Zfp369
			Ulk1
			Tcaf1
			Msantd4
			Tspan2
			Brpf1
			Dst
			Gcnt1
			Pgm2l1
			Usp28
			Ehhadh
			Cd1d1
			Ddah2
			Park2
			Amotl2
			Ubxn2a
			Mef2d
			Atxn7
			Tyms
			Ptprs
			LOC101056073
			Cdk19
			Flnc
			Six4
			Dpy19l4
			Tln1
			Sfxn2
			Aard
			Gpr157
			Apaf1
			Mob3b
			Arap2
			Zfp937
			Clip2
			Pvr
			Csrnp2
			L2hgdh
			Tbrg1
			Atg13
			Clstn3
			Jade3
			Smco1
			Dnajb6
			Tmeff1
			Tspan6
			Gm13152
			Zfp772
			Rapgef5
			Pgap1
			Ppfibp2
			Atf7ip2
			Lfng
			Ccdc117
			Pm20d1
			Camkk1
			Diaph1
			Haus2
			Ptpn14
			Pcdh1
			Ccdc126
			Kcnk1
			Ccdc138
			Fam83g
			Tbc1d12
			Cdh11
			Kif13b
			Aldh3a2
			Ppm1l
			1600014C10Rik
			Cenpw
			Peg10
			Ipmk
			Dnmt3b
			Maoa
			Gm13157
			Klhl7
			Zbed6
			Itm2a
			Mbd1
			Epha4
			Aldh1b1
			Tchh
			Deptor
			Ttl
			Sh3bp4
			Rabgap1l
			As3mt
			Kdm3a
			Dmxl2
			Als2
			Phka1
			Sipa1l3
			Hs6st1
			Fam172a
			Hook3
			Hmbox1
			Psma8
			Lpcat1
			Ralgapa2
			2610524H06Rik
			Tpd52
			Pnpla3
			Scai
			Star
			Klf6
			Gm14393
			Magi3
			Foxn3
			Gatsl2
			Ncoa4
			Kdr
			Msra
			Usp48
			Plekhg5
			Ms4a6c
			Pdk4
			Agrn
			Shisa7
			Asxl3
			Trip11
			Cstb
			Dusp9
			Nr6a1
			Mycbp2
			Plcxd1
			Cers6
			Yod1
			Mtpn
			Flnb
			Slc29a4
			Ino80
			6720489N17Rik
			Abcc5
			Ctla2a
			Pon2
			Dusp27
			Nr2c2
			Gstm1
			Itgav
			Rnf141
			Zfp317
			Tead3
			Colec12
			Efnb2
			Rock1
			Dcaf5
			Cdon
			Slc35b4
			Dnm1l
			Mob1b
			Arhgef5
			Pfkm
			Sarm1
			Cgn
			Lpp
			Gal3st3
			Ero1l
			Ctr9
			Plin3
			Cep57l1
			Peg3
			H2-D1
			Gje1
			2610002M06Rik
			Cyth3
			Etohi1
			Spag9
			Rbms2
			Ralgps1
			Rhpn2
			Nid2
			Arhgef16
			Adam17
			Usp54
			Vrk3
			Arhgef18
			Vps13d
			9830147E19Rik
			Acad9
			Cr1l
			Trrap
			Pla2g5
			Gm13154
			Ninl
			Sh3pxd2a
			Rcan1
			Zfp300
			Arhgef3
			Pls3
			Commd7
			Plxna1
			Tlcd2
			Adgre5
			Tert
			A730008H23Rik
			Fmn2
			Anxa3
			Kbtbd7
			Rybp
			Npl
			Vps13a
			Sgms1
			Efr3a
			2410141K09Rik
			Sccpdh
			Cd276
			D230025D16Rik
			Gm13051
			Fancl
			Myh14
			Zfp809
			Cldn6
			Rock2
			Nelfa
			Alg13
			Kdm7a
			Chd6
			Cry1
			Sqstm1
			Igf2r
			Gatsl3
			Adam22
			Zfhx3
			Herc2
			1700017B05Rik
			Kif14
			Zfp386
			Tpm1
			Zfp820
			Lypla1
			Bcl2l11
			Cdh24
			Cstf2t
			Tpd52l1
			Zfp950
			Sepn1
			Edem3
			Zxdc
			Thumpd3
			Tmem106b
			Lrrc8a
			Plekhh2
			Psg16
			Pnrc1
			Tab3
			Znrf2
			Tnks
			B4galt6
			Fzd7
			Dok2
			Rreb1
			Zdhhc20
			Gldc
			Kif2a
			Tbkbp1
			Slx4ip
			Esco1
			Rif1
			Arhgap10
			Tmem135
			Mapk4
			Sash1
			Eaf2
			Ccdc82
			Polk
			Tes
			Slc38a6
			Dusp3
			Suz12
			Cd209c
			Eif2s2
			A230046K03Rik
			Hip1
			Wdr62
			3110001I22Rik
			Osbpl8
			Ccdc43
			Zfp953
			Gpd2
			Fancm
			Mcm9
			Gm14431
			Clock
			Elf1
			Kmt2a
			Cmip
			Impact
			Ercc6l2
			Nipbl
			Exoc6
			3110043O21Rik
			Phc3
			Zfp689
			Crim1
			Myh9
			Micu3
			Rev3l
			Cul4b
			Zfp936
			Ubc
			Rb1cc1
			Rnf149
			Mrps2
			Fktn
			Atxn10
			Slc43a2
			Mtr
			Tnrc18
			Gm8898
			Strn
			Car2
			Fat1
			Lrrc57
			Ksr1
			2310035C23Rik
			Odf2l
			Herc1
			Alms1
			Tmem263
			Impad1
			Setdb1
			Etv3
			Etl4
			Usp9x
			Vps54
			Rasa1
			Gm14322
			Dtx2
			Abl1
			Iqce
			Iqgap3
			Tmem63b
			Srl
			Smg1
			Vps13b
			Gpatch2l
			Tbc1d31
			Sned1
			Zmat4
			Rbbp8
			Qsox2
			Zfp442
			Cnst
			Cdc42bpa
			Mtss1l
			Gfpt1
			Gpx4
			Hmox1
			Shb
			Rnft1
			Plcg1
			Mast1
			Dph6
			Tead1
			Dbt
			Sec24d
			Mark2
			Gm14432
			Zfp534
			Fnip1
			Zfand2a
			Tmcc1
			Plekhm1
