# Supplementary material for: PHC1 maintains pluripotency by organizing genome-wide chromatin interactions of the Nanog locus
Source: Nat Commun. 2021 May 14;12:2829. doi: 10.1038/s41467-021-22871-0 (PMC8121881; doi:10.1038/s41467-021-22871-0)
Supplement: Supplementary file 6 — Supplementary Data 2 [file 41467_2021_22871_MOESM6_ESM.xlsx]

## Sheet: Higher interactions in control
seqnames	start	end	flank_geneIds	flank_gene_distances	flank_SYMBOL
chr1	69912263	76043388	104086;108147;111175;11790;12021;12570;12765;12958;13346;13437;14268;16008;16011;16147;16322;18173;18802;19275;19711;19981;20536;20872;21958;21961;22145;22349;22409;22420;22596;22626;227288;227289;227290;227292;227298;241112;241113;241116;241118;245860;260298;269209;271711;319651;319695;319998;320460;381269;381270;387219;435626;52231;54380;56695;56812;57751;58184;66722;667931;66821;67534;68818;69…	0;0;0;0;0;0;0;0;0;0;0;0;0;0;0;0;0;0;0;0;0;0;0;0;0;0;0;0;0;0;0;0;0;0;0;0;0;0;0;0;0;0;0;0;0;0;0;0;0;0;0;0;0;0;0;0;0;0;0;0;0;0;0;0;0;0;0;0;0;0;0;0;0;0;0;0	Cyp27a1;Atic;Pecr;Speg;Bard1;Cdk5r2;Cxcr2;Cryba2;Des;Dnpep;Fn1;Igfbp2;Igfbp5;Ihh;Inha;Slc11a1;Plcd4;Ptprn;Resp18;Rpl37a;Slc4a3;Stk16;Tnp1;Tns1;Tuba4a;Vil1;Wnt10a;Wnt6;Xrcc5;Slc23a3;Cxcr1;Gpbar1;Aamp;Ctdsp1;Retreg2;Catip;Prkag3;Cfap65;Asic4;Atg9a;Fev;Stk36;Tmem169;Usp37;Ankar;Tmem198;Vwc2l;Mreg;March4;Mir26b;Rufy4;Ankzf1;Smarcal1;Pnkd;Dnajb2;Rnf25;Cnot9;Spag16;Gm8883;Bcs1l;Ttll4;Zfand2b;Gmppa;Cnpp…
chr1	180832406	189293388	100217449;100316821;107508;109232;110957;114668;11545;12334;13244;13590;13800;13849;15078;15278;15284;170725;170760;19165;208768;208795;209456;21808;226744;226747;226751;226757;226777;226778;226781;226791;23827;269152;27058;27217;277333;320202;320404;381310;381314;387189;387211;403180;433386;53791;619326;625823;63953;66112;67223;67247;67330;67426;67459;67769;67948;69051;69726;72568;72978;73363;74…	0;0;0;0;0;0;0;0;0;0;0;0;0;0;0;0;0;0;0;0;0;0;0;0;0;0;0;0;0;0;0;0;0;0;0;0;0;0;0;0;0;0;0;0;0;0;0;0;0;0;0;0;0;0;0;0;0;0;0;0;0;0;0;0;0	Snora36b;Mir1981;Eprs;Sccpdh;D1Pas1;5033404E19Rik;Parp1;Capn2;Degs1;Lefty1;Enah;Ephx1;H3f3a;Tfb2m;Hlx;Capn8;Acbd3;Psen2;Sde2;Tmem63a;Trp53bp2;Tgfb2;Cnst;Ahctf1;Cdc42bpa;Wdr26;C130074G19Rik;Mark1;Slc30a10;Lyplal1;Bpnt1;Kif26b;Srp9;Mixl1;Gm5069;Lefty2;Itpkb;Stum;Iars2;Mir194-1;Mir215;Ccdc121;Ccdc185;Tlr5;9130409I23Rik;Vmn1r1;Dusp10;Marc1;Rrp15;Marc2;1700047M11Rik;Coq8a;Nvl;Gpatch2;Fbxo28;Pycr2;Smyd…
chr1	189832406	198322355	100038712;100125339;108000;11910;12490;12902;12946;14373;15483;16510;16526;16780;17221;18005;18845;19130;19250;214742;214791;215193;215243;215303;22033;22283;226823;226830;226841;226844;226849;226856;226861;22782;26381;319266;320119;320400;320977;329324;381318;381319;387201;387224;52477;54139;619288;66208;66950;68972;723963;74023;75558;76843;77065;98736	0;0;0;0;0;0;0;0;0;0;0;0;0;0;0;0;0;0;0;0;0;0;0;0;0;0;0;0;0;0;0;0;0;0;0;0;0;0;0;0;0;0;0;0;0;0;0;0;0;0;0;0;0;0	Gm10516;A230020J21Rik;Cenpf;Atf3;Cd34;Cr2;Cr1l;G0s2;Hsd11b1;Kcnh1;Kcnk2;Lamb3;Cd46;Nek2;Plxna2;Prox1;Ptpn14;Rcor3;Sertad4;Diexf;Traf3ip3;Camk1g;Traf5;Ush2a;Kctd3;Smyd2;Vash2;Flvcr1;Ppp2r5a;Lpgat1;Hhat;Slc30a1;Esrrg;A130010J15Rik;Rps6kc1;Gm16897;A330023F24Rik;Syt14;Nsl1;Batf3;Mir205;Mir29c;Angel2;Irf6;Fam71a;Nenf;Tmem206;Tatdn3;Mir29b-2;Rd3;Spata45;Dtl;Ints7;1700034H15Rik
chr2	33644428	43855339	100042584;100217435;13830;14536;14594;14828;15139;16870;16874;18328;18350;18516;19177;19224;20744;22029;227743;227746;227753;227789;227800;227801;236509;241322;241324;241327;258365;258371;258615;258616;258617;258618;258620;258621;258656;258940;258941;258942;258943;258944;258945;258946;258947;258949;258950;258951;258952;258953;259053;26423;26920;30050;319817;320271;320633;338346;387176;545417;5912…	0;0;0;0;0;0;0;0;0;0;0;0;0;0;0;0;0;0;0;0;0;0;0;0;0;0;0;0;0;0;0;0;0;0;0;0;0;0;0;0;0;0;0;0;0;0;0;0;0;0;0;0;0;0;0;0;0;0;0;0;0;0;0;0;0;0;0;0;0;0;0;0;0;0;0;0;0;0;0;0;0;0;0;0	Gm16523;Snord90;Stom;Nr6a1;Ggta1;Hspa5;Hc;Lhx2;Lhx6;Olfr3;Olfr50;Pbx3;Psmb7;Ptgs1;Strbp;Traf1;Mapkap1;Rabepk;Gsn;Olfr358;Rabgap1;Dennd1a;Olfr366;Zbtb6;Crb2;Olfml2a;Olfr361;Olfr368;Olfr360;Olfr357;Olfr356;Olfr355;Olfr350;Olfr344;Olfr365;Olfr346;Olfr354;Olfr352;Olfr353;Olfr351;Olfr347;Olfr348;Olfr345;Olfr338;Olfr342;Olfr339;Olfr341;Olfr340;Olfr362;Nr5a1;Cntrl;Fbxw2;Rc3h2;Scai;Zbtb26;Gpr21;Mir181a-2…
chr2	129895302	134560591	100043766;100217428;100217452;110751;110911;11550;11990;11998;12156;12531;12616;12653;140629;14588;15112;16434;170718;18429;18538;19122;192140;19262;20612;20638;215653;228598;228602;228607;228608;241636;241638;241639;246313;26434;269356;319513;320974;380601;414081;51902;52837;54338;56264;613258;66586;66634;66766;66926;67134;67326;69596;70371;70612;70997;71995;723825;72630;73747;74182;74450;75656;…	0;0;0;0;0;0;0;0;0;0;0;0;0;0;0;0;0;0;0;0;0;0;0;0;0;0;0;0;0;0;0;0;0;0;0;0;0;0;0;0;0;0;0;0;0;0;0;0;0;0;0;0;0;0;0;0;0;0;0;0;0;0;0;0;0;0	Gm14057;Snord57;Snord110;Adam33;Cds2;Adra1d;Atrn;Avp;Bmp2;Cdc25b;Cenpb;Chgb;Ubox5;Gfra4;Hao1;Itpa;Idh3b;Oxt;Pcna;Prnp;Tmc2;Ptpra;Siglec1;Snrpb;Rassf2;Ebf4;4930402H24Rik;Mavs;Smox;Tgm6;Lzts3;Fermt1;Prokr2;Prnd;Slc4a11;Pced1a;Lrrn4;Fastkd5;5330413P13Rik;Rnf24;Tmx4;Slc23a2;Cpxm1;A730017L22Rik;Crls1;Mcm8;Tmem239;Trmt6;Nop56;1700037H04Rik;Ap5s1;1700026D11Rik;Tmem230;Spef1;Erv3;Mir103-2;Hspa12b;1110034…
chr3	93497994	99906963	100042761;100043188;100043305;107650;107701;108097;11863;13038;13040;13601;14129;14263;14613;14616;15360;15492;15493;15494;15495;15496;15497;171388;17210;18129;18632;18720;19172;19185;194126;19845;19885;20333;20341;20342;20360;213054;213119;213121;21384;21427;21748;217779;22156;22365;226548;229584;229588;229589;229593;229595;229599;229600;229603;229613;229615;236539;23831;242109;258272;271944;280…	0;0;0;0;0;0;0;0;0;0;0;0;0;0;0;0;0;0;0;0;0;0;0;0;0;0;0;0;0;0;0;0;0;0;0;0;0;0;0;0;0;0;0;0;0;0;0;0;0;0;0;0;0;0;0;0;0;0;0;0;0;0;0;0;0;0;0;0;0;0;0;0;0;0;0;0;0;0;0;0;0;0;0;0;0;0;0;0;0;0;0;0;0;0;0;0;0;0;0;0;0;0;0;0;0;0;0;0;0;0;0;0;0;0;0;0;0;0;0;0;0;0;0;0;0;0;0	Gm10697;Gm10696;Gm4349;Pi4kb;Sf3b4;Prkab2;Arnt;Ctsk;Ctss;Ecm1;Fcgr1;Fmo5;Gja5;Gja8;Hmgcs2;Hsd3b1;Hsd3b2;Hsd3b3;Hsd3b4;Hsd3b5;Hsd3b6;Bnipl;Mcl1;Notch2;Pex11b;Pip5k1a;Psmb4;Psmd4;Mtmr11;Rnu1b2;Rorc;Sec22b;Selenbp1;Selenbp2;Sema6c;Gabpb2;Itga10;Ankrd35;Tbx15;Vps72;Terc;Lysmd1;Tuft1;Vps45;Aph1a;Pogz;Gm128;Prune1;Golph3l;Adamtsl4;Ciart;BC028528;Otud7b;6330549D23Rik;Pias3;Phgdh;Car14;Zfp697;Olfr1402;C2…
chr5	34223741	42552089	100515;100526557;100855;100972;107823;11518;11553;117197;117591;12020;12933;13492;14772;15194;15371;15476;16976;17089;17122;17160;17701;17713;18196;19822;21906;22388;22393;231123;231125;231128;231130;231134;231147;231148;231151;231162;24055;24116;242939;269642;269643;272158;27278;320661;381633;403174;54426;59056;64293;66309;665775;66717;67568;68294;68525;70292;71116;71729;75079;75416;76071;76943;…	0;0;0;0;0;0;0;0;0;0;0;0;0;0;0;0;0;0;0;0;0;0;0;0;0;0;0;0;0;0;0;0;0;0;0;0;0;0;0;0;0;0;0;0;0;0;0;0;0;0;0;0;0;0;0;0;0;0;0;0;0;0;0;0;0;0;0	Zfp518b;Mir3097;Tbc1d14;Rab28;Nsd2;Add1;Adra2c;Bloc1s4;Slc2a9;Nkx3-2;Crmp1;Drd5;Grk4;Htt;Hmx1;Hs3st1;Lrpap1;Lyar;Mxd4;Man2b2;Msx1;Grpel1;Nsg1;Rnf4;Otop1;Wdr1;Wfs1;Haus3;Zfyve28;Fam193a;Tnip2;Dok7;Sh3tc1;Ablim2;Tada2b;Cytl1;Sh3bp2;Nelfa;Cpz;Nat8l;Ppp2r2c;Poln;Clnk;D5Ertd579e;Gm1673;Msantd1;Hgfac;Evc;Stk32b;Tmem128;Bod1l;Ccdc96;Mrfap1;Mfsd10;Evc2;Afap1;Stx18;Rgs12;Zbtb49;Nop14;Jakmip1;Psapl1;Htra3;…
chr7	51132203	55341237	100217433;100217434;100328588;101568;101612;101685;107503;114640;11771;12028;12036;12348;12493;13170;13646;13648;13732;14132;14204;14256;14325;14343;14344;14814;14884;14936;15464;15469;16495;16502;16504;16514;16541;16604;16612;16613;16615;16616;16617;16618;16619;16622;16623;16624;16828;16833;16866;17872;17927;18048;18050;18220;18226;18419;18971;19158;19259;19899;20130;20174;20208;20209;20210;2021…	0;0;0;0;0;0;0;0;0;0;0;0;0;0;0;0;0;0;0;0;0;0;0;0;0;0;0;0;0;0;0;0;0;0;0;0;0;0;0;0;0;0;0;0;0;0;0;0;0;0;0;0;0;0;0;0;0;0;0;0;0;0;0;0;0;0;0;0;0;0;0;0;0;0;0;0;0;0;0;0;0;0;0;0;0;0;0;0;0;0;0;0;0;0;0;0;0;0;0;0;0;0;0;0;0;0;0;0;0;0;0;0;0;0;0;0;0;0;0;0;0;0;0;0;0;0;0;0;0;0;0;0;0;0;0;0;0;0;0;0;0;0;0;0;0;0;0;0;0;0;0;0;0;0;0;0;0;0;0;0;0;0	Snord88a;Snord88c;Gm21948;Vrk3;Grwd1;Spty2d1;Atf5;Pth2;Ap2a1;Bax;Bcat2;Car11;Cd37;Dbp;Klk1b22;Klk1b9;Emp3;Fcgrt;Il4i1;Flt3l;Ftl1;Fut1;Fut2;Grin2d;Gtf2h1;Gys1;Hrc;Prmt1;Kcna7;Kcnc1;Kcnc3;Kcnj11;Napsa;Klk1b7-ps;Klk1;Klk1b11;Klk1b16;Klk1b21;Klk1b24;Klk1b26;Klk1b27;Klk1b5;Klk1b1;Klk1b8;Ldha;Ldhc;Lhb;Ppp1r15a;Myod1;Klk1b4;Klk1b3;Nucb1;Nup62;Otog;Pold1;Cyth2;Ptpn5;Rpl18;Rras;Ruvbl2;Saa1;Saa2;Saa3;Saa4;…
chr7	112767570	121284981	100302499;100379145;100504195;101867;109594;114332;11535;11717;117229;11865;12751;13690;14356;16202;17540;18314;18317;19024;19226;19347;194433;20841;209380;20947;21676;22083;22141;22390;233651;233670;233724;233726;233733;233744;24075;244198;244199;244202;257891;257902;257919;258041;258042;258136;258163;258173;258180;258215;258303;258304;258307;258308;258350;258361;258369;258417;258418;258444;2584…	0;0;0;0;0;0;0;0;0;0;0;0;0;0;0;0;0;0;0;0;0;0;0;0;0;0;0;0;0;0;0;0;0;0;0;0;0;0;0;0;0;0;0;0;0;0;0;0;0;0;0;0;0;0;0;0;0;0;0;0;0;0;0;0;0;0;0;0;0;0;0;0;0;0;0;0;0;0;0;0;0;0;0;0;0;0;0;0;0;0;0;0;0;0;0;0;0;0;0;0;0;0;0;0;0;0;0;0;0;0;0;0;0;0;0;0;0;0;0;0;0;0;0;0;0;0;0;0;0;0;0;0;0;0	Snora3;Snora23;Micalcl;Rrp8;Lmo1;Lyve1;Adm;Ampd3;Stk33;Arntl;Tpp1;Eif4g2;Timm10b;Ilk;Mrvi1;Olfr17;Olfr2;Ppfibp2;Pth;Dennd5a;Olfr707;Zfp143;Gm4759;Swap70;Tead1;Ctr9;Tub;Wee1;Dchs1;Olfr6;Tmem41b;Ipo7;Galnt18;Spon1;Taf10;Olfml1;Ovch2;Nlrp10;Olfr479;Olfr704;Olfr467;Olfr485;Olfr487;Olfr517;Olfr504;Olfr1532-ps1;Olfr699;Olfr506;Olfr518;Olfr498;Olfr493;Olfr510;Olfr706;Olfr495;Olfr509;Olfr470;Olfr469;Olfr…
chr11	36663226	45802339	108645;11548;12450;13591;14394;14399;14401;14406;15366;16160;16204;193116;214105;216705;23964;30939;319767;380694;387164;52653;66628;66827;69183;70802;72290;74315;79560	0;0;0;0;0;0;0;0;0;0;0;0;0;0;0;0;0;0;0;0;0;0;0;0;0;0;0	Mat2b;Adra1b;Ccng1;Ebf1;Gabra1;Gabra6;Gabrb2;Gabrg2;Hmmr;Il12b;Fabp6;Slu7;Sox30;Clint1;Tenm2;Pttg1;Atp10b;Ccnjl;Mir146;Nudcd2;Thg1l;Ttc1;C1qtnf2;Pwwp2a;Lsm11;Rnf145;Ublcp1
chr12	27660529	33050022	100294583;104836;104923;104943;11431;12033;13382;13487;16777;17933;19088;19819;20115;20666;211986;217449;22018;238123;23985;24057;268534;30955;380752;68511;69675;71693;71916;73010;73389;94041	0;0;0;0;0;0;0;0;0;0;0;0;0;0;0;0;0;0;0;0;0;0;0;0;0;0;0;0;0;0	Alkal2;Cbll1;Adi1;Fam110c;Acp1;Bcap29;Dld;Slc26a3;Lamb1;Myt1l;Prkar2b;Rnaseh1;Rps7;Sox11;Tmem18;Trappc12;Tpo;Cog5;Slc26a4;Sh3yl1;Sntg2;Pik3cg;Eipr1;Dcdc2c;Pxdn;Colec11;Dus4l;Gpr22;Hbp1;Allc
chr13	28091489	35224683	105352;108161;11607;13557;14238;15220;16364;17300;18105;19110;19134;19766;20677;20706;20707;20708;20709;20710;20719;20723;20726;210554;218121;218138;22151;238564;238568;23986;28078;282663;380839;435350;66222;66482;66694;66761;66895;68021;68916;69123;69666;71307;71864;73102;73710;78903;93806;97848	0;0;0;0;0;0;0;0;0;0;0;0;0;0;0;0;0;0;0;0;0;0;0;0;0;0;0;0;0;0;0;0;0;0;0;0;0;0;0;0;0;0;0;0;0;0;0;0	Dusp22;Fam50b;Agtr1a;E2f3;Foxf2;Foxq1;Irf4;Foxc1;Nqo2;Prl4a1;Prpf4b;Ripk1;Sox4;Serpinb9b;Serpinb9c;Serpinb6b;Serpinb9f;Serpinb9e;Serpinb6a;Serpinb9;Serpinb9d;Hus1b;Mboat1;Gmds;Tubb2a;Mylk4;Serpinb6d;Eci2;Prl5a1;Serpinb1b;Serpinb1c;Serpinb6e;Serpinb1a;Exoc2;Uqcrfs1;4933417A18Rik;Pxdc1;Bphl;Cdkal1;Eci3;Psmg4;1700018A04Rik;Fam217a;Slc22a23;Tubb2b;Wrnip1;Serpinb9g;Serpinb6c
chr13	94086745	103474683	100217450;105372;107767;108143;110596;11774;11881;12116;12572;12919;13803;14062;14063;14064;15212;15229;15357;17755;17940;17948;17951;17952;18260;18420;18708;19356;20365;20595;21371;218454;218460;218461;218476;218490;218503;218506;218518;238799;238803;23894;26556;268686;268697;26886;27015;271144;27220;320557;320806;320893;380863;53880;544963;544971;57748;59050;64918;66128;66479;66549;67463;68018;…	0;0;0;0;0;0;0;0;0;0;0;0;0;0;0;0;0;0;0;0;0;0;0;0;0;0;0;0;0;0;0;0;0;0;0;0;0;0;0;0;0;0;0;0;0;0;0;0;0;0;0;0;0;0;0;0;0;0;0;0;0;0;0;0;0;0;0;0;0;0;0;0	Snora47;Utp15;Scamp1;Taf9;Arhgef28;Ap3b1;Arsb;Bhmt;Cdk7;Crhbp;Enc1;F2r;F2rl1;F2rl2;Hexb;Foxd1;Hmgcr;Map1b;Naip1;Naip2;Naip5;Naip6;Ocln;Otp;Pik3r1;Rad17;Serf1;Smn1;Tbca;Lhfpl2;Wdr41;Pde8b;Gcnt4;Btf3;Fcho2;Mrps27;Marveld2;Tnpo1;Zfp366;Gtf2h2;Homer1;S100z;Ccnb1;Cenph;Polk;Ankdd1b;Cartpt;Fam169a;Gfm2;6430562O15Rik;Tmem171;Naip7;Iqgap2;Bdp1;Jmy;Nsa2;Bhmt2;Mrps36;1700029F12Rik;Aggf1;Poc5;Col4a3bp;Tmem1…
chr13	109603703	116190654	100124489;100190765;100316683;105083;109700;13206;14313;14938;14945;16195;16398;170625;17434;17993;19012;20620;218613;218624;218629;218630;218639;238871;238875;238880;26401;268706;56534;622408;67295;69590;71690;72198;723868;73274;735309;77318	0;0;0;0;0;0;0;0;0;0;0;0;0;0;0;0;0;0;0;0;0;0;0;0;0;0;0;0;0;0;0;0;0;0;0;0	Mir582;Mir449b;Mir1904;Pelo;Itga1;Ddx4;Fst;Gzma;Gzmk;Il6st;Itga2;Snx18;Mocs2;Ndufs4;Plpp1;Plk2;Mier3;Il31ra;Dhx29;Ccno;Arl15;Pde4d;Gapt;Actbl2;Map3k1;Slc38a9;Hspb3;Mcidas;Rab3c;Gpx8;Esm1;Skiv2l2;Mir449a;Gpbp1;Mir449c;Ankrd55
chr19	3041977	14078188	100039957;100127111;104252;104383;104401;107071;107146;107173;107197;107227;107239;107242;107260;107305;107321;107328;107350;107373;107375;107392;107975;108101;108673;108899;108902;108995;109077;109168;109225;109575;109910;110355;114601;11474;11632;11854;12015;12333;12460;12482;12507;12511;12631;12660;12669;12794;12803;12868;12894;13041;13194;13340;13660;13728;14109;14126;14156;14227;14283;14319;…	0;0;0;0;0;0;0;0;0;0;0;0;0;0;0;0;0;0;0;0;0;0;0;0;0;0;0;0;0;0;0;0;0;0;0;0;0;0;0;0;0;0;0;0;0;0;0;0;0;0;0;0;0;0;0;0;0;0;0;0;0;0;0;0;0;0;0;0;0;0;0;0;0;0;0;0;0;0;0;0;0;0;0;0;0;0;0;0;0;0;0;0;0;0;0;0;0;0;0;0;0;0;0;0;0;0;0;0;0;0;0;0;0;0;0;0;0;0;0;0;0;0;0;0;0;0;0;0;0;0;0;0;0;0;0;0;0;0;0;0;0;0;0;0;0;0;0;0;0;0;0;0;0;0;0;0;0;0;0;0;0;0;0;0;0;0;0;0;0;0;0;0;0;0;0;0;0;0;0;0;0;0;0;0;0;0;0;0;0;0;0;0;0;0;0;0;0;0;0;0…	Gm2518;Snord22;Cdc42ep2;Rcor2;Pcnx3;Wdr74;Glyat;Gpr137;Uqcc3;Macrod1;Carns1;AI837181;Otub1;Vps37c;Lpxn;Trpt1;AW112010;Fam111a;Slc25a45;Brms1;Pacs1;Fermt3;Ccdc86;2700081O15Rik;B4gat1;Tbc1d10c;Ints5;Atl3;Ms4a7;Tbx10;Zfp91;Grk2;Ehbp1l1;Actn3;Aip;Rhod;Bad;Capn1;Ccs;Ms4a1;Cd5;Cd6;Cfl1;Chka;Chrm1;Cnih2;Cntf;Cox8a;Cpt1a;Ctsw;Ddb1;Slc29a2;Ehd1;Mark2;Fau;Ms4a2;Fen1;Fkbp2;Fosl1;Fth1;Ganab;Gal;Gif;Gng3;Bscl…
chr1	69912263	76043388	104086;108147;111175;11790;12021;12570;12765;12958;13346;13437;14268;16008;16011;16147;16322;18173;18802;19275;19711;19981;20536;20872;21958;21961;22145;22349;22409;22420;22596;22626;227288;227289;227290;227292;227298;241112;241113;241116;241118;245860;260298;269209;271711;319651;319695;319998;320460;381269;381270;387219;435626;52231;54380;56695;56812;57751;58184;66722;667931;66821;67534;68818;69…	0;0;0;0;0;0;0;0;0;0;0;0;0;0;0;0;0;0;0;0;0;0;0;0;0;0;0;0;0;0;0;0;0;0;0;0;0;0;0;0;0;0;0;0;0;0;0;0;0;0;0;0;0;0;0;0;0;0;0;0;0;0;0;0;0;0;0;0;0;0;0;0;0;0;0;0	Cyp27a1;Atic;Pecr;Speg;Bard1;Cdk5r2;Cxcr2;Cryba2;Des;Dnpep;Fn1;Igfbp2;Igfbp5;Ihh;Inha;Slc11a1;Plcd4;Ptprn;Resp18;Rpl37a;Slc4a3;Stk16;Tnp1;Tns1;Tuba4a;Vil1;Wnt10a;Wnt6;Xrcc5;Slc23a3;Cxcr1;Gpbar1;Aamp;Ctdsp1;Retreg2;Catip;Prkag3;Cfap65;Asic4;Atg9a;Fev;Stk36;Tmem169;Usp37;Ankar;Tmem198;Vwc2l;Mreg;March4;Mir26b;Rufy4;Ankzf1;Smarcal1;Pnkd;Dnajb2;Rnf25;Cnot9;Spag16;Gm8883;Bcs1l;Ttll4;Zfand2b;Gmppa;Cnpp…
chr1	180832406	189293388	100217449;100316821;107508;109232;110957;114668;11545;12334;13244;13590;13800;13849;15078;15278;15284;170725;170760;19165;208768;208795;209456;21808;226744;226747;226751;226757;226777;226778;226781;226791;23827;269152;27058;27217;277333;320202;320404;381310;381314;387189;387211;403180;433386;53791;619326;625823;63953;66112;67223;67247;67330;67426;67459;67769;67948;69051;69726;72568;72978;73363;74…	0;0;0;0;0;0;0;0;0;0;0;0;0;0;0;0;0;0;0;0;0;0;0;0;0;0;0;0;0;0;0;0;0;0;0;0;0;0;0;0;0;0;0;0;0;0;0;0;0;0;0;0;0;0;0;0;0;0;0;0;0;0;0;0;0	Snora36b;Mir1981;Eprs;Sccpdh;D1Pas1;5033404E19Rik;Parp1;Capn2;Degs1;Lefty1;Enah;Ephx1;H3f3a;Tfb2m;Hlx;Capn8;Acbd3;Psen2;Sde2;Tmem63a;Trp53bp2;Tgfb2;Cnst;Ahctf1;Cdc42bpa;Wdr26;C130074G19Rik;Mark1;Slc30a10;Lyplal1;Bpnt1;Kif26b;Srp9;Mixl1;Gm5069;Lefty2;Itpkb;Stum;Iars2;Mir194-1;Mir215;Ccdc121;Ccdc185;Tlr5;9130409I23Rik;Vmn1r1;Dusp10;Marc1;Rrp15;Marc2;1700047M11Rik;Coq8a;Nvl;Gpatch2;Fbxo28;Pycr2;Smyd…
chr1	189832406	198322355	100038712;100125339;108000;11910;12490;12902;12946;14373;15483;16510;16526;16780;17221;18005;18845;19130;19250;214742;214791;215193;215243;215303;22033;22283;226823;226830;226841;226844;226849;226856;226861;22782;26381;319266;320119;320400;320977;329324;381318;381319;387201;387224;52477;54139;619288;66208;66950;68972;723963;74023;75558;76843;77065;98736	0;0;0;0;0;0;0;0;0;0;0;0;0;0;0;0;0;0;0;0;0;0;0;0;0;0;0;0;0;0;0;0;0;0;0;0;0;0;0;0;0;0;0;0;0;0;0;0;0;0;0;0;0;0	Gm10516;A230020J21Rik;Cenpf;Atf3;Cd34;Cr2;Cr1l;G0s2;Hsd11b1;Kcnh1;Kcnk2;Lamb3;Cd46;Nek2;Plxna2;Prox1;Ptpn14;Rcor3;Sertad4;Diexf;Traf3ip3;Camk1g;Traf5;Ush2a;Kctd3;Smyd2;Vash2;Flvcr1;Ppp2r5a;Lpgat1;Hhat;Slc30a1;Esrrg;A130010J15Rik;Rps6kc1;Gm16897;A330023F24Rik;Syt14;Nsl1;Batf3;Mir205;Mir29c;Angel2;Irf6;Fam71a;Nenf;Tmem206;Tatdn3;Mir29b-2;Rd3;Spata45;Dtl;Ints7;1700034H15Rik
chr2	33644428	43855339	100042584;100217435;13830;14536;14594;14828;15139;16870;16874;18328;18350;18516;19177;19224;20744;22029;227743;227746;227753;227789;227800;227801;236509;241322;241324;241327;258365;258371;258615;258616;258617;258618;258620;258621;258656;258940;258941;258942;258943;258944;258945;258946;258947;258949;258950;258951;258952;258953;259053;26423;26920;30050;319817;320271;320633;338346;387176;545417;5912…	0;0;0;0;0;0;0;0;0;0;0;0;0;0;0;0;0;0;0;0;0;0;0;0;0;0;0;0;0;0;0;0;0;0;0;0;0;0;0;0;0;0;0;0;0;0;0;0;0;0;0;0;0;0;0;0;0;0;0;0;0;0;0;0;0;0;0;0;0;0;0;0;0;0;0;0;0;0;0;0;0;0;0;0	Gm16523;Snord90;Stom;Nr6a1;Ggta1;Hspa5;Hc;Lhx2;Lhx6;Olfr3;Olfr50;Pbx3;Psmb7;Ptgs1;Strbp;Traf1;Mapkap1;Rabepk;Gsn;Olfr358;Rabgap1;Dennd1a;Olfr366;Zbtb6;Crb2;Olfml2a;Olfr361;Olfr368;Olfr360;Olfr357;Olfr356;Olfr355;Olfr350;Olfr344;Olfr365;Olfr346;Olfr354;Olfr352;Olfr353;Olfr351;Olfr347;Olfr348;Olfr345;Olfr338;Olfr342;Olfr339;Olfr341;Olfr340;Olfr362;Nr5a1;Cntrl;Fbxw2;Rc3h2;Scai;Zbtb26;Gpr21;Mir181a-2…
chr2	129895302	134560591	100043766;100217428;100217452;110751;110911;11550;11990;11998;12156;12531;12616;12653;140629;14588;15112;16434;170718;18429;18538;19122;192140;19262;20612;20638;215653;228598;228602;228607;228608;241636;241638;241639;246313;26434;269356;319513;320974;380601;414081;51902;52837;54338;56264;613258;66586;66634;66766;66926;67134;67326;69596;70371;70612;70997;71995;723825;72630;73747;74182;74450;75656;…	0;0;0;0;0;0;0;0;0;0;0;0;0;0;0;0;0;0;0;0;0;0;0;0;0;0;0;0;0;0;0;0;0;0;0;0;0;0;0;0;0;0;0;0;0;0;0;0;0;0;0;0;0;0;0;0;0;0;0;0;0;0;0;0;0;0	Gm14057;Snord57;Snord110;Adam33;Cds2;Adra1d;Atrn;Avp;Bmp2;Cdc25b;Cenpb;Chgb;Ubox5;Gfra4;Hao1;Itpa;Idh3b;Oxt;Pcna;Prnp;Tmc2;Ptpra;Siglec1;Snrpb;Rassf2;Ebf4;4930402H24Rik;Mavs;Smox;Tgm6;Lzts3;Fermt1;Prokr2;Prnd;Slc4a11;Pced1a;Lrrn4;Fastkd5;5330413P13Rik;Rnf24;Tmx4;Slc23a2;Cpxm1;A730017L22Rik;Crls1;Mcm8;Tmem239;Trmt6;Nop56;1700037H04Rik;Ap5s1;1700026D11Rik;Tmem230;Spef1;Erv3;Mir103-2;Hspa12b;1110034…
chr3	93497994	99906963	100042761;100043188;100043305;107650;107701;108097;11863;13038;13040;13601;14129;14263;14613;14616;15360;15492;15493;15494;15495;15496;15497;171388;17210;18129;18632;18720;19172;19185;194126;19845;19885;20333;20341;20342;20360;213054;213119;213121;21384;21427;21748;217779;22156;22365;226548;229584;229588;229589;229593;229595;229599;229600;229603;229613;229615;236539;23831;242109;258272;271944;280…	0;0;0;0;0;0;0;0;0;0;0;0;0;0;0;0;0;0;0;0;0;0;0;0;0;0;0;0;0;0;0;0;0;0;0;0;0;0;0;0;0;0;0;0;0;0;0;0;0;0;0;0;0;0;0;0;0;0;0;0;0;0;0;0;0;0;0;0;0;0;0;0;0;0;0;0;0;0;0;0;0;0;0;0;0;0;0;0;0;0;0;0;0;0;0;0;0;0;0;0;0;0;0;0;0;0;0;0;0;0;0;0;0;0;0;0;0;0;0;0;0;0;0;0;0;0;0	Gm10697;Gm10696;Gm4349;Pi4kb;Sf3b4;Prkab2;Arnt;Ctsk;Ctss;Ecm1;Fcgr1;Fmo5;Gja5;Gja8;Hmgcs2;Hsd3b1;Hsd3b2;Hsd3b3;Hsd3b4;Hsd3b5;Hsd3b6;Bnipl;Mcl1;Notch2;Pex11b;Pip5k1a;Psmb4;Psmd4;Mtmr11;Rnu1b2;Rorc;Sec22b;Selenbp1;Selenbp2;Sema6c;Gabpb2;Itga10;Ankrd35;Tbx15;Vps72;Terc;Lysmd1;Tuft1;Vps45;Aph1a;Pogz;Gm128;Prune1;Golph3l;Adamtsl4;Ciart;BC028528;Otud7b;6330549D23Rik;Pias3;Phgdh;Car14;Zfp697;Olfr1402;C2…
chr5	34223741	42552089	100515;100526557;100855;100972;107823;11518;11553;117197;117591;12020;12933;13492;14772;15194;15371;15476;16976;17089;17122;17160;17701;17713;18196;19822;21906;22388;22393;231123;231125;231128;231130;231134;231147;231148;231151;231162;24055;24116;242939;269642;269643;272158;27278;320661;381633;403174;54426;59056;64293;66309;665775;66717;67568;68294;68525;70292;71116;71729;75079;75416;76071;76943;…	0;0;0;0;0;0;0;0;0;0;0;0;0;0;0;0;0;0;0;0;0;0;0;0;0;0;0;0;0;0;0;0;0;0;0;0;0;0;0;0;0;0;0;0;0;0;0;0;0;0;0;0;0;0;0;0;0;0;0;0;0;0;0;0;0;0;0	Zfp518b;Mir3097;Tbc1d14;Rab28;Nsd2;Add1;Adra2c;Bloc1s4;Slc2a9;Nkx3-2;Crmp1;Drd5;Grk4;Htt;Hmx1;Hs3st1;Lrpap1;Lyar;Mxd4;Man2b2;Msx1;Grpel1;Nsg1;Rnf4;Otop1;Wdr1;Wfs1;Haus3;Zfyve28;Fam193a;Tnip2;Dok7;Sh3tc1;Ablim2;Tada2b;Cytl1;Sh3bp2;Nelfa;Cpz;Nat8l;Ppp2r2c;Poln;Clnk;D5Ertd579e;Gm1673;Msantd1;Hgfac;Evc;Stk32b;Tmem128;Bod1l;Ccdc96;Mrfap1;Mfsd10;Evc2;Afap1;Stx18;Rgs12;Zbtb49;Nop14;Jakmip1;Psapl1;Htra3;…
chr7	51132203	55341237	100217433;100217434;100328588;101568;101612;101685;107503;114640;11771;12028;12036;12348;12493;13170;13646;13648;13732;14132;14204;14256;14325;14343;14344;14814;14884;14936;15464;15469;16495;16502;16504;16514;16541;16604;16612;16613;16615;16616;16617;16618;16619;16622;16623;16624;16828;16833;16866;17872;17927;18048;18050;18220;18226;18419;18971;19158;19259;19899;20130;20174;20208;20209;20210;2021…	0;0;0;0;0;0;0;0;0;0;0;0;0;0;0;0;0;0;0;0;0;0;0;0;0;0;0;0;0;0;0;0;0;0;0;0;0;0;0;0;0;0;0;0;0;0;0;0;0;0;0;0;0;0;0;0;0;0;0;0;0;0;0;0;0;0;0;0;0;0;0;0;0;0;0;0;0;0;0;0;0;0;0;0;0;0;0;0;0;0;0;0;0;0;0;0;0;0;0;0;0;0;0;0;0;0;0;0;0;0;0;0;0;0;0;0;0;0;0;0;0;0;0;0;0;0;0;0;0;0;0;0;0;0;0;0;0;0;0;0;0;0;0;0;0;0;0;0;0;0;0;0;0;0;0;0;0;0;0;0;0;0	Snord88a;Snord88c;Gm21948;Vrk3;Grwd1;Spty2d1;Atf5;Pth2;Ap2a1;Bax;Bcat2;Car11;Cd37;Dbp;Klk1b22;Klk1b9;Emp3;Fcgrt;Il4i1;Flt3l;Ftl1;Fut1;Fut2;Grin2d;Gtf2h1;Gys1;Hrc;Prmt1;Kcna7;Kcnc1;Kcnc3;Kcnj11;Napsa;Klk1b7-ps;Klk1;Klk1b11;Klk1b16;Klk1b21;Klk1b24;Klk1b26;Klk1b27;Klk1b5;Klk1b1;Klk1b8;Ldha;Ldhc;Lhb;Ppp1r15a;Myod1;Klk1b4;Klk1b3;Nucb1;Nup62;Otog;Pold1;Cyth2;Ptpn5;Rpl18;Rras;Ruvbl2;Saa1;Saa2;Saa3;Saa4;…
chr7	112767570	121284981	100302499;100379145;100504195;101867;109594;114332;11535;11717;117229;11865;12751;13690;14356;16202;17540;18314;18317;19024;19226;19347;194433;20841;209380;20947;21676;22083;22141;22390;233651;233670;233724;233726;233733;233744;24075;244198;244199;244202;257891;257902;257919;258041;258042;258136;258163;258173;258180;258215;258303;258304;258307;258308;258350;258361;258369;258417;258418;258444;2584…	0;0;0;0;0;0;0;0;0;0;0;0;0;0;0;0;0;0;0;0;0;0;0;0;0;0;0;0;0;0;0;0;0;0;0;0;0;0;0;0;0;0;0;0;0;0;0;0;0;0;0;0;0;0;0;0;0;0;0;0;0;0;0;0;0;0;0;0;0;0;0;0;0;0;0;0;0;0;0;0;0;0;0;0;0;0;0;0;0;0;0;0;0;0;0;0;0;0;0;0;0;0;0;0;0;0;0;0;0;0;0;0;0;0;0;0;0;0;0;0;0;0;0;0;0;0;0;0;0;0;0;0;0;0	Snora3;Snora23;Micalcl;Rrp8;Lmo1;Lyve1;Adm;Ampd3;Stk33;Arntl;Tpp1;Eif4g2;Timm10b;Ilk;Mrvi1;Olfr17;Olfr2;Ppfibp2;Pth;Dennd5a;Olfr707;Zfp143;Gm4759;Swap70;Tead1;Ctr9;Tub;Wee1;Dchs1;Olfr6;Tmem41b;Ipo7;Galnt18;Spon1;Taf10;Olfml1;Ovch2;Nlrp10;Olfr479;Olfr704;Olfr467;Olfr485;Olfr487;Olfr517;Olfr504;Olfr1532-ps1;Olfr699;Olfr506;Olfr518;Olfr498;Olfr493;Olfr510;Olfr706;Olfr495;Olfr509;Olfr470;Olfr469;Olfr…
chr11	36663226	45802339	108645;11548;12450;13591;14394;14399;14401;14406;15366;16160;16204;193116;214105;216705;23964;30939;319767;380694;387164;52653;66628;66827;69183;70802;72290;74315;79560	0;0;0;0;0;0;0;0;0;0;0;0;0;0;0;0;0;0;0;0;0;0;0;0;0;0;0	Mat2b;Adra1b;Ccng1;Ebf1;Gabra1;Gabra6;Gabrb2;Gabrg2;Hmmr;Il12b;Fabp6;Slu7;Sox30;Clint1;Tenm2;Pttg1;Atp10b;Ccnjl;Mir146;Nudcd2;Thg1l;Ttc1;C1qtnf2;Pwwp2a;Lsm11;Rnf145;Ublcp1
chr12	27660529	33050022	100294583;104836;104923;104943;11431;12033;13382;13487;16777;17933;19088;19819;20115;20666;211986;217449;22018;238123;23985;24057;268534;30955;380752;68511;69675;71693;71916;73010;73389;94041	0;0;0;0;0;0;0;0;0;0;0;0;0;0;0;0;0;0;0;0;0;0;0;0;0;0;0;0;0;0	Alkal2;Cbll1;Adi1;Fam110c;Acp1;Bcap29;Dld;Slc26a3;Lamb1;Myt1l;Prkar2b;Rnaseh1;Rps7;Sox11;Tmem18;Trappc12;Tpo;Cog5;Slc26a4;Sh3yl1;Sntg2;Pik3cg;Eipr1;Dcdc2c;Pxdn;Colec11;Dus4l;Gpr22;Hbp1;Allc
chr13	28091489	35224683	105352;108161;11607;13557;14238;15220;16364;17300;18105;19110;19134;19766;20677;20706;20707;20708;20709;20710;20719;20723;20726;210554;218121;218138;22151;238564;238568;23986;28078;282663;380839;435350;66222;66482;66694;66761;66895;68021;68916;69123;69666;71307;71864;73102;73710;78903;93806;97848	0;0;0;0;0;0;0;0;0;0;0;0;0;0;0;0;0;0;0;0;0;0;0;0;0;0;0;0;0;0;0;0;0;0;0;0;0;0;0;0;0;0;0;0;0;0;0;0	Dusp22;Fam50b;Agtr1a;E2f3;Foxf2;Foxq1;Irf4;Foxc1;Nqo2;Prl4a1;Prpf4b;Ripk1;Sox4;Serpinb9b;Serpinb9c;Serpinb6b;Serpinb9f;Serpinb9e;Serpinb6a;Serpinb9;Serpinb9d;Hus1b;Mboat1;Gmds;Tubb2a;Mylk4;Serpinb6d;Eci2;Prl5a1;Serpinb1b;Serpinb1c;Serpinb6e;Serpinb1a;Exoc2;Uqcrfs1;4933417A18Rik;Pxdc1;Bphl;Cdkal1;Eci3;Psmg4;1700018A04Rik;Fam217a;Slc22a23;Tubb2b;Wrnip1;Serpinb9g;Serpinb6c
chr13	94086745	103474683	100217450;105372;107767;108143;110596;11774;11881;12116;12572;12919;13803;14062;14063;14064;15212;15229;15357;17755;17940;17948;17951;17952;18260;18420;18708;19356;20365;20595;21371;218454;218460;218461;218476;218490;218503;218506;218518;238799;238803;23894;26556;268686;268697;26886;27015;271144;27220;320557;320806;320893;380863;53880;544963;544971;57748;59050;64918;66128;66479;66549;67463;68018;…	0;0;0;0;0;0;0;0;0;0;0;0;0;0;0;0;0;0;0;0;0;0;0;0;0;0;0;0;0;0;0;0;0;0;0;0;0;0;0;0;0;0;0;0;0;0;0;0;0;0;0;0;0;0;0;0;0;0;0;0;0;0;0;0;0;0;0;0;0;0;0;0	Snora47;Utp15;Scamp1;Taf9;Arhgef28;Ap3b1;Arsb;Bhmt;Cdk7;Crhbp;Enc1;F2r;F2rl1;F2rl2;Hexb;Foxd1;Hmgcr;Map1b;Naip1;Naip2;Naip5;Naip6;Ocln;Otp;Pik3r1;Rad17;Serf1;Smn1;Tbca;Lhfpl2;Wdr41;Pde8b;Gcnt4;Btf3;Fcho2;Mrps27;Marveld2;Tnpo1;Zfp366;Gtf2h2;Homer1;S100z;Ccnb1;Cenph;Polk;Ankdd1b;Cartpt;Fam169a;Gfm2;6430562O15Rik;Tmem171;Naip7;Iqgap2;Bdp1;Jmy;Nsa2;Bhmt2;Mrps36;1700029F12Rik;Aggf1;Poc5;Col4a3bp;Tmem1…
chr13	109603703	116190654	100124489;100190765;100316683;105083;109700;13206;14313;14938;14945;16195;16398;170625;17434;17993;19012;20620;218613;218624;218629;218630;218639;238871;238875;238880;26401;268706;56534;622408;67295;69590;71690;72198;723868;73274;735309;77318	0;0;0;0;0;0;0;0;0;0;0;0;0;0;0;0;0;0;0;0;0;0;0;0;0;0;0;0;0;0;0;0;0;0;0;0	Mir582;Mir449b;Mir1904;Pelo;Itga1;Ddx4;Fst;Gzma;Gzmk;Il6st;Itga2;Snx18;Mocs2;Ndufs4;Plpp1;Plk2;Mier3;Il31ra;Dhx29;Ccno;Arl15;Pde4d;Gapt;Actbl2;Map3k1;Slc38a9;Hspb3;Mcidas;Rab3c;Gpx8;Esm1;Skiv2l2;Mir449a;Gpbp1;Mir449c;Ankrd55
chr19	3041977	14078188	100039957;100127111;104252;104383;104401;107071;107146;107173;107197;107227;107239;107242;107260;107305;107321;107328;107350;107373;107375;107392;107975;108101;108673;108899;108902;108995;109077;109168;109225;109575;109910;110355;114601;11474;11632;11854;12015;12333;12460;12482;12507;12511;12631;12660;12669;12794;12803;12868;12894;13041;13194;13340;13660;13728;14109;14126;14156;14227;14283;14319;…	0;0;0;0;0;0;0;0;0;0;0;0;0;0;0;0;0;0;0;0;0;0;0;0;0;0;0;0;0;0;0;0;0;0;0;0;0;0;0;0;0;0;0;0;0;0;0;0;0;0;0;0;0;0;0;0;0;0;0;0;0;0;0;0;0;0;0;0;0;0;0;0;0;0;0;0;0;0;0;0;0;0;0;0;0;0;0;0;0;0;0;0;0;0;0;0;0;0;0;0;0;0;0;0;0;0;0;0;0;0;0;0;0;0;0;0;0;0;0;0;0;0;0;0;0;0;0;0;0;0;0;0;0;0;0;0;0;0;0;0;0;0;0;0;0;0;0;0;0;0;0;0;0;0;0;0;0;0;0;0;0;0;0;0;0;0;0;0;0;0;0;0;0;0;0;0;0;0;0;0;0;0;0;0;0;0;0;0;0;0;0;0;0;0;0;0;0;0;0;0…	Gm2518;Snord22;Cdc42ep2;Rcor2;Pcnx3;Wdr74;Glyat;Gpr137;Uqcc3;Macrod1;Carns1;AI837181;Otub1;Vps37c;Lpxn;Trpt1;AW112010;Fam111a;Slc25a45;Brms1;Pacs1;Fermt3;Ccdc86;2700081O15Rik;B4gat1;Tbc1d10c;Ints5;Atl3;Ms4a7;Tbx10;Zfp91;Grk2;Ehbp1l1;Actn3;Aip;Rhod;Bad;Capn1;Ccs;Ms4a1;Cd5;Cd6;Cfl1;Chka;Chrm1;Cnih2;Cntf;Cox8a;Cpt1a;Ctsw;Ddb1;Slc29a2;Ehd1;Mark2;Fau;Ms4a2;Fen1;Fkbp2;Fosl1;Fth1;Ganab;Gal;Gif;Gng3;Bscl…

## Sheet: Higher interactions in Phc1 KO
seqnames	start	end	flank_geneIds	flank_gene_distances	flank_SYMBOL
chr2	3000363	10060591	100038358;104362;109079;11949;14007;14462;16425;16588;16922;18108;209361;209630;209645;209692;227522;227525;227526;227541;227545;269233;326622;381347;50497;53893;57743;64707;66540;67229;67856;68144;68527;70024;71648;74186;78245;98828;98910;99035	0;0;0;0;0;0;0;0;0;0;0;0;0;0;0;0;0;0;0;0;0;0;0;0;0;0;0;0;0;0;0;0;0;0;0;0;0;0	Gm10857;Meig1;Sephs1;Atp5c1;Celf2;Gata3;Itih2;Kin;Phyh;Nmt2;Taf3;Frmd4a;Bend7;Dhtkd1;Rpp38;Dclre1c;Cdnf;Camk1d;Proser2;Fam171a1;Upf2;4930412O13Rik;Hspa14;Nudt5;Sec61a2;Suv39h2;Fam107b;Prpf18;Echdc3;5031426D15Rik;Ucma;Mcm10;Optn;Ccdc3;Acbd7;Cdc123;Usp6nl;Olah
chr2	21879256	27521349	100272219;100306955;100526555;107733;107771;109349;11305;11308;12287;12496;13166;13863;140483;140858;14133;142681;14347;14417;14810;16181;16820;16821;16871;18128;18146;18232;18510;19215;192166;20930;20931;20932;20933;20935;215257;215274;215632;215705;22030;22325;227606;227612;227613;227615;227618;227619;227620;227622;227624;227627;227630;227631;227632;227634;227638;227644;227648;227656;227659;241…	0;0;0;0;0;0;0;0;0;0;0;0;0;0;0;0;0;0;0;0;0;0;0;0;0;0;0;0;0;0;0;0;0;0;0;0;0;0;0;0;0;0;0;0;0;0;0;0;0;0;0;0;0;0;0;0;0;0;0;0;0;0;0;0;0;0;0;0;0;0;0;0;0;0;0;0;0;0;0;0;0;0;0;0;0;0;0;0;0;0;0;0;0;0;0;0;0;0;0;0;0;0;0;0;0;0;0;0;0;0;0;0;0;0;0;0;0;0;0;0;0;0;0;0;0;0;0;0;0	AA543186;Snora43;Mir3087;Mrpl41;Bmyc;Fam163b;Abca2;Abi1;Cacna1b;Entpd2;Dbh;Lcn5;Hnmt;Wdr5;Fcna;Slc34a3;Fut7;Gad2;Grin1;Il1rn;Lcn3;Lcn4;Lhx3;Notch1;Npdc1;Nxph2;Pax8;Ptgds;Sardh;Surf1;Surf2;Surf4;Med22;Surf6;Il1f9;Il1f10;Psd4;Arrdc1;Traf2;Vav2;Tbpl2;Tor4a;Tubb4b;Tmem203;Lrrc26;Man1b1;Uap1l1;Paxx;Rabl6;Obp2a;Lcn11;Sohlh1;Kcnt1;Camsap1;Qsox2;Snapc4;Sec16a;Rexo4;Slc2a6;Pnpla7;Noxa1;Rpl7a;Yme1l1;Adamts…
chr2	89395302	95605339	100042784;100217458;100316756;104418;107986;11432;11695;11800;12521;12672;12953;13046;14043;14061;17242;17868;18331;18347;18633;19099;19182;192285;19271;19400;20375;22259;228355;228356;228357;228359;228361;228366;228368;241547;241556;257984;258206;258330;258338;258339;258340;258370;258466;258468;258784;258787;258788;258789;258790;258967;258968;258976;258977;258979;258980;258982;258983;258984;2589…	0;0;0;0;0;0;0;0;0;0;0;0;0;0;0;0;0;0;0;0;0;0;0;0;0;0;0;0;0;0;0;0;0;0;0;0;0;0;0;0;0;0;0;0;0;0;0;0;0;0;0;0;0;0;0;0;0;0;0;0;0;0;0;0;0;0;0;0;0;0;0;0;0;0;0;0;0;0;0;0;0;0;0;0;0;0;0;0;0;0;0;0;0	Prdm11;Snord67;Mir1955;Dgkz;Ddb2;Acp2;Alx4;Api5;Cd82;Chrm4;Cry2;Celf1;Ext2;F2;Mdk;Mybpc3;Olfr32;Olfr48;Pex16;Mapk8ip1;Psmc3;Phf21a;Ptprj;Rapsn;Spi1;Nr1h3;Madd;1110051M20Rik;Lrp4;Arhgap1;Ambra1;Large2;Slc35c1;Harbi1;Tspan18;Olfr1249;Olfr1264;Olfr1274-ps;Olfr1259;Olfr1269;Olfr1265;Olfr1253;Olfr1261;Olfr1254;Olfr1245;Olfr1248;Olfr1246;Olfr1271;Olfr1263;Olfr1250;Olfr1247;Olfr1262;Olfr1273-ps;Olfr1255…
chr2	116605339	129145302	100034361;100043272;100043424;100043609;108011;108907;109778;110074;114715;11552;12010;12125;12235;12236;12335;12716;12848;13537;13828;140476;140810;14118;14178;14391;14827;15186;16175;17005;17147;17151;17153;171543;17222;17289;17754;17876;18457;18796;192212;19361;19419;20017;20322;20402;20495;20515;20619;20732;20813;211429;211499;212670;213696;214230;214239;214240;214585;214593;214968;215095;215…	0;0;0;0;0;0;0;0;0;0;0;0;0;0;0;0;0;0;0;0;0;0;0;0;0;0;0;0;0;0;0;0;0;0;0;0;0;0;0;0;0;0;0;0;0;0;0;0;0;0;0;0;0;0;0;0;0;0;0;0;0;0;0;0;0;0;0;0;0;0;0;0;0;0;0;0;0;0;0;0;0;0;0;0;0;0;0;0;0;0;0;0;0;0;0;0;0;0;0;0;0;0;0;0;0;0;0;0;0;0;0;0;0;0;0;0;0;0;0;0;0;0;0;0;0;0;0;0;0;0;0;0;0;0;0;0;0;0;0;0;0;0;0;0;0;0;0;0;0;0;0;0;0;0;0;0;0;0;0;0;0;0;0;0;0;0;0;0;0;0;0;0;0;0;0;0;0;0;0;0	Mfap1b;Inafm2;Gm14005;Gm14207;Ap4e1;Nusap1;Blvra;Dut;Spred1;Adra2b;B2m;Bcl2l11;Bub1;Bub1b;Capn3;Ckmt1;Cops2;Dusp2;Epb42;Strc;Ttbk2;Fbn1;Fgf7;Gabpb1;Pdia3;Hdc;Il1a;Ltk;Mageb3;Ccndbp1;Mal;Bmf;Anapc1;Mertk;Map1a;Myef2;Bloc1s6;Plcb2;Prom2;Rad51;Rasgrp1;Polr1b;Sord;Zfp106;Slc12a1;Slc20a1;Snap23;Spint1;Srp14;Pla2g4b;Tmem87a;Catsper2;Duoxa1;Pak6;A430105I19Rik;Disp2;Spg11;Duox2;Sema6d;Astl;Ncaph;Gpat2;Th…
chr3	82365565	89406963	100124470;100302730;100316808;100526540;110135;110196;11490;11801;12032;12095;12096;12097;12462;12479;12480;12748;12904;13636;13638;13639;140493;14161;14466;15168;15191;16800;16905;170643;17261;17827;17829;18008;18211;18770;192195;19729;19769;19870;19871;20091;20319;20351;20416;213498;214191;21827;22724;229473;229474;229487;229488;229499;229503;229504;229512;229517;229521;229524;229534;23920;2393…	0;0;0;0;0;0;0;0;0;0;0;0;0;0;0;0;0;0;0;0;0;0;0;0;0;0;0;0;0;0;0;0;0;0;0;0;0;0;0;0;0;0;0;0;0;0;0;0;0;0;0;0;0;0;0;0;0;0;0;0;0;0;0;0;0;0;0;0;0;0;0;0;0;0;0;0;0;0;0;0;0;0;0;0;0;0;0;0;0;0;0;0;0;0;0;0;0;0;0;0;0;0;0;0;0;0;0;0;0;0;0;0;0;0;0;0;0;0;0;0;0;0	Mir92b;5830417I10Rik;Mir1905;Mir3093;Fgb;Fdps;Adam15;Cd5l;Bcan;Bglap3;Bglap;Bglap2;Cct3;Cd1d1;Cd1d2;Clk2;Crabp2;Efna1;Efna3;Efna4;Kcnn3;Fga;Gba;Hcn3;Hdgf;Arhgef2;Lmna;Kirrel;Mef2d;Mtx1;Muc1;Nes;Ntrk1;Pklr;Ash1l;Slc50a1;Rit1;Snord73a;Rnu73b;Rps3a1;Sfrp2;Sema4a;Shc1;Arhgef11;Ttc24;Thbs3;Zbtb7b;Tmem131l;Fhdc1;Gatb;Fam160a1;Fcrl1;Rrnad1;Isg20l2;Smg5;Slc25a44;Syt11;Msto1;Pbxip1;Insrr;Mab21l2;Scamp3;Tl…
chr3	112365565	117497994	100043684;100043686;109245;109959;114301;11722;12814;13171;13609;15247;20321;22329;229759;229776;229780;229782;229791;545562;58193;64378;66368;66500;67225;68161;69740;72776;75769;76561;77559	0;0;0;0;0;0;0;0;0;0;0;0;0;0;0;0;0;0;0;0;0;0;0;0;0;0;0;0;0	Amy2a4;Amy2a3;Lrrc39;Amy2a5;Palmd;Amy1;Col11a1;Dbt;S1pr1;Mfsd14a;Frrs1;Vcam1;Olfm3;Cdc14a;Trmt13;Slc35a3;Plppr4;Amy2b;Extl2;Gpr88;Rtca;Slc30a7;Rnpc3;A930005H10Rik;Dph5;Sass6;Plppr5;Snx7;Agl
chr3	130471854	138122902	100316832;108943;110173;114249;11522;11529;11532;13722;15107;16842;17777;18033;19055;21338;214133;229841;229862;23971;242248;26377;26876;271981;319478;319587;329763;51788;56692;56811;59308;639769;66105;67006;67547;67553;67741;69117;69772;70604;71519;71793;73284;74442;74446;74776;75624;77669;97086	0;0;0;0;0;0;0;0;0;0;0;0;0;0;0;0;0;0;0;0;0;0;0;0;0;0;0;0;0;0;0;0;0;0;0;0;0;0;0;0;0;0;0;0;0;0;0	Mir1895;Trmt10a;Manba;Npnt;Adh1;Adh7;Adh5;Aimp1;Hadh;Lef1;Mttp;Nfkb1;Ppp3ca;Tacr3;Tet2;Cenpe;Gm4861;Papss1;Bank1;Dapp1;Adh4;Tbck;Cxxc4;4930539J05Rik;Gm5105;H2afz;Lamtor3;Dkk2;Emcn;Adh6-ps1;Ube2d3;Cisd2;Slc39a8;Gstcd;4930579F01Rik;Adh6a;Bdh2;Dnajb14;Cyp2u1;Ints12;Ddit4l;Sgms2;Slc9b1;Ppa2;Metap1;Arhgef38;Slc9b2
chr4	37378719	42099619	100042539;100042555;100526501;106021;109242;11428;11828;11832;12017;12804;14430;14595;15502;16157;16158;18391;20301;20731;230073;230075;230082;320500;329828;387203;53598;550619;66401;66408;67123;67615;68922;68926;68970;69638;69961;71901;73721;74164;74255;75471;76959	0;0;0;0;0;0;0;0;0;0;0;0;0;0;0;0;0;0;0;0;0;0;0;0;0;0;0;0;0;0;0;0;0;0;0;0;0;0;0;0;0	Gm3893;Gm13305;Mir3094;Topors;Kif24;Aco1;Aqp3;Aqp7;Bag1;Cntfr;Galt;B4galt1;Dnaja1;Il11ra1;Il11ra2;Sigmar1;Ccl27a;Spink4;Ddx58;Ndufb6;Nol6;Tmem215;AI464131;Mir207;Dctn3;Arid3c;Nudt2;Aptx;Ubap1;Ube2r2;Dnaic1;Ubap2;Dcaf12;Enho;Rpp25l;Fam219a;1110017D15Rik;Nfx1;Smu1;1700009N14Rik;Chmp5
chr4	49358992	57830033	100434;109331;11303;11470;11471;11641;12012;14211;16600;19059;19359;209186;21350;230161;230162;230163;230233;230234;230235;242443;242466;242474;242481;246179;258600;258821;258836;258857;28028;319636;381524;52076;54357;54366;545622;66536;67063;68274;723837;73398;74914	0;0;0;0;0;0;0;0;0;0;0;0;0;0;0;0;0;0;0;0;0;0;0;0;0;0;0;0;0;0;0;0;0;0;0;0;0;0;0;0;0	Slc44a1;Rnf20;Abca1;Actl7a;Actl7b;Akap2;Baat;Smc2;Klf4;Ppp3r2;Rad23b;Acnat2;Tal2;Acnat1;Zfp189;Aldob;Ikbkap;Fam206a;Frrs1l;Grin3a;Zfp462;Tmem245;Palm2;Fktn;Olfr270;Olfr273;Olfr272;Olfr275;Mrpl50;Fsd1l;AI427809;Tmem38b;Epb41l4b;Ctnnal1;Ptpn3;Nipsnap3b;Tmem246;Toporsl;Mir32;Nipsnap3a;Cylc2
chr4	79599619	91580033	100040617;100217448;101739;11520;12578;12579;12622;15569;15962;15964;15965;15967;15968;15969;15970;15972;15974;15977;17475;18028;20104;20404;22178;230376;230379;230393;230396;230398;230405;236537;242509;242517;242519;242521;242523;319146;320226;329872;329877;338349;381590;404549;435791;52829;545648;545649;545650;545651;545652;545654;619842;66775;66902;68268;68441;69863;70122;723895;735282;75811;7…	0;0;0;0;0;0;0;0;0;0;0;0;0;0;0;0;0;0;0;0;0;0;0;0;0;0;0;0;0;0;0;0;0;0;0;0;0;0;0;0;0;0;0;0;0;0;0;0;0;0;0;0;0;0;0;0;0;0;0;0;0;0;0	Wincr1;Scarna8;Psip1;Plin2;Cdkn2a;Cdkn2b;Cer1;Elavl2;Ifna1;Ifna11;Ifna2;Ifna4;Ifna5;Ifna6;Ifna7;Ifna9;Ifnab;Ifnb1;Mpdz;Nfib;Rps6;Sh3gl2;Tyrp1;Haus6;Acer2;Focad;Ifna13;Ifna16;Ifne;Zfp352;Bnc2;Ifna15;Ifna12;Klhl9;Dmrta1;Ifnz;Ccdc171;Frem1;Dennd4c;Cntln;C87499;Ifna14;Gm13271;Lurap1l;Gm13272;Gm13276;Gm13277;Gm13278;Gm13275;Gm13285;Gm12633;Hacd4;Mtap;Zdhhc21;Rraga;Ttc39b;Mllt3;Mir31;Mir491;Saxo1;Slc24…
chr4	143349619	149878719	100012;100041077;100041379;100041677;100043034;100043100;100198;110208;112422;11610;12353;12854;13347;13806;14349;16561;170731;17175;17769;18158;18707;18822;194225;194227;195531;195555;19715;20148;20810;21938;21941;230883;230890;230895;230899;230903;230904;230908;230909;230917;236069;242747;242748;26372;269604;277692;28010;329984;329993;347710;381569;381570;381572;384077;433779;433791;433804;4358…	0;0;0;0;0;0;0;0;0;0;0;0;0;0;0;0;0;0;0;0;0;0;0;0;0;0;0;0;0;0;0;0;0;0;0;0;0;0;0;0;0;0;0;0;0;0;0;0;0;0;0;0;0;0;0;0;0;0;0;0;0;0;0;0;0;0;0;0;0;0;0;0;0;0;0;0;0;0;0;0;0;0;0;0;0;0;0;0;0;0;0;0;0;0;0	Oog3;Gm13102;Zfp980;Zfp984;Rex2;H6pd;Pgd;Zfp979;Agtrap;Car6;Cort;Dffa;Eno1;Fv1;Kif1b;Mfn2;Masp2;Mthfr;Nppb;Pik3cd;Plod1;Gm13103;Gm13023;Zfp982;Pramef6;Dhrs3;Srm;Tnfrsf1b;Tnfrsf8;Aadacl3;Gm436;Vps13d;Nppa;Fbxo44;Fbxo2;Tardbp;Gm572;Tmem201;Gm13238;Zfp933;Disp3;Clcn6;Gpr157;Rps19-ps3;Miip;Pramef25;Gm438;Pramel4;Gm13084;Oog2;9430007A20Rik;Pramel5;Gm13119;Zfp992;Zfp985;Aadacl4;Slc2a7;Fbxo6;Exosc10;Sma…
chr5	58291528	67939665	100124451;100322896;100532;109108;11787;14380;16599;18935;19687;20005;212285;213081;21897;21899;22223;22235;231252;231253;245945;319807;320479;333789;53323;54216;57915;66681;666938;67878;68303;68552;70918;71521;71778;74734;76261;77569;79464;83379	0;0;0;0;0;0;0;0;0;0;0;0;0;0;0;0;0;0;0;0;0;0;0;0;0;0;0;0;0;0;0;0;0;0;0;0;0;0	Mir574;Dthd1;Rell1;Slc30a9;Apbb2;G6pd2;Klf3;Phox2b;Rfc1;Rpl9;Arap2;Wdr19;Tlr1;Tlr6;Uchl1;Ugdh;Chrna9;9130230L23Rik;Rbm47;Nwd2;C330024D21Rik;N4bp2;Ube2k;Pcdh7;Tbc1d1;Pgm1;Bend4;Tmem33;Fam114a1;Smim14;Nsun7;Pds5a;Klhl5;Rhoh;0610040J01Rik;Limch1;Lias;Klb
chr5	99380887	102667127	100041797;11991;15442;18096;19092;191578;231503;231506;231507;231510;231532;26891;319818;320292;50926;67870;68735;69162;70681;71883;72145;74596	0;0;0;0;0;0;0;0;0;0;0;0;0;0;0;0;0;0;0;0;0;0	Hnrnpd;Hpse;Nkx6-1;Prkg2;Helq;Tmem150c;Lin54;Plac8;Gpat3;Arhgap24;Cops4;A930011G23Rik;Rasgef1b;Hnrnpdl;Enoph1;Mrps18c;Sec31a;Abraxas1;Coq2;Wdfy3;Cds1
chr5	128793054	149083658	100039805;100041375;100041449;100113364;100316903;100494;100609;100647;100678;100683;100929;107939;108086;108723;109267;109900;110006;11423;11461;114674;11769;11781;118446;11867;12007;12054;12466;12591;12739;12740;12909;13047;13112;13113;13114;13717;13846;13852;13856;14004;140709;14086;140887;140904;14254;14255;14371;14467;14673;14693;14738;14842;14886;15467;15507;16369;16848;16885;170741;170935;…	0;0;0;0;0;0;0;0;0;0;0;0;0;0;0;0;0;0;0;0;0;0;0;0;0;0;0;0;0;0;0;0;0;0;0;0;0;0;0;0;0;0;0;0;0;0;0;0;0;0;0;0;0;0;0;0;0;0;0;0;0;0;0;0;0;0;0;0;0;0;0;0;0;0;0;0;0;0;0;0;0;0;0;0;0;0;0;0;0;0;0;0;0;0;0;0;0;0;0;0;0;0;0;0;0;0;0;0;0;0;0;0;0;0;0;0;0;0;0;0;0;0;0;0;0;0;0;0;0;0;0;0;0;0;0;0;0;0;0;0;0;0;0;0;0;0;0;0;0;0;0;0;0;0;0;0;0;0;0;0;0;0;0;0;0;0;0;0;0;0;0;0;0;0;0;0;0;0;0;0;0;0;0;0;0;0;0;0;0;0;0;0;0;0;0;0;0;0;0;0…	D5Ertd605e;Cyp3a41b;Cyp3a59;Snora15;Gm20605;Zfand2a;Nsun5;Upk3b;Psph;Trrap;Tyw1;Pom121;Rnf216;Card11;Ssc4d;Asl;Gusb;Ache;Actb;Gtf2ird2;Ap1s1;Ap4m1;Gjc3;Arpc1b;Azgp1;Bcl7b;Cct6a;Cdx2;Cldn3;Cldn4;Crcp;Cux1;Cyp3a11;Cyp3a13;Cyp3a16;Eln;Ephb4;Stx2;Epo;Chchd2;Col26a1;Fscn1;Lnx2;Caln1;Flt1;Flt3;Fzd9;Nipsnap2;Gna12;Gnb2;Gpr12;Gsx1;Gtf2i;Eif2ak1;Hspb1;Irs3;Lfng;Limk1;Pilrb1;Grid2ip;Mad1l1;Mafk;Mcm7;Bhlha1…
chr7	102882203	106850924	101488;101861;109689;12337;12406;12729;14389;14918;17760;17921;18378;18479;21835;22411;233529;233532;233537;233545;233549;233552;23966;244141;244144;244152;245190;27050;272411;381903;434215;449630;449631;622320;66190;66273;66333;67800;68197;72184;723840;72981;735284;78610	0;0;0;0;0;0;0;0;0;0;0;0;0;0;0;0;0;0;0;0;0;0;0;0;0;0;0;0;0;0;0;0;0;0;0;0;0;0;0;0;0;0	Slco2b1;Ints4;Arrb1;Capn5;Serpinh1;Clns1a;Gab2;Gucy2d;Map6;Myo7a;Omp;Pak1;Thrsp;Wnt11;Kctd14;Rsf1;Gdpd4;Emsy;Mogat2;Gdpd5;Tenm4;Nars2;Usp35;Tsku;Rps3;B3gnt6;Alg8;Lrrc32;Snord15a;Snord15b;Kctd21;Acer3;Aamdc;Aqp11;Dgat2;Ndufc2;Klhl35;Mir326;Thap12;Mir708;Uvrag
chr8	39000319	51932903	100039801;102103;102141;102294;109821;11739;11886;11988;12367;13525;13526;14081;14107;142980;14300;16363;16621;17773;18536;18983;192169;192174;20288;212326;212392;22702;234199;234203;234214;234219;23793;23965;244431;244448;252866;320685;320714;320981;382007;384806;384813;384814;408022;434310;52348;52357;53318;54384;546055;622117;654824;66756;67620;68797;69260;69479;70546;70925;71069;71876;723860;…	0;0;0;0;0;0;0;0;0;0;0;0;0;0;0;0;0;0;0;0;0;0;0;0;0;0;0;0;0;0;0;0;0;0;0;0;0;0;0;0;0;0;0;0;0;0;0;0;0;0;0;0;0;0;0;0;0;0;0;0;0;0;0;0;0;0	Cldn24;Mtus1;Snx25;Cyp4v3;F11;Slc25a4;Asah1;Slc7a2;Casp3;Adam26a;Adam24;Acsl1;Fat1;Tlr3;Frg1;Irf2;Klkb1;Mtnr1a;Pcm1;Cnot7;Ufsp2;Rwdd4a;Msr1;Fam149a;Ccdc110;Zfp42;Fgl1;Zfp353-ps;Sorbs2;Helt;Adam25;Tenm3;Sgcz;Triml1;Adam34;Dctd;Trappc11;Enpp6;Adam26b;Adam20;Gm5346;Gm5347;Primpol;AY512931;Vps37a;Wwc2;Pdlim3;Mtmr7;Adam39;Triml2;Ankrd37;Cfap97;Lrp2bp;Pdgfrl;Ing2;1700029J07Rik;Zdhhc2;Cdkn2aip;Stox2;Cen…
chr9	38954498	50305426	100036537;100038468;100042464;102423;102644;102693;104444;110637;114873;11806;11808;11814;11936;12145;12282;12402;12500;12501;12502;13209;13478;13489;14012;140630;14385;15270;15288;15481;15561;16154;170761;17967;18113;18343;18475;18554;18988;192653;192663;20660;213211;21345;213827;214162;214523;214531;214552;214597;215051;21683;21838;22269;22687;235248;235256;235281;235283;235293;235300;235312;23…	0;0;0;0;0;0;0;0;0;0;0;0;0;0;0;0;0;0;0;0;0;0;0;0;0;0;0;0;0;0;0;0;0;0;0;0;0;0;0;0;0;0;0;0;0;0;0;0;0;0;0;0;0;0;0;0;0;0;0;0;0;0;0;0;0;0;0;0;0;0;0;0;0;0;0;0;0;0;0;0;0;0;0;0;0;0;0;0;0;0;0;0;0;0;0;0;0;0;0;0;0;18746;0;0;0;0;0;0;0;0;0;0;0;0;0;0;0;0;0;0;2811;0;0;0;0;0;0;0;0;0;0;0;0;0;0;0;0;0;0;0;0;0;0;0;0;0;0;0;0;0;0;0;0;0;0;0;0;0	Gm11149;Gm10684;Hinfp;Oaf;Phldb1;Rexo2;Grik4;Dscaml1;Apoa1;Apoa4;Apoc3;Fxyd2;Cxcr5;Hyou1;Cbl;Cd3d;Cd3e;Cd3g;Ddx6;Dpagt1;Drd2;Mpzl2;Ube4a;Slc37a4;H2afx;Hmbs;Hspa8;Htr3a;Il10ra;Pdzd3;Ncam1;Nnmt;Olfr44;Pafah1b2;Pcsk7;Pou2f3;Ttc36;Abcg4;Sorl1;Rnf26;Tagln;Arcn1;Kmt2a;Tmprss4;Tmprss13;Cep164;Sidt2;Bud13;Tecta;Thy1;Upk2;Zpr1;Olfr952;Olfr149;Scn3b;Gramd1b;Sc5d;Tmem136;C1qtnf5;Rnf214;Zbtb16;Usp28;Gm4894;T…
chr12	79776939	88546445	100217447;100303738;100526532;104776;105000;108760;109711;110417;110893;11498;11847;12192;12499;12677;13665;13877;14281;14874;16997;170721;171210;171281;171282;17252;18222;18654;19164;19300;19363;20384;20493;211945;211978;214321;217682;217684;217692;217695;217698;217700;217705;217707;217708;217715;217716;217718;217721;217732;217733;217734;21809;238317;238323;238328;238330;238331;24071;26380;26856…	0;0;0;0;0;0;0;0;0;0;0;0;0;0;0;0;0;0;0;0;0;0;0;0;0;0;0;0;0;0;0;0;0;0;0;0;0;0;0;0;0;0;0;0;0;0;0;0;0;0;0;0;0;0;0;0;0;0;0;0;0;0;0;0;0;0;0;0;0;0;0;0;0;0;0;0;0;0;0;0;0;0;0;0;0;0;0;0;0;0;0;0;0;0;0;0;0;0;0;0;0;0;0;0;0;0;0;0;0;0;0;0	Scarna3b;D030025P21Rik;Mir3067;Aldh6a1;Dnal1;Galnt16;Actn1;Pigh;Slc8a3;Adam4;Arg2;Zfp36l1;Entpd5;Vsx2;Eif2s1;Erh;Fos;Gstz1;Ltbp2;Papln;Acot2;Acot3;Acot4;Rdh11;Numb;Pgf;Psen1;Abcd4;Rad51b;Srsf5;Slc10a1;Plekhh1;Zfyve26;Gm4787;Plekhd1;Susd6;Sipa1l1;Zfyve1;Acot5;Acot6;Fam161b;Coq6;Lin52;Eif2b2;Mlh3;Nek9;Flvcr2;Cipc;Tmem63c;Pomt2;Tgfb3;Elmsan1;Rps6kl1;Vash1;Irf2bpl;Zdhhc22;Synj2bp;Esrrb;Gphn;Tmem229b;…
chr12	117800022	120660529	100038689;13411;19276;20688;217944;217946;320145;320910;387171;77706	0;0;0;0;0;0;0;0;0;0	Gm10421;Dnah11;Ptprn2;Sp4;Rapgef5;Cdca7l;Sp8;Itgb8;Mir153;Abcb5
chr13	3000808	11906859	105203;105349;105387;111002;116852;12671;142688;14569;20191;207615;208440;217980;238463;23849;27384;319554;320581;432720;494124;56043;56349;56421;622402;664793;66505;69237;69617;70405;73266;76937;77337;80796;83428;83702;94191	0;0;0;0;0;0;0;0;0;0;0;0;0;0;0;0;0;0;0;0;0;0;0;0;0;0;0;0;0;0;0;0;0;0;0	Fam208b;Akr1c18;Akr1c14;Marcksl1-ps4;Akr1c20;Chrm3;Asb13;Gdi2;Ryr2;Wdr37;Dip2c;Larp4b;Tubal3;Klf6;Akr1c13;Idi1;Idi2;Akr1c19;Calm5;Akr1e1;Net1;Pfkp;Akr1c12;Zp4-ps;Zmynd11;Gtpbp4;Pitrm1;Calml3;Speer6-ps1;2810429I04Rik;Akr1c21;Calm4;Ucn3;Akr1c6;Adarb2
chr13	17224683	21336745	100316665;105298;140580;18341;192136;19720;20379;218030;218035;218038;258527;258528;27052;319293;353346;56044;66308;67008;69562;73412;76205	0;0;0;0;0;0;0;0;0;0;0;0;0;0;0;0;0;0;0;0;0	Mir466i;Epdr1;Elmo1;Olfr263;Sugct;Trim27;Sfrp4;Pou6f2;Vps41;Amph;Olfr1368;Olfr1370;Aoah;A530099J19Rik;Gpr141;Rala;Mplkip;Yae1d1;Cdk13;Nme8;Stard3nl
chr13	35974683	48377759	100038577;105193;105245;107513;107889;108652;108934;109254;109620;110052;110521;12161;12522;13614;14538;15904;16468;16553;17084;17152;17828;18003;20238;208366;21418;218165;218194;218203;218210;218214;218215;22017;328231;328232;328234;380840;380842;54326;56705;621976;66143;66154;66355;666794;67046;67252;67797;68083;68346;68404;68750;69955;70078;71213;71340;74145;76137;76487;94245;97863	0;0;0;0;0;0;0;0;0;0;0;0;0;0;0;0;0;0;0;0;0;0;0;0;0;0;0;0;0;0;0;0;0;0;0;0;0;0;0;0;0;0;0;0;0;0;0;0;0;0;0;0;0;0;0;0;0;0;0;0	Gm10790;Nhlrc1;Txndc5;Ssr1;Gcm2;Slc35b3;Smim13;Adtrp;Dsp;Dek;Hivep1;Bmp6;Cd83;Edn1;Gcnt2;Id4;Jarid2;Kif13a;Ly86;Mak;Bloc1s5;Nedd9;Atxn1;Rpp40;Tfap2a;Ofcc1;Phactr1;Mylip;Nup153;Kdm1b;Rnf144b;Tpmt;Gm5082;Gfod1;Rnf182;Lyrm4;Stmnd1;Elovl2;Ranbp9;Tmem170b;Eef1e1;Tmem14c;Gmpr;Rbm24;Tbc1d7;Cap2;Snrnp48;Pak1ip1;Sirt5;Nrn1;Rreb1;Fars2;Nol7;Cage1;Riok1;F13a1;Mcur1;Ppp1r3g;Dtnbp1;Fam8a1
chr13	56974683	63529889	100041979;100124491;100503759;100526474;104002;105348;114304;116911;116913;117066;13024;13025;13996;14088;14120;14121;14451;15387;18212;20745;211378;214290;214639;218275;21984;238662;238663;26898;26946;319269;387142;387217;387221;432812;56085;56092;56094;56278;56835;58518;627648;630579;64139;67269;69046;69635;70153;70202;70900;71508;72061;72219;723902;74386;75050;751548;75731;77117;77134;78689	0;0;0;0;0;0;0;0;0;0;0;0;0;0;0;0;0;0;0;0;0;0;0;0;0;0;0;0;0;0;0;0;0;0;0;0;0;0;0;0;0;0;0;0;0;0;0;0;0;0;0;0;0;0;0;0;0;0;0;0	Gm3604;Mir874;Gm5084;Mir3074-1;Ctsq;Golm1;Slc28a3;Cts8-ps;Tpbpb;Cts3;Ctla2a;Ctla2b;Etohd2;Fancc;Fbp2;Fbp1;Gas1;Hnrnpk;Ntrk2;Spock1;6720489N17Rik;Zcchc6;4930486L24Rik;BC051665;Tpbpa;Spata31d1b;Spata31d1d;Ctsj;Trpc7;A130040M12Rik;Mir24-1;Mir23b;Mir27b;BC052688;Ubqln1;Cts7;Cts8;Gkap1;Ctsr;Cts6;Zfp808;Ctsm;Agtpbp1;Isca1;Dapk1;2210016F16Rik;Ctsll3;4921517D22Rik;Zfp935;2010111I01Rik;Spata31d1a;Mir7-1;R…
chr14	3037669	9203942	100038846;100038847;100040671;100040852;100040880;100042149;108978;13421;18300;218699;268709;286940;320333;545007;545013;66082;666890;67053;68263;68308;71393;93732	0;0;0;0;0;0;0;0;0;0;0;0;0;0;0;0;0;0;0;0;0;0	Gm10406;Gm2897;Gm3002;Gm3020;Gm3696;4930555G01Rik;Dnase1l3;Oit1;Pxk;Fam107a;Flnb;D830030K20Rik;Gm5796;Gm5797;Abhd6;Rpp14;Pdhb;4933406F09Rik;Kctd6;Acox2
chr14	28476193	36947821	100041231;100217423;100217431;100504518;104416;105450;105511;105522;105638;107751;110084;11752;12165;12166;12289;12294;12339;12647;14560;14661;14803;16424;16426;16427;17695;18753;19065;192187;19256;19661;20508;20618;21881;218865;218877;218885;218914;218921;21924;22418;238988;239017;239027;239029;239036;23955;24056;24131;26363;26419;26430;27057;30044;30877;319476;319508;319955;320736;328370;382864…	0;0;0;0;0;0;0;0;0;0;0;0;0;0;0;0;0;0;0;0;0;0;0;0;0;0;0;0;0;0;0;0;0;0;0;0;0;0;0;0;0;0;0;0;0;0;0;0;0;0;0;0;0;0;0;0;0;0;0;0;0;0;0;0;0;0;0;0;0;0;0;0;0;0;0;0;0;0;0;0;0;0;0;0;0;0;0;0;0	Gm3219;Snord19;Snord69;3425401B19Rik;Bap1;Mmrn2;Fam170b;Ankrd28;Dph3;Prrxl1;Dnah1;Anxa8;Gdf2;Bmpr1a;Cacna1d;Cacna2d3;Capn7;Chat;Gdf10;Glud1;Grid1;Itih1;Itih3;Itih4;Msmb;Prkcd;Npy4r;Stab1;Ptpn20;Rbp3;Slc18a3;Sncg;Tkt;Chdh;Sema3g;Oxnad1;Wapl;4930474N05Rik;Tnnc1;Wnt5a;Erc2;Ogdhl;Arhgap22;Antxrl;4930596D02Rik;Nek4;Sh3bp5;Ldb3;Btd;Mapk8;Parg;Ncoa4;Opn4;Gnl3;Lrtm1;Syt15;Ercc6;Vstm4;Rft1;Colq;Zfp488;Gm5…
chr14	46637128	50453942	100041724;100504663;105504;12159;12793;14528;16709;16854;18424;218963;218973;218975;218977;218989;606497;624367;63985;66770;67082;67296;67419;68755;70646;72391;74385;74480;75288;78938;93834	0;0;0;0;0;0;0;0;0;0;0;0;0;0;0;0;0;0;0;0;0;0;0;0;0;0;0;0;0	Gm15217;Atg14;Exoc5;Bmp4;Cnih1;Gch1;Ktn1;Lgals3;Otx2;Gm1821;Wdhd1;Mapk1ip1l;Dlgap5;Tmem260;Otx2os1;Gm6498;Gmfb;4933429O19Rik;1700011H14Rik;Socs4;3632451O06Rik;Cgrrf1;Naa30;Cdkn3;Ap5m1;Samd4;Slc35f4;Fbxo34;Peli2
chr14	50883621	57953942	100124433;100217445;104110;105446;105501;105651;105663;110794;114741;11546;11727;11731;11766;11792;12050;12684;12891;13035;13135;13644;140743;140781;140806;14611;14619;14623;14939;14940;14941;14942;14943;14944;15381;16391;16475;16995;17223;17224;17225;17227;17228;17231;17232;17387;17888;18002;18185;18348;18950;19173;19186;19188;192113;19752;20540;214922;21745;21816;219019;219022;219024;219026;219…	0;0;0;0;0;0;0;0;0;0;0;0;0;0;0;0;0;0;0;0;0;0;0;0;0;0;0;0;0;0;0;0;0;0;0;0;0;0;0;0;0;0;0;0;0;0;0;0;0;0;0;0;0;0;0;0;0;0;0;0;0;0;0;0;0;0;0;0;0;0;0;0;0;0;0;0;0;0;0;0;0;0;0;0;0;0;0;0;0;0;0;0;0;0;0;0;0;0;0;0;0;0;0;0;0;0;0;0;0;0;0;0;0;0;0;0;0;0;0;0;0;0;0;0;0;0;0;0;0;0;0;0;0;0;0;0;0;0;0;0;0;0;0;0;0;0;0;0;0;0;0;0;0;0;0;0;0;0;0;0;0;0;0;0;0;0;0;0;0;0;0;0;0;0;0;0;0;0;0;0	Mir208b;Snord8;Adcy4;Gmpr2;Abhd4;Ppp1r3e;Thtpa;Cebpe;Supt16;Parp2;Ang;Ang2;Ap1g2;Apex1;Bcl2l2;Cideb;Cpne6;Ctsg;Dad1;Efs;Rem2;Myh7;Il25;Gja3;Gjb2;Gjb6;Gzmb;Gzmc;Gzmd;Gzme;Gzmf;Gzmg;Hnrnpc;Irf9;Ajuba;Ltb4r1;Mcpt-ps1;Mcpt1;Mcpt2;Mcpt4;Cma1;Mcpt8;Mcpt9;Mmp14;Myh6;Nedd8;Nrl;Olfr49;Pnp;Psmb5;Psme1;Psme2;Atp12a;Rnase1;Slc7a7;Slc39a2;Tep1;Tgm1;Olfr743;Ttc5;Tmem55b;Eddm3b;Ang4;Tppp2;Haus4;Khnyn;Cenpj;Zmym…
chr16	88621499	96947089	100038709;100040201;104015;109857;110749;110948;117172;121022;12394;12408;13185;13508;13548;13876;14450;15312;15975;15976;15980;16155;16415;16443;16509;16516;16522;16693;16699;16700;16701;16703;16704;170651;170654;170656;170657;170765;170939;18546;20465;20655;20658;207932;209195;21844;22129;224432;224440;23872;23927;239933;246133;246738;26559;26560;268905;28080;338467;385668;50795;50913;50914;538…	0;0;0;0;0;0;0;0;0;0;0;0;0;0;0;0;0;0;0;0;0;0;0;0;0;0;0;0;0;0;0;0;0;0;0;0;0;0;0;0;0;0;0;0;0;0;0;0;0;0;0;0;0;0;0;0;0;0;0;0;0;0;0;0;0;0;0;0;0;0;0;0;0;0;0;0;0;0;0;0;0;0;0;0;0;0;0;0;0;0;0;0;0;0	Gm10789;Gm10229;Synj1;Cbr3;Chaf1b;Hlcs;2310034C09Rik;Mrps6;Runx1;Cbr1;Dscr3;Dscam;Dyrk1a;Erg;Gart;Hmgn1;Ifnar1;Ifnar2;Ifngr2;Il10rb;Itgb2l;Itsn1;Kcne1;Kcnj15;Kcnj6;Krtap11-1;Krtap13;Krtap6-1;Krtap6-2;Krtap8-1;Krtap19-5;Krtap19-2;Krtap19-4;Krtap21-1;Krtap19-1;Ripply3;Krtap19-9b;Pcp4;Sim2;Sod1;Son;Urb1;Clic6;Tiam1;Ttc3;Scaf4;Setd4;Ets2;Krtap14;Krtap27-1;Kcne2;Dnajc28;Hunk;Krtap15;Krtap13-1;Atp5o;Mo…
chr17	3005611	11878624	100037282;100037283;100216474;100310872;100526796;106489;106557;106583;12458;19317;20112;20975;20997;21331;21460;21648;22350;224454;224480;224481;23984;239985;24001;320111;321007;328734;380608;50873;547127;55951;621628;66467;66616;667055;66832;66931;67543;67791;68655;68842;69310;70544;751529;75296;77106;83672	0;0;0;0;0;0;0;0;0;0;0;0;0;0;0;0;0;0;0;0;0;0;0;0;0;0;0;0;0;0;0;0;0;0;0;0;0;0;0;0;0;0;0;0;0;0	Rsph3b;Rnaset2a;Ttll2;Dynlt1a;Cahm;Sft2d1;Ldhal6b;Scaf8;Ccr6;Qk;Rps6ka2;Synj2;T;T2;Dynlt1b;Ezr;Zdhhc14;Nox3;Tfb1m;Pde10a;Arid1b;Tiam2;Prr18;Serac1;Pisd-ps2;Tagap1;Park2;Tmem181b-ps;Mpc1;Cldn20;Gtf2h5;Snx9;Gm9992;Rsph3a;1700010I14Rik;Pabpc6;6530411M01Rik;Fndc1;Tulp4;Pacrg;Tmem242;Mir692-1;Fgfr1op;Tmem181a;Sytl3
chr17	14494272	20738570	100038481;100041574;100041586;100041621;106740;12648;13388;14289;14291;14293;14294;15116;171228;18567;19170;213389;21374;21826;22312;22313;224552;224572;224576;224582;22759;240028;321020;328759;381062;387230;387235;387248;433070;449000;626942;627111;627132;627367;627537;627576;627636;627743;627805;627814;64074;665210;665227;665376;665525;66643;67045;67544;67912;68799;71682;72057;74917;75202	0;0;0;0;0;0;0;0;0;0;0;0;0;0;0;0;0;0;0;0;0;0;0;0;0;0;0;0;0;0;0;0;0;0;0;0;0;0;0;0;0;0;0;0;0;0;0;0;0;0;0;0;0;0;0;0;0;0	Gm10510;9030025P20Rik;Gm3417;Gm3435;Chd1;Dll1;Fpr2;Fpr-rs4;Fpr1;Fpr3;Has1;Vmn1r225;Pdcd2;Psmb1;Prdm9;Tbp;Thbs2;Vmn2r107;Vmn2r104;Vmn2r98;Vmn2r102;Vmn2r106;Vmn2r110;Zfp97;Lnpep;Fpr-rs6;Vmn2r95;Ermard;Mir99b;Mir125a;Mirlet7e;Vmn2r96;Zfp960;Vmn2r90;Vmn2r92;Vmn2r93;Vmn2r97;Vmn2r100;Vmn2r101;Vmn2r103;Vmn2r105;Vmn2r108;Vmn2r109;Smoc2;Vmn2r91;Vmn2r94;Vmn2r99;Vmn1r224;Lix1;Riok2;Fam120b;1600012H06Rik;Rgm…
chr17	85260488	89869137	100043902;104215;12314;13819;14236;14309;16867;17075;17685;17688;18701;18754;19043;193813;20472;20473;20532;210741;213760;225049;225055;225058;56468;56724;68531;71828;73582;73825;74597;74915;75467;77057;78469;78586	0;0;0;0;0;0;0;0;0;0;0;0;0;0;0;0;0;0;0;0;0;0;0;0;0;0;0;0;0;0;0;0;0;0	Six3os1;Rhoq;Calm2;Epas1;Foxn2;Fshr;Lhcgr;Epcam;Msh2;Msh6;Pigf;Prkce;Ppm1b;Mcfd2;Six2;Six3;Slc3a1;Kcnk12;Prepl;Ttc7;Fbxo11;Gm4832;Socs5;Cript;1110020A21Rik;Gtf2a1l;Camkmt;Ppp1r21;4833418N02Rik;Atp6v1e2;Stpg4;Ston1;Tmem247;Srbd1
chr18	66411220	70201142	107047;108654;114663;12683;14680;17200;17202;17203;19255;21413;225651;225655;225659;320924;338360;381175;52662;58801;67064;67897;67951;68166;69597;70799;72124;80718	0;0;0;0;0;0;0;0;0;0;0;0;0;0;0;0;0;0;0;0;0;0;0;0;0;0	Psmg2;Fam210a;Impa2;Cidea;Gnal;Mc2r;Mc4r;Mc5r;Ptpn2;Tcf4;Mppe1;Prelid3a;Cep76;Ccbe1;B430212C06Rik;Ccdc68;Ldlrad4;Pmaip1;Chmp1b;Rnmt;Tubb6;Spire1;Afg3l2;Cep192;Seh1l;Rab27b
chr6	50166256	56905821	100042056;107569;107607;110175;11517;11826;11922;12417;12922;13063;14028;14602;15394;15395;15396;15397;15398;15399;15400;15401;15402;15403;15404;15405;171194;18025;18575;19051;210973;21743;231986;231991;231997;231999;232016;27055;320189;330319;330323;353172;387166;387524;52440;53379;54353;54722;58875;60531;66373;66873;68235;69938;69993;70821;71287;71720;71982;723820;72628;73183;78004;78937	0;0;0;0;0;0;0;0;0;0;0;0;0;0;0;0;0;0;0;0;0;0;0;0;0;0;0;0;0;0;0;0;0;0;0;0;0;0;0;0;0;0;0;0;0;0;0;0;0;0;0;0;0;0;0;0;0;0;0;0;0;0	9130019P16Rik;Nt5c3;Nod1;Ggct;Adcyap1r1;Aqp1;Neurod6;Cbx3;Crhr2;Cycs;Evx1;Ghrhr;Hoxa1;Hoxa10;Hoxa11;Hoxa11os;Hoxa13;Hoxa2;Hoxa3;Hoxa4;Hoxa5;Hoxa6;Hoxa7;Hoxa9;Vmn1r4;Nfe2l3;Pde1c;Ppp1r17;Kbtbd2;Inmt;Jazf1;Creb5;Fkbp14;Plekha8;Ccdc129;Fkbp9;Wipf3;Mindy4;Gars;Mir148a;Znrf2;Tax1bp1;Hnrnpa2b1;Skap2;Gsdme;Hibadh;Npvf;Lsm5;Tril;Mturn;Scrn1;Chn2;4921507P07Rik;Cpvl;Osbpl3;Snx10;Mir196b;Hoxaas3;5430402O13R…
chr6	70216746	73936330	104263;12180;12332;12525;12526;13666;14080;19240;19783;19895;20019;20388;20454;21415;22134;22320;22644;232077;232078;232086;232087;232089;28035;330355;52250;53620;56316;56451;57896;66223;66510;66700;66740;67442;68364;68477;69956;71093;74221;74287;76614	0;0;0;0;0;0;0;0;0;0;0;0;0;0;0;0;0;0;0;0;0;0;0;0;0;0;0;0;0;0;0;0;0;0;0;0;0;0;0;0;0	Kdm3a;Smyd1;Capg;Cd8a;Cd8b1;Eif2ak3;Fabp1;Tmsb10;Rprl1;Rpia;Polr1a;Sftpb;St3gal5;Tcf7l1;Tgoln1;Vamp8;Rnf103;Foxi3;Thnsl2;Tmem150a;Mat2a;Elmod3;Usp39;Dnah6;Reep1;Vamp5;Ggcx;Suclg1;Krcc1;Mrpl35;Rnf181;Chmp3;4931417E11Rik;Retsat;0610030E20Rik;Rmnd5a;Ptcd3;Atoh8;Tex37;Kcmf1;Immt
