# Supplementary material for: PHC1 maintains pluripotency by organizing genome-wide chromatin interactions of the Nanog locus
Source: Nat Commun. 2021 May 14;12:2829. doi: 10.1038/s41467-021-22871-0 (PMC8121881; doi:10.1038/s41467-021-22871-0)
Supplement: Supplementary file 7 — Supplementary Data 3 [file 41467_2021_22871_MOESM7_ESM.xlsx]

## Sheet: fig3c
relative value
	WT				Phc1 KO
	rep1	rep2	rep3	rep4	rep1	rep2	rep3	rep4
Nanog	1	1	1	1	0.481853	0.417544	0.41466	0.407066
Oct4	1	1	1	1	0.880666	0.788218	0.710382	0.664343
Sox2	1	1	1	1	0.961483	0.539614	0.679871	0.459032
Klf4	1	1	1	1	0.358489	0.315709	0.316439	0.474123
Esrrb	1	1	1	1	0.556068	0.479632	0.471937	0.508153
	WT vs. Phc1 KO
		P value
	Nanog	<0.000001
	Oct4	0.002348
	Sox2	0.021645
	Klf4	3e-06
	Esrrb	<0.000001

## Sheet: fig3d
GFP+%
	shScr	shPhc1.1	shNanog.2
	0.051	0.029	0.043
	0.177	0.112	0.097
	0.262	0.155	0.151
average	0.163333	0.0986667	0.097
SD	0.106162	0.0640495	0.054

## Sheet: fig3h
relative value
	WT + vector	WT + nanog	Phc1 KO + vector	Phc1 KO + nanog
rep1	1	1.11166	0.431762	0.657568
rep2	1	1.0885	0.513274	0.776549
rep3	1	1.29717	0.582547	1.13207
rep4	1	0.993031	0.681185	0.898955
	WT + vector vs. Phc1 KO + vector
	P value	0.0024
	WT + nanog vs. Phc1 KO + vector
	P value	0.0003
	Phc1 KO + vector vs. Phc1 KO +nanog
	P value	0.0319
