# Supplementary material for: PHC1 maintains pluripotency by organizing genome-wide chromatin interactions of the Nanog locus
Source: Nat Commun. 2021 May 14;12:2829. doi: 10.1038/s41467-021-22871-0 (PMC8121881; doi:10.1038/s41467-021-22871-0)
Supplement: Supplementary file 8 — Source Data [file 41467_2021_22871_MOESM8_ESM.zip]

Archive with 11 entries (10 files):
- source data update/
- source data update/fig1.xlsx
- source data update/fig2.xlsx
- source data update/fig3.xlsx
- source data update/fig4.xlsx
- source data update/fig5.xlsx
- source data update/figs2.xlsx
- source data update/figs3.xlsx
- source data update/figs4.xlsx
- source data update/figs5.xlsx
- source data update/figs6.xlsx
