# Supplementary material for: PHC1 maintains pluripotency by organizing genome-wide chromatin interactions of the Nanog locus
Source: Nat Commun. 2021 May 14;12:2829. doi: 10.1038/s41467-021-22871-0 (PMC8121881; doi:10.1038/s41467-021-22871-0)
Supplement: Supplementary file 8 — Source Data [file 41467_2021_22871_MOESM8_ESM.zip › source data update/fig1.xlsx]

## Sheet: fig1a
	relative value
		HFFs				ESCs				iPSCs
		rep1	rep2	rep3	rep4	rep1	rep2	rep3	rep4	rep1	rep2	rep3	rep4
	RING1A	1	1.10829	1	1	1.52979	0.768438	0.425334	0.590496	1.90968	0.509328	0.589134	1.22264
	RING1B	1	1.71119	1	1	12.758	1.61328	1.11214	18.0009	13.3923	1.65481	1.40607	9.71356
	CBX2	1	9.07355	1	1	779.641	74.543	75.5835	413.956	794.186	105.176	127.41	120.259
	CBX4	1	3.72782	1	1	0.856584	0.273573	0.144252	0.272942	0.50581	0.235424	0.267943	0.376312
	CBX6	1	3.57597	1	1	1.51572	0.594603	0.364334	1.18646	1.76133	0.553504	0.697372	0.612734
	CBX7	1	6.19742	1	1	5.99323	1.95884	0.0572466	12.4092	2.47369	2.05148	1.70133	1.07674
	CBX8	1	2.1312	1	1	0.868541	0.428292	0.155322	0.694157	0.319377	0.377182	0.410845	0.607097
	PCGF2	1	1.88122	1	1	3.81937	1.65481	1.28639	3.21912	3.01049	1.62451	2.30804	3.15287
	PCGF4	1	4.35196	1	1	0.972655	0.0729642	0.0429857	6.21893	0.764895	0.356836	0.282567	4.69134
	PHC1	1	1.87688	1	1	330.079	102.3	26.477	182.278	127.41	41.3553	62.5382	54.6949
	PHC2	1	3.22284	1	1	1.43065	0.150726	0.131518	0.354371	0.554785	0.0765918	0.0896222	0.344681
	PHC3	1	2.77984	1	1	3.75809	2.1785	0.948246	16.526	3.87268	1.08674	0.943874	6.09095
	EZH1	1	0.552227	0.254664		0.459032	0.764895	0.831238		1.05458	0.844791	0.673617
	EZH2	1	0.605696	0.686184		13.1471	9.27491	8.83563		11.9865	15.9262	14.3867
	EED	1	0.533416	0.150378		1.04488	0.366021	0.442372		0.352737	1.36289	1.79005
	SUZ12	1	0.490843	0.081711		2.34026	3.07375	3.21169		2.48515	1.9816	3.27161
		P value (HFFs vs ESCs)
	PHC1	0.049789
	EZH2	0.002167
	SUZ12	0.003437
		P value (HFFs vs iPSCs)
	CBX8	0.025632
	PCGF2	0.020102
	PHC1	0.01044
	EZH2	0.000319
	SUZ12	0.011078

## Sheet: fig1b
relative value
		EB D0				EB D1				EB D3				EB D7
		rep1	rep2	rep3	rep4	rep1	rep2	rep3	rep4	rep1	rep2	rep3	rep4	rep1	rep2	rep3	rep4
	NANOG	1	1	1	1	0.259415	0.640232	0.51883	1.38191	0.104386	0.266093	0.480742	0.406126	0.039646	0.0409498	0.077303	0.129707
	OCT4	1	1	1	1	0.46505	0.477377	0.812252	0.672062	0.34686	0.465445	1.13813	0.816014	0.087948	0.172083	0.138057	0.433269
	RING1B	1	1	1	1	0.749154	0.874583	1.17555	1.29235	1.31343	1.60956	1.51572	1.55833	1.93187	2.08975	1.96337	2.23457
	CBX2	1	1		1	0.750886	0.829319		0.961483	1.27751	2.84153		1.28639	1.3692	2.25012		1.78592
	CBX7	1	1		1	0.679871	0.30566		0.773782	0.538369	1.01162		0.449585	0.360982	0.759611		0.850667
	PHC1	1	1	1	1	0.565135	0.512871	0.285851	0.766664	0.591862	0.7457	1.03527	0.50581	0.241484	0.269807	0.371989	0.4954
	PHC3	1	1	1	1	1.07177	0.61132	0.673617	1.45397	1.40444	1.18099	1.49485	1.21982	2.01391	1.35035	2.30271	1.83613
	EZH2	1	1	1		2.03261	1.9141	1.68568		2.65124	2.53151			2.41719	3.30198	3.1748
