# Supplementary material for: PHC1 maintains pluripotency by organizing genome-wide chromatin interactions of the Nanog locus
Source: Nat Commun. 2021 May 14;12:2829. doi: 10.1038/s41467-021-22871-0 (PMC8121881; doi:10.1038/s41467-021-22871-0)
Supplement: Supplementary file 8 — Source Data [file 41467_2021_22871_MOESM8_ESM.zip › source data update/fig2.xlsx]

## Sheet: fig2b
efficiency
	shScr	shPHC1.1	shPHC1.2
rep1	1	0.447	0.635
rep2	1	0.664	0.918
rep3	1	0.565	0.736
	shScr vs. shPHC1.1
P value	0.0022
	shScr vs. shPHC1.2
P value	0.0458

## Sheet: fig2c
tumor size (cm3)
	shScr	shPHC1.1	shPHC1.2
1	0.48	0.196	0.4455
2	0.6655	0.144	0.3185
3	0.72	0.126	0.4455
4	0.196	0.1125	0.18
	shScr vs. shPHC1.1
P value	0.0211

## Sheet: fig2g
% of total cell number
		PHC1lowNANOGlow			PHC1highNANOGlow
		rep1	rep2	rep3	rep1	rep2	rep3
	shPHC1.1	55.1724	70.9876	73.6585	8.4507	27.8846	28.0303
	shPHC1.2	59.8291	48.8235	60.7477	32.6087	32.6087	36.1702
	shScr				45.45
PHC1lowNANOGlow vs. PHC1highNANOGlow
	P value
shPHC1.1	0.0065
shPHC1.2	0.0048
