# Supplementary material for: PHC1 maintains pluripotency by organizing genome-wide chromatin interactions of the Nanog locus
Source: Nat Commun. 2021 May 14;12:2829. doi: 10.1038/s41467-021-22871-0 (PMC8121881; doi:10.1038/s41467-021-22871-0)
Supplement: Supplementary file 8 — Source Data [file 41467_2021_22871_MOESM8_ESM.zip › source data update/fig4.xlsx]

## Sheet: fig4a-h2ak119
	seqnames	start	end	width	strand	V4	V5	annotation	geneChr	geneStart	geneEnd	geneLength	geneStrand	geneId	transcriptId	distanceToTSS	ENSEMBL	SYMBOL	GENENAME
1	chr1	4481637	4481637	1	*	h2a_input1_peak_1	10.3957	Promoter (2-3kb)	1	4481009	4483816	2808	2	20671	uc007aey.1	2179	ENSMUSG00000025902	Sox17	SRY (sex determining region Y)-box 17
2	chr1	4484244	4484244	1	*	h2a_input1_peak_2	10.1995	Promoter (<=1kb)	1	4481009	4483816	2808	2	20671	uc007aey.1	-428	ENSMUSG00000025902	Sox17	SRY (sex determining region Y)-box 17
3	chr1	4485353	4485353	1	*	h2a_input1_peak_3	7.26811	Promoter (1-2kb)	1	4481009	4486494	5486	2	20671	uc007aez.1	1141	ENSMUSG00000025902	Sox17	SRY (sex determining region Y)-box 17
4	chr1	4486863	4486863	1	*	h2a_input1_peak_4	12.0375	Promoter (<=1kb)	1	4481009	4486494	5486	2	20671	uc007afc.1	-369	ENSMUSG00000025902	Sox17	SRY (sex determining region Y)-box 17
5	chr1	4487915	4487915	1	*	h2a_input1_peak_5	12.5995	Promoter (1-2kb)	1	4481009	4486494	5486	2	20671	uc007afc.1	-1421	ENSMUSG00000025902	Sox17	SRY (sex determining region Y)-box 17
6	chr1	5012118	5012118	1	*	h2a_input1_peak_6	5.12596	Promoter (2-3kb)	1	4899657	5009507	109851	2	58175	uc007afk.2	-2611	ENSMUSG00000002459	Rgs20	regulator of G-protein signaling 20
7	chr1	5906353	5906353	1	*	h2a_input1_peak_7	7.33483	Promoter (1-2kb)	1	5903788	5907479	3692	2	226304	uc011whw.1	1126	ENSMUSG00000033774	Npbwr1	neuropeptides B/W receptor 1
8	chr1	10223970	10223970	1	*	h2a_input1_peak_8	7.8283	Promoter (1-2kb)	1	10127588	10222751	95164	2	211673	uc007ahn.1	-1219	ENSMUSG00000067851	Arfgef1	ADP-ribosylation factor guanine nucleotide-exchange factor 1(brefeldin A-inhibited)
9	chr1	12647716	12647716	1	*	h2a_input1_peak_9	8.81711	Distal Intergenic	1	12682511	12850453	167943	1	240725	uc007aia.2	-34795	ENSMUSG00000016918	Sulf1	sulfatase 1
10	chr1	13095651	13095651	1	*	h2a_input1_peak_10	6.61284	Distal Intergenic	1	13103509	13117244	13736	2	383491	uc007aik.1	21593	ENSMUSG00000042414	Prdm14	PR domain containing 14
11	chr1	13114651	13114651	1	*	h2a_input1_peak_11	8.07912	Promoter (2-3kb)	1	13103509	13117244	13736	2	383491	uc007aik.1	2593	ENSMUSG00000042414	Prdm14	PR domain containing 14
12	chr1	13115349	13115349	1	*	h2a_input1_peak_12	7.92132	Promoter (1-2kb)	1	13103509	13117244	13736	2	383491	uc007aik.1	1895	ENSMUSG00000042414	Prdm14	PR domain containing 14
13	chr1	13117281	13117281	1	*	h2a_input1_peak_13	8.45979	Promoter (<=1kb)	1	13103509	13117244	13736	2	383491	uc007aik.1	-37	ENSMUSG00000042414	Prdm14	PR domain containing 14
14	chr1	13118831	13118831	1	*	h2a_input1_peak_14	12.8816	Promoter (1-2kb)	1	13103509	13117244	13736	2	383491	uc007aik.1	-1587	ENSMUSG00000042414	Prdm14	PR domain containing 14
15	chr1	14497602	14497602	1	*	h2a_input1_peak_15	7.33483	Distal Intergenic	1	14159039	14300280	141242	2	14048	uc007aiz.1	-197322	ENSMUSG00000025932	Eya1	EYA transcriptional coactivator and phosphatase 1
16	chr1	19095404	19095404	1	*	h2a_input1_peak_16	12.8816	Promoter (2-3kb)	1	19093103	19156413	63311	1	226896	uc007akp.1	2301	ENSMUSG00000042596	Tfap2d	transcription factor AP-2, delta
17	chr1	19100488	19100488	1	*	h2a_input1_peak_17	6.61714	Intron (uc007akp.1/226896, intron 3 of 7)	1	19093103	19156413	63311	1	226896	uc007akp.1	7385	ENSMUSG00000042596	Tfap2d	transcription factor AP-2, delta
18	chr1	19199628	19199628	1	*	h2a_input1_peak_18	5.92913	Promoter (<=1kb)	1	19198995	19228815	29821	1	21419	uc007akr.1	633	ENSMUSG00000025927	Tfap2b	transcription factor AP-2 beta
19	chr1	19203168	19203168	1	*	h2a_input1_peak_19	9.9756	Promoter (<=1kb)	1	19204008	19228815	24808	1	21419	uc007aku.1	-840	ENSMUSG00000025927	Tfap2b	transcription factor AP-2 beta
20	chr1	19227165	19227165	1	*	h2a_input1_peak_20	8.07385	3' UTR	1	19204008	19228815	24808	1	21419	uc007aku.1	23157	ENSMUSG00000025927	Tfap2b	transcription factor AP-2 beta
21	chr1	19227566	19227566	1	*	h2a_input1_peak_21	5.92913	3' UTR	1	19204008	19228815	24808	1	21419	uc007aku.1	23558	ENSMUSG00000025927	Tfap2b	transcription factor AP-2 beta
22	chr1	19230693	19230693	1	*	h2a_input1_peak_22	4.80871	Distal Intergenic	1	19204008	19228815	24808	1	21419	uc007aku.1	26685	ENSMUSG00000025927	Tfap2b	transcription factor AP-2 beta
23	chr1	23767947	23767947	1	*	h2a_input1_peak_23	5.25842	Promoter (<=1kb)	1	23768765	23822579	53815	1	280645	uc007amd.1	-818	ENSMUSG00000026156	B3gat2	beta-1,3-glucuronyltransferase 2 (glucuronosyltransferase S)
24	chr1	23930048	23930048	1	*	h2a_input1_peak_24	8.3632	Promoter (<=1kb)	1	23852466	23929128	76663	2	98366	uc007amh.1	-920	ENSMUSG00000026155	Smap1	small ArfGAP 1
25	chr1	33965550	33965550	1	*	h2a_input1_peak_25	8.07912	Promoter (<=1kb)	1	33965070	34220316	255247	1	13518	uc007aof.1	480	ENSMUSG00000026131	Dst	dystonin
26	chr1	34528726	34528726	1	*	h2a_input1_peak_26	6.61714	Promoter (<=1kb)	1	34529581	34532578	2998	1	19253	uc007aot.1	-855	ENSMUSG00000026126	Ptpn18	protein tyrosine phosphatase, non-receptor type 18
27	chr1	34595097	34595097	1	*	h2a_input1_peak_27	5.92913	Promoter (2-3kb)	1	34592493	34601156	8664	1	12627	uc007aow.1	2604	ENSMUSG00000026124	Cfc1	cripto, FRL-1, cryptic family 1
28	chr1	34806988	34806988	1	*	h2a_input1_peak_28	9.1093	Intron (uc007apf.1/226970, intron 3 of 12)	1	34778769	34869599	90831	1	226970	uc007apf.1	28219	ENSMUSG00000037509	Arhgef4	Rho guanine nucleotide exchange factor (GEF) 4
29	chr1	36117610	36117610	1	*	h2a_input1_peak_29	8.82329	Distal Intergenic	1	36125245	36163291	38047	1	50785	uc007apn.2	-7635	ENSMUSG00000045216	Hs6st1	heparan sulfate 6-O-sulfotransferase 1
30	chr1	36328173	36328173	1	*	h2a_input1_peak_30	12.8816	Promoter (2-3kb)	1	36321447	36330270	8824	2	214854	uc007aps.1	2097	ENSMUSG00000047180	Neurl3	neuralized E3 ubiquitin protein ligase 3
31	chr1	36529257	36529257	1	*	h2a_input1_peak_31	16.3621	Promoter (<=1kb)	1	36528442	36565621	37180	1	94220	uc007aqg.2	815	ENSMUSG00000037408	Cnnm4	cyclin M4
32	chr1	36530203	36530203	1	*	h2a_input1_peak_32	8.82329	Promoter (1-2kb)	1	36528442	36565621	37180	1	94220	uc007aqg.2	1761	ENSMUSG00000037408	Cnnm4	cyclin M4
33	chr1	36611253	36611253	1	*	h2a_input1_peak_33	8.07385	Intron (uc007aqq.2/20353, intron 2 of 14)	1	36605487	36614402	8916	2	20353	uc007aqq.2	3149	ENSMUSG00000026121	Sema4c	sema domain, immunoglobulin domain (Ig), transmembrane domain (TM) and short cytoplasmic domain, (semaphorin) 4C
34	chr1	36612900	36612900	1	*	h2a_input1_peak_34	6.70208	Promoter (1-2kb)	1	36605487	36614402	8916	2	20353	uc007aqq.2	1502	ENSMUSG00000026121	Sema4c	sema domain, immunoglobulin domain (Ig), transmembrane domain (TM) and short cytoplasmic domain, (semaphorin) 4C
35	chr1	36616952	36616952	1	*	h2a_input1_peak_35	10.3082	Promoter (1-2kb)	1	36612777	36615226	2450	2	20353	uc007aqs.2	-1726	ENSMUSG00000026121	Sema4c	sema domain, immunoglobulin domain (Ig), transmembrane domain (TM) and short cytoplasmic domain, (semaphorin) 4C
36	chr1	36618016	36618016	1	*	h2a_input1_peak_36	6.61714	Promoter (2-3kb)	1	36612777	36615226	2450	2	20353	uc007aqs.2	-2790	ENSMUSG00000026121	Sema4c	sema domain, immunoglobulin domain (Ig), transmembrane domain (TM) and short cytoplasmic domain, (semaphorin) 4C
37	chr1	36619977	36619977	1	*	h2a_input1_peak_37	8.07385	Intron (uc007aqu.2/381337, intron 5 of 5)	1	36612777	36615226	2450	2	20353	uc007aqs.2	-4751	ENSMUSG00000026121	Sema4c	sema domain, immunoglobulin domain (Ig), transmembrane domain (TM) and short cytoplasmic domain, (semaphorin) 4C
38	chr1	36622890	36622890	1	*	h2a_input1_peak_38	5.92913	Intron (uc007aqu.2/381337, intron 3 of 5)	1	36612777	36615226	2450	2	20353	uc007aqs.2	-7664	ENSMUSG00000026121	Sema4c	sema domain, immunoglobulin domain (Ig), transmembrane domain (TM) and short cytoplasmic domain, (semaphorin) 4C
39	chr1	36625144	36625144	1	*	h2a_input1_peak_39	4.61141	Intron (uc007aqu.2/381337, intron 3 of 5)	1	36612777	36615226	2450	2	20353	uc007aqs.2	-9918	ENSMUSG00000026121	Sema4c	sema domain, immunoglobulin domain (Ig), transmembrane domain (TM) and short cytoplasmic domain, (semaphorin) 4C
40	chr1	36627244	36627244	1	*	h2a_input1_peak_40	9.6019	Intron (uc007aqu.2/381337, intron 3 of 5)	1	36612777	36615226	2450	2	20353	uc007aqs.2	-12018	ENSMUSG00000026121	Sema4c	sema domain, immunoglobulin domain (Ig), transmembrane domain (TM) and short cytoplasmic domain, (semaphorin) 4C
41	chr1	36635180	36635180	1	*	h2a_input1_peak_41	8.82577	Intron (uc007aqu.2/381337, intron 3 of 5)	1	36619541	36650177	30637	2	381337	uc007aqu.2	14997	ENSMUSG00000046337	Fam178b	family with sequence similarity 178, member B
42	chr1	36636716	36636716	1	*	h2a_input1_peak_42	4.21045	Intron (uc007aqu.2/381337, intron 2 of 5)	1	36619541	36650177	30637	2	381337	uc007aqu.2	13461	ENSMUSG00000046337	Fam178b	family with sequence similarity 178, member B
43	chr1	36828354	36828354	1	*	h2a_input1_peak_43	5.88307	Intron (uc007aqz.1/22637, intron 2 of 12)	1	36835829	36839661	3833	1	22637	uc007ara.1	-7475	ENSMUSG00000026117	Zap70	zeta-chain (TCR) associated protein kinase
44	chr1	37158235	37158235	1	*	h2a_input1_peak_44	6.61284	Distal Intergenic	1	37276106	37320229	44124	1	12790	uc007ari.1	-117871	ENSMUSG00000026114	Cnga3	cyclic nucleotide gated channel alpha 3
45	chr1	38685370	38685370	1	*	h2a_input1_peak_45	4.34599	Promoter (1-2kb)	1	38266398	38684089	417692	2	16764	uc007asu.1	-1281	ENSMUSG00000037138	Aff3	AF4/FMR2 family, member 3
46	chr1	39252336	39252336	1	*	h2a_input1_peak_46	6.61714	Promoter (1-2kb)	1	39251117	39420085	168969	1	18143	uc007atd.2	1219	ENSMUSG00000026077	Npas2	neuronal PAS domain protein 2
47	chr1	39534764	39534764	1	*	h2a_input1_peak_47	10.3957	Promoter (<=1kb)	1	39428342	39535592	107251	2	54610	uc007atg.2	828	ENSMUSG00000003134	Tbc1d8	TBC1 domain family, member 8
48	chr1	40736456	40736456	1	*	h2a_input1_peak_48	16.3978	Promoter (2-3kb)	1	40738557	40784005	45449	1	226999	uc007aum.1	-2101	ENSMUSG00000026062	Slc9a2	solute carrier family 9 (sodium/hydrogen exchanger), member 2
49	chr1	40737521	40737521	1	*	h2a_input1_peak_49	17.315	Promoter (1-2kb)	1	40738557	40784005	45449	1	226999	uc007aum.1	-1036	ENSMUSG00000026062	Slc9a2	solute carrier family 9 (sodium/hydrogen exchanger), member 2
50	chr1	40738935	40738935	1	*	h2a_input1_peak_50	13.7371	Promoter (<=1kb)	1	40738557	40825730	87174	1	226999	uc007aun.1	378	ENSMUSG00000026062	Slc9a2	solute carrier family 9 (sodium/hydrogen exchanger), member 2
51	chr1	40739946	40739946	1	*	h2a_input1_peak_51	7.72389	Promoter (1-2kb)	1	40738557	40825730	87174	1	226999	uc007aun.1	1389	ENSMUSG00000026062	Slc9a2	solute carrier family 9 (sodium/hydrogen exchanger), member 2
52	chr1	42742564	42742564	1	*	h2a_input1_peak_52	12.8816	Intron (uc007aus.1/66297, intron 1 of 3)	1	42705045	42749960	44916	2	66297	uc007aus.1	7396	ENSMUSG00000060424	Pantr1	POU domain, class 3, transcription factor 3 adjacent noncoding transcript 1
53	chr1	42744486	42744486	1	*	h2a_input1_peak_53	5.92913	Intron (uc007aus.1/66297, intron 1 of 3)	1	42705045	42749960	44916	2	66297	uc007aus.1	5474	ENSMUSG00000060424	Pantr1	POU domain, class 3, transcription factor 3 adjacent noncoding transcript 1
54	chr1	42753372	42753372	1	*	h2a_input1_peak_54	10.3957	Promoter (<=1kb)	1	42753991	42757054	3064	1	18993	uc007auw.1	-619	ENSMUSG00000045515	Pou3f3	POU domain, class 3, transcription factor 3
55	chr1	42755267	42755267	1	*	h2a_input1_peak_55	7.33483	Promoter (1-2kb)	1	42753991	42757054	3064	1	18993	uc007auw.1	1276	ENSMUSG00000045515	Pou3f3	POU domain, class 3, transcription factor 3
56	chr1	42756101	42756101	1	*	h2a_input1_peak_56	15.4983	Promoter (1-2kb)	1	42757181	42760021	2841	1	73100	uc007aux.2	-1080	NA	2900092D14Rik	RIKEN cDNA 2900092D14 gene
57	chr1	42769001	42769001	1	*	h2a_input1_peak_57	11.4258	Distal Intergenic	1	42757181	42760021	2841	1	73100	uc007aux.2	11820	NA	2900092D14Rik	RIKEN cDNA 2900092D14 gene
58	chr1	42770282	42770282	1	*	h2a_input1_peak_58	4.21045	Distal Intergenic	1	42757181	42760021	2841	1	73100	uc007aux.2	13101	NA	2900092D14Rik	RIKEN cDNA 2900092D14 gene
59	chr1	42771142	42771142	1	*	h2a_input1_peak_59	7.33483	Distal Intergenic	1	42757181	42760021	2841	1	73100	uc007aux.2	13961	NA	2900092D14Rik	RIKEN cDNA 2900092D14 gene
60	chr1	42771938	42771938	1	*	h2a_input1_peak_60	9.6019	Distal Intergenic	1	42757181	42760021	2841	1	73100	uc007aux.2	14757	NA	2900092D14Rik	RIKEN cDNA 2900092D14 gene
61	chr1	43221356	43221356	1	*	h2a_input1_peak_61	7.80194	Promoter (<=1kb)	1	43179919	43220806	40888	2	14200	uc007avk.1	-550	ENSMUSG00000008136	Fhl2	four and a half LIM domains 2
62	chr1	51973203	51973203	1	*	h2a_input1_peak_62	3.04094	Promoter (<=1kb)	1	51919489	51972818	53330	2	17912	uc007axv.2	-385	ENSMUSG00000018417	Myo1b	myosin IB
63	chr1	54981723	54981723	1	*	h2a_input1_peak_63	6.70208	Promoter (1-2kb)	1	54702184	54983231	281048	2	329154	uc011wkz.1	1508	ENSMUSG00000052331	Ankrd44	ankyrin repeat domain 44
64	chr1	55294718	55294718	1	*	h2a_input1_peak_64	7.26811	Promoter (<=1kb)	1	55294021	55296902	2882	1	212679	uc007baj.1	697	ENSMUSG00000046994	Mars2	methionine-tRNA synthetase 2 (mitochondrial)
65	chr1	55419253	55419253	1	*	h2a_input1_peak_65	21.1055	Promoter (<=1kb)	1	55356913	55419551	62639	2	75388	uc011wlb.1	298	ENSMUSG00000025977	Boll	boule homolog, RNA binding protein
66	chr1	55463534	55463534	1	*	h2a_input1_peak_66	8.82329	Promoter (<=1kb)	1	55462790	55811129	348340	1	227120	uc007ban.2	744	ENSMUSG00000038349	Plcl1	phospholipase C-like 1
67	chr1	57026211	57026211	1	*	h2a_input1_peak_67	7.33483	Promoter (1-2kb)	1	56850825	57028178	177354	2	212712	uc007bas.1	1967	ENSMUSG00000038331	Satb2	special AT-rich sequence binding protein 2
68	chr1	57027277	57027277	1	*	h2a_input1_peak_68	18.2453	Promoter (<=1kb)	1	56850825	57028178	177354	2	212712	uc007bas.1	901	ENSMUSG00000038331	Satb2	special AT-rich sequence binding protein 2
69	chr1	57033315	57033315	1	*	h2a_input1_peak_69	24.0716	Intron (uc007bat.2/329160, intron 1 of 4)	1	57028313	57099357	71045	1	329160	uc007bat.2	5002	ENSMUSG00000087022	9130024F11Rik	RIKEN cDNA 9130024F11 gene
70	chr1	57035203	57035203	1	*	h2a_input1_peak_70	8.97394	Intron (uc007bat.2/329160, intron 1 of 4)	1	57028313	57099357	71045	1	329160	uc007bat.2	6890	ENSMUSG00000087022	9130024F11Rik	RIKEN cDNA 9130024F11 gene
71	chr1	57035875	57035875	1	*	h2a_input1_peak_71	4.25384	Intron (uc007bat.2/329160, intron 1 of 4)	1	57028313	57099357	71045	1	329160	uc007bat.2	7562	ENSMUSG00000087022	9130024F11Rik	RIKEN cDNA 9130024F11 gene
72	chr1	57036640	57036640	1	*	h2a_input1_peak_72	11.4258	Intron (uc007bat.2/329160, intron 1 of 4)	1	57028313	57099357	71045	1	329160	uc007bat.2	8327	ENSMUSG00000087022	9130024F11Rik	RIKEN cDNA 9130024F11 gene
73	chr1	57039447	57039447	1	*	h2a_input1_peak_73	14.6103	Intron (uc007bat.2/329160, intron 1 of 4)	1	57028313	57099357	71045	1	329160	uc007bat.2	11134	ENSMUSG00000087022	9130024F11Rik	RIKEN cDNA 9130024F11 gene
74	chr1	57040698	57040698	1	*	h2a_input1_peak_74	8.82577	Intron (uc007bat.2/329160, intron 1 of 4)	1	57028313	57099357	71045	1	329160	uc007bat.2	12385	ENSMUSG00000087022	9130024F11Rik	RIKEN cDNA 9130024F11 gene
75	chr1	57041673	57041673	1	*	h2a_input1_peak_75	10.3957	Intron (uc007bat.2/329160, intron 1 of 4)	1	57028313	57099357	71045	1	329160	uc007bat.2	13360	ENSMUSG00000087022	9130024F11Rik	RIKEN cDNA 9130024F11 gene
76	chr1	59540144	59540144	1	*	h2a_input1_peak_76	17.6866	Promoter (1-2kb)	1	59538991	59543799	4809	1	14369	uc011wlq.1	1153	ENSMUSG00000041075	Fzd7	frizzled class receptor 7
77	chr1	62751035	62751035	1	*	h2a_input1_peak_77	7.94145	Promoter (1-2kb)	1	62749891	62865266	115376	1	18187	uc007bfo.1	1144	ENSMUSG00000025969	Nrp2	neuropilin 2
78	chr1	63296185	63296185	1	*	h2a_input1_peak_78	6.74945	Distal Intergenic	1	63319843	63361149	41307	1	73884	uc007bgb.2	-23658	ENSMUSG00000027520	Zdbf2	zinc finger, DBF-type containing 2
79	chr1	64578100	64578100	1	*	h2a_input1_peak_79	8.07385	Promoter (1-2kb)	1	64579378	64651122	71745	1	12912	uc007bgr.1	-1278	ENSMUSG00000025958	Creb1	cAMP responsive element binding protein 1
80	chr1	64782377	64782377	1	*	h2a_input1_peak_80	5.98938	Promoter (1-2kb)	1	64777132	64784324	7193	2	14367	uc007bgy.1	1947	ENSMUSG00000045005	Fzd5	frizzled class receptor 5
81	chr1	64783068	64783068	1	*	h2a_input1_peak_81	8.82329	Promoter (1-2kb)	1	64777132	64784324	7193	2	14367	uc007bgy.1	1256	ENSMUSG00000045005	Fzd5	frizzled class receptor 5
82	chr1	64783950	64783950	1	*	h2a_input1_peak_82	8.07912	Promoter (<=1kb)	1	64777132	64784324	7193	2	14367	uc007bgy.1	374	ENSMUSG00000045005	Fzd5	frizzled class receptor 5
83	chr1	72583100	72583100	1	*	h2a_input1_peak_83	5.92913	Promoter (<=1kb)	1	72473686	72583138	109453	2	381270	uc007bkn.1	38	ENSMUSG00000039372	2021-03-04	membrane-associated ring finger (C3HC4) 4
84	chr1	72687231	72687231	1	*	h2a_input1_peak_84	5.98938	Downstream (2-3kb)	1	72629825	72683364	53540	1	54380	uc007bks.2	57406	ENSMUSG00000039354	Smarcal1	SWI/SNF related matrix associated, actin dependent regulator of chromatin, subfamily a-like 1
85	chr1	72920998	72920998	1	*	h2a_input1_peak_85	8.83109	Promoter (<=1kb)	1	72904639	72921439	16801	2	16011	uc007bkx.1	441	ENSMUSG00000026185	Igfbp5	insulin-like growth factor binding protein 5
86	chr1	72922265	72922265	1	*	h2a_input1_peak_86	8.13164	Promoter (<=1kb)	1	72904639	72921439	16801	2	16011	uc007bkx.1	-826	ENSMUSG00000026185	Igfbp5	insulin-like growth factor binding protein 5
87	chr1	74083277	74083277	1	*	h2a_input1_peak_87	3.8456	Intron (uc011wmx.1/21961, intron 3 of 34)	1	74036296	74045042	8747	2	21961	uc007bli.1	-38235	ENSMUSG00000055322	Tns1	tensin 1
88	chr1	74113816	74113816	1	*	h2a_input1_peak_88	5.25842	Intron (uc011wmx.1/21961, intron 3 of 34)	1	73956805	74171021	214217	2	21961	uc011wmx.1	57205	ENSMUSG00000055322	Tns1	tensin 1
89	chr1	74114965	74114965	1	*	h2a_input1_peak_89	10.3957	Intron (uc011wmx.1/21961, intron 3 of 34)	1	73956805	74171021	214217	2	21961	uc011wmx.1	56056	ENSMUSG00000055322	Tns1	tensin 1
90	chr1	74116259	74116259	1	*	h2a_input1_peak_90	12.5995	Intron (uc011wmx.1/21961, intron 2 of 34)	1	73956805	74171021	214217	2	21961	uc011wmx.1	54762	ENSMUSG00000055322	Tns1	tensin 1
91	chr1	74117249	74117249	1	*	h2a_input1_peak_91	6.11481	Intron (uc011wmx.1/21961, intron 2 of 34)	1	73956805	74171021	214217	2	21961	uc011wmx.1	53772	ENSMUSG00000055322	Tns1	tensin 1
92	chr1	74131070	74131070	1	*	h2a_input1_peak_92	6.04417	Intron (uc011wmx.1/21961, intron 1 of 34)	1	73956805	74171021	214217	2	21961	uc011wmx.1	39951	ENSMUSG00000055322	Tns1	tensin 1
93	chr1	74135049	74135049	1	*	h2a_input1_peak_93	4.61141	Intron (uc011wmx.1/21961, intron 1 of 34)	1	73956805	74171021	214217	2	21961	uc011wmx.1	35972	ENSMUSG00000055322	Tns1	tensin 1
94	chr1	74137366	74137366	1	*	h2a_input1_peak_94	8.07385	Intron (uc011wmx.1/21961, intron 1 of 34)	1	73956805	74171021	214217	2	21961	uc011wmx.1	33655	ENSMUSG00000055322	Tns1	tensin 1
95	chr1	74139543	74139543	1	*	h2a_input1_peak_95	7.33483	Intron (uc011wmx.1/21961, intron 1 of 34)	1	73956805	74171021	214217	2	21961	uc011wmx.1	31478	ENSMUSG00000055322	Tns1	tensin 1
96	chr1	74142683	74142683	1	*	h2a_input1_peak_96	11.3103	Intron (uc011wmx.1/21961, intron 1 of 34)	1	73956805	74171021	214217	2	21961	uc011wmx.1	28338	ENSMUSG00000055322	Tns1	tensin 1
97	chr1	74143471	74143471	1	*	h2a_input1_peak_97	12.946	Intron (uc011wmx.1/21961, intron 1 of 34)	1	73956805	74171021	214217	2	21961	uc011wmx.1	27550	ENSMUSG00000055322	Tns1	tensin 1
98	chr1	74144028	74144028	1	*	h2a_input1_peak_98	10.3957	Intron (uc011wmx.1/21961, intron 1 of 34)	1	73956805	74171021	214217	2	21961	uc011wmx.1	26993	ENSMUSG00000055322	Tns1	tensin 1
99	chr1	74144685	74144685	1	*	h2a_input1_peak_99	7.33483	Intron (uc011wmx.1/21961, intron 1 of 34)	1	73956805	74171021	214217	2	21961	uc011wmx.1	26336	ENSMUSG00000055322	Tns1	tensin 1
100	chr1	74145621	74145621	1	*	h2a_input1_peak_100	12.0375	Intron (uc011wmx.1/21961, intron 1 of 34)	1	73956805	74171021	214217	2	21961	uc011wmx.1	25400	ENSMUSG00000055322	Tns1	tensin 1
101	chr1	74146565	74146565	1	*	h2a_input1_peak_101	13.4596	Intron (uc011wmx.1/21961, intron 1 of 34)	1	73956805	74171021	214217	2	21961	uc011wmx.1	24456	ENSMUSG00000055322	Tns1	tensin 1
102	chr1	74148280	74148280	1	*	h2a_input1_peak_102	8.82577	Intron (uc011wmx.1/21961, intron 1 of 34)	1	73956805	74171021	214217	2	21961	uc011wmx.1	22741	ENSMUSG00000055322	Tns1	tensin 1
103	chr1	74149033	74149033	1	*	h2a_input1_peak_103	11.0722	Intron (uc011wmx.1/21961, intron 1 of 34)	1	73956805	74171021	214217	2	21961	uc011wmx.1	21988	ENSMUSG00000055322	Tns1	tensin 1
104	chr1	74151123	74151123	1	*	h2a_input1_peak_104	7.33483	Intron (uc011wmx.1/21961, intron 1 of 34)	1	73956805	74171021	214217	2	21961	uc011wmx.1	19898	ENSMUSG00000055322	Tns1	tensin 1
105	chr1	74151605	74151605	1	*	h2a_input1_peak_105	11.2082	Intron (uc011wmx.1/21961, intron 1 of 34)	1	73956805	74171021	214217	2	21961	uc011wmx.1	19416	ENSMUSG00000055322	Tns1	tensin 1
106	chr1	74153561	74153561	1	*	h2a_input1_peak_106	16.3978	Intron (uc011wmx.1/21961, intron 1 of 34)	1	73956805	74171021	214217	2	21961	uc011wmx.1	17460	ENSMUSG00000055322	Tns1	tensin 1
107	chr1	74154917	74154917	1	*	h2a_input1_peak_107	16.3978	Intron (uc011wmx.1/21961, intron 1 of 34)	1	73956805	74171021	214217	2	21961	uc011wmx.1	16104	ENSMUSG00000055322	Tns1	tensin 1
108	chr1	74156187	74156187	1	*	h2a_input1_peak_108	14.6103	Intron (uc011wmx.1/21961, intron 1 of 34)	1	73956805	74171021	214217	2	21961	uc011wmx.1	14834	ENSMUSG00000055322	Tns1	tensin 1
109	chr1	74157765	74157765	1	*	h2a_input1_peak_109	9.27464	Intron (uc011wmx.1/21961, intron 1 of 34)	1	73956805	74171021	214217	2	21961	uc011wmx.1	13256	ENSMUSG00000055322	Tns1	tensin 1
110	chr1	74158398	74158398	1	*	h2a_input1_peak_110	5.69747	Intron (uc011wmx.1/21961, intron 1 of 34)	1	73956805	74171021	214217	2	21961	uc011wmx.1	12623	ENSMUSG00000055322	Tns1	tensin 1
111	chr1	74160132	74160132	1	*	h2a_input1_peak_111	8.82577	Intron (uc011wmx.1/21961, intron 1 of 34)	1	73956805	74171021	214217	2	21961	uc011wmx.1	10889	ENSMUSG00000055322	Tns1	tensin 1
112	chr1	74165905	74165905	1	*	h2a_input1_peak_112	10.3957	Intron (uc011wmx.1/21961, intron 1 of 34)	1	73956805	74171021	214217	2	21961	uc011wmx.1	5116	ENSMUSG00000055322	Tns1	tensin 1
113	chr1	74167364	74167364	1	*	h2a_input1_peak_113	8.81711	Intron (uc011wmx.1/21961, intron 1 of 34)	1	73956805	74171021	214217	2	21961	uc011wmx.1	3657	ENSMUSG00000055322	Tns1	tensin 1
114	chr1	74168613	74168613	1	*	h2a_input1_peak_114	8.07385	Promoter (2-3kb)	1	73956805	74171021	214217	2	21961	uc011wmx.1	2408	ENSMUSG00000055322	Tns1	tensin 1
115	chr1	74169534	74169534	1	*	h2a_input1_peak_115	12.0375	Promoter (1-2kb)	1	73956805	74171021	214217	2	21961	uc011wmx.1	1487	ENSMUSG00000055322	Tns1	tensin 1
116	chr1	74172686	74172686	1	*	h2a_input1_peak_116	9.6019	Promoter (<=1kb)	1	74172115	74194804	22690	1	435626	uc011wmy.1	571	ENSMUSG00000061815	Rufy4	RUN and FYVE domain containing 4
117	chr1	74174448	74174448	1	*	h2a_input1_peak_117	8.07385	Promoter (2-3kb)	1	74172115	74194804	22690	1	435626	uc011wmy.1	2333	ENSMUSG00000061815	Rufy4	RUN and FYVE domain containing 4
118	chr1	74439027	74439027	1	*	h2a_input1_peak_118	5.47831	Promoter (<=1kb)	1	74438183	74443859	5677	1	227292	uc007blz.2	844	ENSMUSG00000026176	Ctdsp1	CTD (carboxy-terminal domain, RNA polymerase II, polypeptide A) small phosphatase 1
119	chr1	74443147	74443147	1	*	h2a_input1_peak_119	7.65731	Promoter (2-3kb)	1	74440884	74440968	85	1	387219	uc007bma.2	2263	ENSMUSG00000065468	Mir26b	microRNA 26b
120	chr1	74793984	74793984	1	*	h2a_input1_peak_120	4.80871	Promoter (1-2kb)	1	74787161	74795151	7991	2	241113	uc007bnc.1	1167	ENSMUSG00000006542	Prkag3	protein kinase, AMP-activated, gamma 3 non-catalytic subunit
121	chr1	74795957	74795957	1	*	h2a_input1_peak_121	5.92913	Promoter (<=1kb)	1	74785496	74795529	10034	2	241113	uc007bnb.2	-428	ENSMUSG00000006542	Prkag3	protein kinase, AMP-activated, gamma 3 non-catalytic subunit
122	chr1	74814668	74814668	1	*	h2a_input1_peak_122	7.33483	Distal Intergenic	1	74818466	74831893	13428	1	22420	uc007bne.1	-3798	ENSMUSG00000033227	Wnt6	wingless-type MMTV integration site family, member 6
123	chr1	74815412	74815412	1	*	h2a_input1_peak_123	6.35223	Distal Intergenic	1	74818466	74831893	13428	1	22420	uc007bne.1	-3054	ENSMUSG00000033227	Wnt6	wingless-type MMTV integration site family, member 6
124	chr1	74815887	74815887	1	*	h2a_input1_peak_124	10.3957	Promoter (2-3kb)	1	74818466	74831893	13428	1	22420	uc007bne.1	-2579	ENSMUSG00000033227	Wnt6	wingless-type MMTV integration site family, member 6
125	chr1	74817476	74817476	1	*	h2a_input1_peak_125	40.3991	Promoter (<=1kb)	1	74818466	74831893	13428	1	22420	uc007bne.1	-990	ENSMUSG00000033227	Wnt6	wingless-type MMTV integration site family, member 6
126	chr1	74819071	74819071	1	*	h2a_input1_peak_126	30.3247	Promoter (<=1kb)	1	74818466	74831893	13428	1	22420	uc007bne.1	605	ENSMUSG00000033227	Wnt6	wingless-type MMTV integration site family, member 6
127	chr1	74821284	74821284	1	*	h2a_input1_peak_127	15.3051	Promoter (2-3kb)	1	74818466	74831893	13428	1	22420	uc007bne.1	2818	ENSMUSG00000033227	Wnt6	wingless-type MMTV integration site family, member 6
128	chr1	74823723	74823723	1	*	h2a_input1_peak_128	4.61141	Intron (uc007bne.1/22420, intron 1 of 3)	1	74818466	74831893	13428	1	22420	uc007bne.1	5257	ENSMUSG00000033227	Wnt6	wingless-type MMTV integration site family, member 6
129	chr1	74824798	74824798	1	*	h2a_input1_peak_129	7.38097	Intron (uc007bne.1/22420, intron 1 of 3)	1	74818466	74831893	13428	1	22420	uc007bne.1	6332	ENSMUSG00000033227	Wnt6	wingless-type MMTV integration site family, member 6
130	chr1	74826992	74826992	1	*	h2a_input1_peak_130	7.33483	Intron (uc007bne.1/22420, intron 1 of 3)	1	74818466	74831893	13428	1	22420	uc007bne.1	8526	ENSMUSG00000033227	Wnt6	wingless-type MMTV integration site family, member 6
131	chr1	74827572	74827572	1	*	h2a_input1_peak_131	6.61714	Intron (uc007bne.1/22420, intron 1 of 3)	1	74818466	74831893	13428	1	22420	uc007bne.1	9106	ENSMUSG00000033227	Wnt6	wingless-type MMTV integration site family, member 6
132	chr1	74828091	74828091	1	*	h2a_input1_peak_132	6.61714	Intron (uc007bne.1/22420, intron 1 of 3)	1	74818466	74831893	13428	1	22420	uc007bne.1	9625	ENSMUSG00000033227	Wnt6	wingless-type MMTV integration site family, member 6
133	chr1	74829500	74829500	1	*	h2a_input1_peak_133	34.7024	Intron (uc007bne.1/22420, intron 3 of 3)	1	74838593	74850749	12157	1	22409	uc007bnf.2	-9093	ENSMUSG00000026167	Wnt10a	wingless-type MMTV integration site family, member 10A
134	chr1	74831455	74831455	1	*	h2a_input1_peak_134	5.41044	3' UTR	1	74838593	74850749	12157	1	22409	uc007bnf.2	-7138	ENSMUSG00000026167	Wnt10a	wingless-type MMTV integration site family, member 10A
135	chr1	74835344	74835344	1	*	h2a_input1_peak_135	12.2698	Distal Intergenic	1	74838593	74850749	12157	1	22409	uc007bnf.2	-3249	ENSMUSG00000026167	Wnt10a	wingless-type MMTV integration site family, member 10A
136	chr1	74837750	74837750	1	*	h2a_input1_peak_136	35.8305	Promoter (<=1kb)	1	74838593	74850749	12157	1	22409	uc007bnf.2	-843	ENSMUSG00000026167	Wnt10a	wingless-type MMTV integration site family, member 10A
137	chr1	74843177	74843177	1	*	h2a_input1_peak_137	15.1522	Intron (uc007bnf.2/22409, intron 2 of 3)	1	74838593	74850749	12157	1	22409	uc007bnf.2	4584	ENSMUSG00000026167	Wnt10a	wingless-type MMTV integration site family, member 10A
138	chr1	74843524	74843524	1	*	h2a_input1_peak_138	4.25384	Intron (uc007bnf.2/22409, intron 2 of 3)	1	74838593	74850749	12157	1	22409	uc007bnf.2	4931	ENSMUSG00000026167	Wnt10a	wingless-type MMTV integration site family, member 10A
139	chr1	74844417	74844417	1	*	h2a_input1_peak_139	7.33483	Intron (uc007bnf.2/22409, intron 2 of 3)	1	74838593	74850749	12157	1	22409	uc007bnf.2	5824	ENSMUSG00000026167	Wnt10a	wingless-type MMTV integration site family, member 10A
140	chr1	74845220	74845220	1	*	h2a_input1_peak_140	11.2082	Intron (uc007bnf.2/22409, intron 2 of 3)	1	74838593	74850749	12157	1	22409	uc007bnf.2	6627	ENSMUSG00000026167	Wnt10a	wingless-type MMTV integration site family, member 10A
141	chr1	74846324	74846324	1	*	h2a_input1_peak_141	23.0699	Intron (uc007bnf.2/22409, intron 2 of 3)	1	74838593	74850749	12157	1	22409	uc007bnf.2	7731	ENSMUSG00000026167	Wnt10a	wingless-type MMTV integration site family, member 10A
142	chr1	74848615	74848615	1	*	h2a_input1_peak_142	30.3247	Intron (uc007bnf.2/22409, intron 3 of 3)	1	74838593	74850749	12157	1	22409	uc007bnf.2	10022	ENSMUSG00000026167	Wnt10a	wingless-type MMTV integration site family, member 10A
143	chr1	74851035	74851035	1	*	h2a_input1_peak_143	26.0433	Distal Intergenic	1	74838593	74850749	12157	1	22409	uc007bnf.2	12442	ENSMUSG00000026167	Wnt10a	wingless-type MMTV integration site family, member 10A
144	chr1	74854364	74854364	1	*	h2a_input1_peak_144	14.5102	Distal Intergenic	1	74838593	74850749	12157	1	22409	uc007bnf.2	15771	ENSMUSG00000026167	Wnt10a	wingless-type MMTV integration site family, member 10A
145	chr1	74897082	74897082	1	*	h2a_input1_peak_145	5.98938	Distal Intergenic	1	74901603	74904306	2704	1	12570	uc007bng.2	-4521	ENSMUSG00000090071	Cdk5r2	cyclin-dependent kinase 5, regulatory subunit 2 (p39)
146	chr1	74899390	74899390	1	*	h2a_input1_peak_146	9.0239	Promoter (2-3kb)	1	74901603	74904306	2704	1	12570	uc007bng.2	-2213	ENSMUSG00000090071	Cdk5r2	cyclin-dependent kinase 5, regulatory subunit 2 (p39)
147	chr1	74900454	74900454	1	*	h2a_input1_peak_147	9.6019	Promoter (1-2kb)	1	74901603	74904306	2704	1	12570	uc007bng.2	-1149	ENSMUSG00000090071	Cdk5r2	cyclin-dependent kinase 5, regulatory subunit 2 (p39)
148	chr1	74902371	74902371	1	*	h2a_input1_peak_148	25.0852	Promoter (<=1kb)	1	74901603	74904306	2704	1	12570	uc007bng.2	768	ENSMUSG00000090071	Cdk5r2	cyclin-dependent kinase 5, regulatory subunit 2 (p39)
149	chr1	74904114	74904114	1	*	h2a_input1_peak_149	24.1622	Promoter (2-3kb)	1	74901603	74904306	2704	1	12570	uc007bng.2	2511	ENSMUSG00000090071	Cdk5r2	cyclin-dependent kinase 5, regulatory subunit 2 (p39)
150	chr1	74928008	74928008	1	*	h2a_input1_peak_150	29.2556	Downstream (<1kb)	1	74928083	74931982	3900	2	260298	uc007bnh.2	3974	ENSMUSG00000055197	Fev	FEV (ETS oncogene family)
151	chr1	74929732	74929732	1	*	h2a_input1_peak_151	49.9775	Promoter (2-3kb)	1	74928083	74931982	3900	2	260298	uc007bnh.2	2250	ENSMUSG00000055197	Fev	FEV (ETS oncogene family)
152	chr1	74932908	74932908	1	*	h2a_input1_peak_152	23.8619	Promoter (<=1kb)	1	74928083	74931982	3900	2	260298	uc011wnd.1	-926	ENSMUSG00000055197	Fev	FEV (ETS oncogene family)
153	chr1	74935251	74935251	1	*	h2a_input1_peak_153	6.79759	Downstream (1-2kb)	1	74928083	74931982	3900	2	260298	uc011wnd.1	-3269	ENSMUSG00000055197	Fev	FEV (ETS oncogene family)
154	chr1	74936235	74936235	1	*	h2a_input1_peak_154	10.3957	Downstream (<1kb)	1	74936518	74939709	3192	2	12958	uc007bni.1	3474	ENSMUSG00000006546	Cryba2	crystallin, beta A2
155	chr1	74936667	74936667	1	*	h2a_input1_peak_155	11.2082	Exon (uc007bni.1/12958, exon 5 of 5)	1	74936518	74939709	3192	2	12958	uc007bni.1	3042	ENSMUSG00000006546	Cryba2	crystallin, beta A2
156	chr1	74937806	74937806	1	*	h2a_input1_peak_156	8.07385	Promoter (1-2kb)	1	74936518	74939709	3192	2	12958	uc007bni.1	1903	ENSMUSG00000006546	Cryba2	crystallin, beta A2
157	chr1	74939869	74939869	1	*	h2a_input1_peak_157	16.1134	Promoter (<=1kb)	1	74936518	74939709	3192	2	12958	uc007bni.1	-160	ENSMUSG00000006546	Cryba2	crystallin, beta A2
158	chr1	74940675	74940675	1	*	h2a_input1_peak_158	7.92132	Promoter (<=1kb)	1	74936518	74939709	3192	2	12958	uc007bni.1	-966	ENSMUSG00000006546	Cryba2	crystallin, beta A2
159	chr1	74942805	74942805	1	*	h2a_input1_peak_159	12.0104	Distal Intergenic	1	74936518	74939709	3192	2	12958	uc007bni.1	-3096	ENSMUSG00000006546	Cryba2	crystallin, beta A2
160	chr1	74944097	74944097	1	*	h2a_input1_peak_160	7.33483	Distal Intergenic	1	74947232	74947295	64	2	723900	uc011wne.1	3198	ENSMUSG00000065616	Mir375	microRNA 375
161	chr1	74944511	74944511	1	*	h2a_input1_peak_161	10.3957	Promoter (2-3kb)	1	74947232	74947295	64	2	723900	uc011wne.1	2784	ENSMUSG00000065616	Mir375	microRNA 375
162	chr1	74946470	74946470	1	*	h2a_input1_peak_162	29.5654	Promoter (<=1kb)	1	74947232	74947295	64	2	723900	uc011wne.1	825	ENSMUSG00000065616	Mir375	microRNA 375
163	chr1	74948145	74948145	1	*	h2a_input1_peak_163	8.82577	Promoter (<=1kb)	1	74947232	74947295	64	2	723900	uc011wne.1	-850	ENSMUSG00000065616	Mir375	microRNA 375
164	chr1	74992598	74992598	1	*	h2a_input1_peak_164	6.61714	3' UTR	1	74991892	74998225	6334	2	16147	uc007bnl.1	5627	ENSMUSG00000006538	Ihh	Indian hedgehog
165	chr1	74992845	74992845	1	*	h2a_input1_peak_165	4.80871	Exon (uc007bnl.1/16147, exon 3 of 3)	1	74991892	74998225	6334	2	16147	uc007bnl.1	5380	ENSMUSG00000006538	Ihh	Indian hedgehog
166	chr1	74993286	74993286	1	*	h2a_input1_peak_166	6.61714	Exon (uc007bnl.1/16147, exon 3 of 3)	1	74991892	74998225	6334	2	16147	uc007bnl.1	4939	ENSMUSG00000006538	Ihh	Indian hedgehog
167	chr1	74994553	74994553	1	*	h2a_input1_peak_167	11.2082	3' UTR	1	74991892	74998225	6334	2	16147	uc007bnl.1	3672	ENSMUSG00000006538	Ihh	Indian hedgehog
168	chr1	74996915	74996915	1	*	h2a_input1_peak_168	24.1992	Promoter (1-2kb)	1	74991892	74998225	6334	2	16147	uc007bnl.1	1310	ENSMUSG00000006538	Ihh	Indian hedgehog
169	chr1	74998569	74998569	1	*	h2a_input1_peak_169	18.5734	Promoter (<=1kb)	1	74994298	74998225	3928	2	16147	uc007bnm.1	-344	ENSMUSG00000006538	Ihh	Indian hedgehog
170	chr1	74999741	74999741	1	*	h2a_input1_peak_170	8.71631	Promoter (1-2kb)	1	74994298	74998225	3928	2	16147	uc007bnm.1	-1516	ENSMUSG00000006538	Ihh	Indian hedgehog
171	chr1	75138710	75138710	1	*	h2a_input1_peak_171	18.2453	Promoter (<=1kb)	1	75131789	75139134	7346	2	69171	uc007bnq.1	424	ENSMUSG00000033159	Cnppd1	cyclin Pas1/PHO80 domain containing 1
172	chr1	75274612	75274612	1	*	h2a_input1_peak_172	4.80871	Promoter (<=1kb)	1	75268777	75274955	6179	2	19711	uc007bos.1	343	ENSMUSG00000033061	Resp18	regulated endocrine-specific protein 18
173	chr1	75355849	75355849	1	*	h2a_input1_peak_173	11.2082	Promoter (1-2kb)	1	75356919	75364290	7372	1	13346	uc007box.1	-1070	ENSMUSG00000026208	Des	desmin
174	chr1	75357116	75357116	1	*	h2a_input1_peak_174	8.82577	Promoter (<=1kb)	1	75356919	75364290	7372	1	13346	uc007box.1	197	ENSMUSG00000026208	Des	desmin
175	chr1	75366611	75366611	1	*	h2a_input1_peak_175	8.07385	Intron (uc007boy.1/uc007boy.1, intron 2 of 3)	1	75371872	75428881	57010	1	11790	uc007boz.1	-5261	ENSMUSG00000026207	Speg	SPEG complex locus
176	chr1	75371268	75371268	1	*	h2a_input1_peak_176	12.0375	Promoter (<=1kb)	1	75371872	75428881	57010	1	11790	uc007boz.1	-604	ENSMUSG00000026207	Speg	SPEG complex locus
177	chr1	75372088	75372088	1	*	h2a_input1_peak_177	5.92913	Promoter (<=1kb)	1	75371872	75428881	57010	1	11790	uc007boz.1	216	ENSMUSG00000026207	Speg	SPEG complex locus
178	chr1	75372429	75372429	1	*	h2a_input1_peak_178	4.87067	Promoter (<=1kb)	1	75371872	75428881	57010	1	11790	uc007boz.1	557	ENSMUSG00000026207	Speg	SPEG complex locus
179	chr1	75381286	75381286	1	*	h2a_input1_peak_179	11.0525	Promoter (<=1kb)	1	75381540	75385679	4140	1	11790	uc007bpb.1	-254	ENSMUSG00000026207	Speg	SPEG complex locus
180	chr1	75381960	75381960	1	*	h2a_input1_peak_180	7.89425	Promoter (<=1kb)	1	75382185	75428881	46697	1	11790	uc007bpc.1	-225	ENSMUSG00000026207	Speg	SPEG complex locus
181	chr1	75384032	75384032	1	*	h2a_input1_peak_181	29.885	Promoter (1-2kb)	1	75382185	75428881	46697	1	11790	uc007bpc.1	1847	ENSMUSG00000026207	Speg	SPEG complex locus
182	chr1	75386575	75386575	1	*	h2a_input1_peak_182	16.3978	Intron (uc007boz.1/11790, intron 4 of 40)	1	75382185	75428881	46697	1	11790	uc007bpc.1	4390	ENSMUSG00000026207	Speg	SPEG complex locus
183	chr1	75387674	75387674	1	*	h2a_input1_peak_183	8.07385	Exon (uc007boz.1/11790, exon 5 of 41)	1	75382185	75428881	46697	1	11790	uc007bpc.1	5489	ENSMUSG00000026207	Speg	SPEG complex locus
184	chr1	75415141	75415141	1	*	h2a_input1_peak_184	8.07385	Intron (uc007boz.1/11790, intron 26 of 40)	1	75432518	75439751	7234	1	69080	uc007bpd.1	-17377	ENSMUSG00000033021	Gmppa	GDP-mannose pyrophosphorylase A
185	chr1	75419504	75419504	1	*	h2a_input1_peak_185	16.9334	Exon (uc007boz.1/11790, exon 30 of 41)	1	75432518	75439751	7234	1	69080	uc007bpd.1	-13014	ENSMUSG00000033021	Gmppa	GDP-mannose pyrophosphorylase A
186	chr1	75420537	75420537	1	*	h2a_input1_peak_186	14.8736	Intron (uc007boz.1/11790, intron 31 of 40)	1	75432518	75439751	7234	1	69080	uc007bpd.1	-11981	ENSMUSG00000033021	Gmppa	GDP-mannose pyrophosphorylase A
187	chr1	75423210	75423210	1	*	h2a_input1_peak_187	9.6019	Intron (uc007boz.1/11790, intron 31 of 40)	1	75432518	75439751	7234	1	69080	uc007bpd.1	-9308	ENSMUSG00000033021	Gmppa	GDP-mannose pyrophosphorylase A
188	chr1	75425756	75425756	1	*	h2a_input1_peak_188	7.33483	Exon (uc007boz.1/11790, exon 37 of 41)	1	75432518	75439751	7234	1	69080	uc007bpd.1	-6762	ENSMUSG00000033021	Gmppa	GDP-mannose pyrophosphorylase A
189	chr1	75441275	75441275	1	*	h2a_input1_peak_189	7.33483	Distal Intergenic	1	75447085	75470915	23831	1	241118	uc007bpg.1	-5810	ENSMUSG00000033007	Asic4	acid-sensing (proton-gated) ion channel family member 4
190	chr1	75442367	75442367	1	*	h2a_input1_peak_190	14.2824	Distal Intergenic	1	75447085	75470915	23831	1	241118	uc007bpg.1	-4718	ENSMUSG00000033007	Asic4	acid-sensing (proton-gated) ion channel family member 4
191	chr1	75443070	75443070	1	*	h2a_input1_peak_191	10.3957	Distal Intergenic	1	75447085	75470915	23831	1	241118	uc007bpg.1	-4015	ENSMUSG00000033007	Asic4	acid-sensing (proton-gated) ion channel family member 4
192	chr1	75443598	75443598	1	*	h2a_input1_peak_192	6.61714	Distal Intergenic	1	75447085	75470915	23831	1	241118	uc007bpg.1	-3487	ENSMUSG00000033007	Asic4	acid-sensing (proton-gated) ion channel family member 4
193	chr1	75447729	75447729	1	*	h2a_input1_peak_193	25.0852	Promoter (<=1kb)	1	75447085	75470915	23831	1	241118	uc007bpg.1	644	ENSMUSG00000033007	Asic4	acid-sensing (proton-gated) ion channel family member 4
194	chr1	75449089	75449089	1	*	h2a_input1_peak_194	9.9756	Promoter (2-3kb)	1	75447085	75470915	23831	1	241118	uc007bpg.1	2004	ENSMUSG00000033007	Asic4	acid-sensing (proton-gated) ion channel family member 4
195	chr1	75451262	75451262	1	*	h2a_input1_peak_195	13.7371	Intron (uc007bpg.1/241118, intron 1 of 9)	1	75447085	75470915	23831	1	241118	uc007bpg.1	4177	ENSMUSG00000033007	Asic4	acid-sensing (proton-gated) ion channel family member 4
196	chr1	75452415	75452415	1	*	h2a_input1_peak_196	9.6019	Intron (uc007bpg.1/241118, intron 1 of 9)	1	75447085	75470915	23831	1	241118	uc007bpg.1	5330	ENSMUSG00000033007	Asic4	acid-sensing (proton-gated) ion channel family member 4
197	chr1	75454158	75454158	1	*	h2a_input1_peak_197	8.07385	Intron (uc007bpg.1/241118, intron 1 of 9)	1	75447085	75470915	23831	1	241118	uc007bpg.1	7073	ENSMUSG00000033007	Asic4	acid-sensing (proton-gated) ion channel family member 4
198	chr1	75456169	75456169	1	*	h2a_input1_peak_198	15.4618	Intron (uc007bpg.1/241118, intron 1 of 9)	1	75447085	75470915	23831	1	241118	uc007bpg.1	9084	ENSMUSG00000033007	Asic4	acid-sensing (proton-gated) ion channel family member 4
199	chr1	75463305	75463305	1	*	h2a_input1_peak_199	8.07385	Intron (uc007bpg.1/241118, intron 1 of 9)	1	75471144	75475321	4178	2	74241	uc007bph.1	12016	ENSMUSG00000032997	Chpf	chondroitin polymerizing factor
200	chr1	75463988	75463988	1	*	h2a_input1_peak_200	8.82329	Intron (uc007bpg.1/241118, intron 1 of 9)	1	75471144	75475321	4178	2	74241	uc007bph.1	11333	ENSMUSG00000032997	Chpf	chondroitin polymerizing factor
201	chr1	75471367	75471367	1	*	h2a_input1_peak_201	6.61714	3' UTR	1	75471144	75475321	4178	2	74241	uc007bph.1	3954	ENSMUSG00000032997	Chpf	chondroitin polymerizing factor
202	chr1	75472702	75472702	1	*	h2a_input1_peak_202	7.72389	Promoter (2-3kb)	1	75471144	75475321	4178	2	74241	uc007bph.1	2619	ENSMUSG00000032997	Chpf	chondroitin polymerizing factor
203	chr1	75482254	75482254	1	*	h2a_input1_peak_203	10.3957	3' UTR	1	75476155	75482268	6114	1	319998	uc007bpm.2	6099	ENSMUSG00000051703	Tmem198	transmembrane protein 198
204	chr1	75482779	75482779	1	*	h2a_input1_peak_204	7.22423	Intron (uc007bpn.2/98733, intron 19 of 19)	1	75476155	75482268	6114	1	319998	uc007bpm.2	6624	ENSMUSG00000051703	Tmem198	transmembrane protein 198
205	chr1	75483555	75483555	1	*	h2a_input1_peak_205	18.3178	Intron (uc007bpn.2/98733, intron 18 of 19)	1	75476155	75482268	6114	1	319998	uc007bpm.2	7400	ENSMUSG00000051703	Tmem198	transmembrane protein 198
206	chr1	75488560	75488560	1	*	h2a_input1_peak_206	8.28736	Intron (uc007bpn.2/98733, intron 11 of 19)	1	75492915	75500255	7341	2	98733	uc007bpp.2	11695	ENSMUSG00000026211	Obsl1	obscurin-like 1
207	chr1	75501126	75501126	1	*	h2a_input1_peak_207	12.0375	Promoter (<=1kb)	1	75492915	75500255	7341	2	98733	uc007bpp.2	-871	ENSMUSG00000026211	Obsl1	obscurin-like 1
208	chr1	75502411	75502411	1	*	h2a_input1_peak_208	6.04417	Promoter (<=1kb)	1	75482400	75503027	20628	2	98733	uc007bpn.2	616	ENSMUSG00000026211	Obsl1	obscurin-like 1
209	chr1	75504695	75504695	1	*	h2a_input1_peak_209	5.92913	Promoter (1-2kb)	1	75503652	75506929	3278	1	16322	uc007bps.1	1043	ENSMUSG00000032968	Inha	inhibin alpha
210	chr1	75505469	75505469	1	*	h2a_input1_peak_210	8.82577	Promoter (1-2kb)	1	75503652	75506929	3278	1	16322	uc007bps.1	1817	ENSMUSG00000032968	Inha	inhibin alpha
211	chr1	75544081	75544081	1	*	h2a_input1_peak_211	12.8816	Promoter (<=1kb)	1	75544519	75556006	11488	1	20536	uc007bpx.2	-438	ENSMUSG00000006576	Slc4a3	solute carrier family 4 (anion exchanger), member 3
212	chr1	78115278	78115278	1	*	h2a_input1_peak_212	8.4378	Intron (uc007bqb.2/18505, intron 7 of 7)	1	78097842	78193711	95870	2	18505	uc007bqb.2	78433	ENSMUSG00000004872	Pax3	paired box 3
213	chr1	78116972	78116972	1	*	h2a_input1_peak_213	5.41771	Intron (uc007bqb.2/18505, intron 7 of 7)	1	78097842	78193711	95870	2	18505	uc007bqb.2	76739	ENSMUSG00000004872	Pax3	paired box 3
214	chr1	78118232	78118232	1	*	h2a_input1_peak_214	10.6916	Exon (uc007bqb.2/18505, exon 7 of 8)	1	78097842	78193711	95870	2	18505	uc007bqb.2	75479	ENSMUSG00000004872	Pax3	paired box 3
215	chr1	78119426	78119426	1	*	h2a_input1_peak_215	8.07385	Intron (uc007bqb.2/18505, intron 5 of 7)	1	78097842	78193711	95870	2	18505	uc007bqb.2	74285	ENSMUSG00000004872	Pax3	paired box 3
216	chr1	78184212	78184212	1	*	h2a_input1_peak_216	8.07385	Intron (uc007bqb.2/18505, intron 4 of 7)	1	78097842	78193711	95870	2	18505	uc007bqb.2	9499	ENSMUSG00000004872	Pax3	paired box 3
217	chr1	78186772	78186772	1	*	h2a_input1_peak_217	14.5762	Intron (uc007bqb.2/18505, intron 4 of 7)	1	78097842	78193711	95870	2	18505	uc007bqb.2	6939	ENSMUSG00000004872	Pax3	paired box 3
218	chr1	78190507	78190507	1	*	h2a_input1_peak_218	24.0716	Intron (uc007bqb.2/18505, intron 2 of 7)	1	78097842	78193711	95870	2	18505	uc007bqb.2	3204	ENSMUSG00000004872	Pax3	paired box 3
219	chr1	78192165	78192165	1	*	h2a_input1_peak_219	20.333	Promoter (1-2kb)	1	78097842	78193711	95870	2	18505	uc007bqb.2	1546	ENSMUSG00000004872	Pax3	paired box 3
220	chr1	78194566	78194566	1	*	h2a_input1_peak_220	22.9581	Promoter (<=1kb)	1	78180033	78193711	13679	2	18505	uc007bqd.1	-855	ENSMUSG00000004872	Pax3	paired box 3
221	chr1	78196086	78196086	1	*	h2a_input1_peak_221	22.2604	Promoter (2-3kb)	1	78180033	78193711	13679	2	18505	uc007bqd.1	-2375	ENSMUSG00000004872	Pax3	paired box 3
222	chr1	78197314	78197314	1	*	h2a_input1_peak_222	8.58954	Distal Intergenic	1	78180033	78193711	13679	2	18505	uc007bqd.1	-3603	ENSMUSG00000004872	Pax3	paired box 3
223	chr1	78198128	78198128	1	*	h2a_input1_peak_223	21.1055	Distal Intergenic	1	78180033	78193711	13679	2	18505	uc007bqd.1	-4417	ENSMUSG00000004872	Pax3	paired box 3
224	chr1	78199848	78199848	1	*	h2a_input1_peak_224	14.6103	Distal Intergenic	1	78180033	78193711	13679	2	18505	uc007bqd.1	-6137	ENSMUSG00000004872	Pax3	paired box 3
225	chr1	78200425	78200425	1	*	h2a_input1_peak_225	8.07385	Distal Intergenic	1	78180033	78193711	13679	2	18505	uc007bqd.1	-6714	ENSMUSG00000004872	Pax3	paired box 3
226	chr1	78201405	78201405	1	*	h2a_input1_peak_226	10.3957	Distal Intergenic	1	78180033	78193711	13679	2	18505	uc007bqd.1	-7694	ENSMUSG00000004872	Pax3	paired box 3
227	chr1	78202033	78202033	1	*	h2a_input1_peak_227	10.3957	Distal Intergenic	1	78180033	78193711	13679	2	18505	uc007bqd.1	-8322	ENSMUSG00000004872	Pax3	paired box 3
228	chr1	78205145	78205145	1	*	h2a_input1_peak_228	5.45342	Distal Intergenic	1	78180033	78193711	13679	2	18505	uc007bqd.1	-11434	ENSMUSG00000004872	Pax3	paired box 3
229	chr1	78211834	78211834	1	*	h2a_input1_peak_229	6.70208	Distal Intergenic	1	78180033	78193711	13679	2	18505	uc007bqd.1	-18123	ENSMUSG00000004872	Pax3	paired box 3
230	chr1	78212906	78212906	1	*	h2a_input1_peak_230	11.2082	Distal Intergenic	1	78180033	78193711	13679	2	18505	uc007bqd.1	-19195	ENSMUSG00000004872	Pax3	paired box 3
231	chr1	78214975	78214975	1	*	h2a_input1_peak_231	17.315	Distal Intergenic	1	78180033	78193711	13679	2	18505	uc007bqd.1	-21264	ENSMUSG00000004872	Pax3	paired box 3
232	chr1	78307114	78307114	1	*	h2a_input1_peak_232	12.0081	Promoter (<=1kb)	1	78306921	78416861	109941	1	433323	uc007bqe.1	193	ENSMUSG00000032908	Sgpp2	sphingosine-1-phosphate phosphotase 2
233	chr1	80755965	80755965	1	*	h2a_input1_peak_233	8.07385	Promoter (<=1kb)	1	80642281	80755128	112848	2	210293	uc007bri.2	-837	ENSMUSG00000038608	Dock10	dedicator of cytokinesis 10
234	chr1	82283785	82283785	1	*	h2a_input1_peak_234	8.07385	Exon (uc007brp.2/16367, exon 1 of 2)	1	82229680	82288014	58335	2	16367	uc007brp.2	4229	ENSMUSG00000055980	Irs1	insulin receptor substrate 1
235	chr1	82285197	82285197	1	*	h2a_input1_peak_235	10.3957	Promoter (2-3kb)	1	82229680	82288014	58335	2	16367	uc007brp.2	2817	ENSMUSG00000055980	Irs1	insulin receptor substrate 1
236	chr1	82286169	82286169	1	*	h2a_input1_peak_236	12.6496	Promoter (1-2kb)	1	82229680	82288014	58335	2	16367	uc007brp.2	1845	ENSMUSG00000055980	Irs1	insulin receptor substrate 1
237	chr1	87916238	87916238	1	*	h2a_input1_peak_237	12.8816	Promoter (2-3kb)	1	87918517	87921244	2728	1	70060	uc007bur.2	-2279	ENSMUSG00000026226	Spata3	spermatogenesis associated 3
238	chr1	87941599	87941599	1	*	h2a_input1_peak_238	9.73445	Promoter (<=1kb)	1	87942438	87952031	9594	1	72792	uc007bux.2	-839	ENSMUSG00000026227	2810459M11Rik	RIKEN cDNA 2810459M11 gene
239	chr1	87943311	87943311	1	*	h2a_input1_peak_239	6.61714	Promoter (<=1kb)	1	87942438	87952031	9594	1	72792	uc011wog.1	873	ENSMUSG00000026227	2810459M11Rik	RIKEN cDNA 2810459M11 gene
240	chr1	87943899	87943899	1	*	h2a_input1_peak_240	5.92913	Promoter (1-2kb)	1	87942438	87952031	9594	1	72792	uc011wog.1	1461	ENSMUSG00000026227	2810459M11Rik	RIKEN cDNA 2810459M11 gene
241	chr1	88564648	88564648	1	*	h2a_input1_peak_241	5.92913	Promoter (2-3kb)	1	88562866	88567147	4282	2	18159	uc007bvt.1	2499	ENSMUSG00000026241	Nppc	natriuretic peptide type C
242	chr1	88568380	88568380	1	*	h2a_input1_peak_242	15.0099	Promoter (1-2kb)	1	88562866	88567147	4282	2	18159	uc007bvt.1	-1233	ENSMUSG00000026241	Nppc	natriuretic peptide type C
243	chr1	89047291	89047291	1	*	h2a_input1_peak_243	6.61714	Intron (uc007bwc.1/13599, intron 9 of 16)	1	89044230	89051663	7434	2	13599	uc007bwc.1	4372	ENSMUSG00000026247	Ecel1	endothelin converting enzyme-like 1
244	chr1	89049910	89049910	1	*	h2a_input1_peak_244	24.1622	Promoter (1-2kb)	1	89044230	89051663	7434	2	13599	uc007bwc.1	1753	ENSMUSG00000026247	Ecel1	endothelin converting enzyme-like 1
245	chr1	89051898	89051898	1	*	h2a_input1_peak_245	20.333	Promoter (<=1kb)	1	89044230	89051663	7434	2	13599	uc007bwc.1	-235	ENSMUSG00000026247	Ecel1	endothelin converting enzyme-like 1
246	chr1	89053342	89053342	1	*	h2a_input1_peak_246	13.0456	Promoter (<=1kb)	1	89044230	89052711	8482	2	13599	uc007bwd.1	-631	ENSMUSG00000026247	Ecel1	endothelin converting enzyme-like 1
247	chr1	89054395	89054395	1	*	h2a_input1_peak_247	11.2082	Promoter (1-2kb)	1	89044230	89052711	8482	2	13599	uc007bwd.1	-1684	ENSMUSG00000026247	Ecel1	endothelin converting enzyme-like 1
248	chr1	89068029	89068029	1	*	h2a_input1_peak_248	8.07385	Distal Intergenic	1	89044230	89052711	8482	2	13599	uc007bwd.1	-15318	ENSMUSG00000026247	Ecel1	endothelin converting enzyme-like 1
249	chr1	89082945	89082945	1	*	h2a_input1_peak_249	12.0375	Distal Intergenic	1	89087227	89096645	9419	1	11447	uc007bwf.1	-4282	ENSMUSG00000026251	Chrnd	cholinergic receptor, nicotinic, delta polypeptide
250	chr1	89085704	89085704	1	*	h2a_input1_peak_250	5.92913	Promoter (1-2kb)	1	89087227	89096645	9419	1	11447	uc007bwf.1	-1523	ENSMUSG00000026251	Chrnd	cholinergic receptor, nicotinic, delta polypeptide
251	chr1	89161463	89161463	1	*	h2a_input1_peak_251	8.82577	Promoter (<=1kb)	1	89160939	89207366	46428	1	98363	uc007bwo.1	524	ENSMUSG00000026255	Efhd1	EF hand domain containing 1
252	chr1	89162303	89162303	1	*	h2a_input1_peak_252	11.1833	Promoter (1-2kb)	1	89160939	89207366	46428	1	98363	uc007bwo.1	1364	ENSMUSG00000026255	Efhd1	EF hand domain containing 1
253	chr1	89163210	89163210	1	*	h2a_input1_peak_253	9.6019	Promoter (2-3kb)	1	89160939	89207366	46428	1	98363	uc007bwo.1	2271	ENSMUSG00000026255	Efhd1	EF hand domain containing 1
254	chr1	89164590	89164590	1	*	h2a_input1_peak_254	3.04094	Intron (uc007bwo.1/98363, intron 1 of 3)	1	89160939	89207366	46428	1	98363	uc007bwo.1	3651	ENSMUSG00000026255	Efhd1	EF hand domain containing 1
255	chr1	89165576	89165576	1	*	h2a_input1_peak_255	5.92913	Intron (uc007bwo.1/98363, intron 1 of 3)	1	89160939	89207366	46428	1	98363	uc007bwo.1	4637	ENSMUSG00000026255	Efhd1	EF hand domain containing 1
256	chr1	89168827	89168827	1	*	h2a_input1_peak_256	10.3957	Intron (uc007bwo.1/98363, intron 1 of 3)	1	89160939	89207366	46428	1	98363	uc007bwo.1	7888	ENSMUSG00000026255	Efhd1	EF hand domain containing 1
257	chr1	89371156	89371156	1	*	h2a_input1_peak_257	8.82329	Intron (uc007bww.2/73234, intron 1 of 2)	1	89366839	89372034	5196	1	73234	uc011woo.1	4317	ENSMUSG00000026258	Snorc	secondary ossification center associated regulator of chondrocyte maturation
258	chr1	89373140	89373140	1	*	h2a_input1_peak_258	12.8816	Downstream (<1kb)	1	89366839	89372034	5196	1	73234	uc011woo.1	6301	ENSMUSG00000026258	Snorc	secondary ossification center associated regulator of chondrocyte maturation
259	chr1	89404822	89404822	1	*	h2a_input1_peak_259	7.33483	Promoter (2-3kb)	1	89373404	89406937	33534	2	53972	uc007bwx.2	2115	ENSMUSG00000026259	Ngef	neuronal guanine nucleotide exchange factor
260	chr1	89405628	89405628	1	*	h2a_input1_peak_260	16.3978	Promoter (1-2kb)	1	89373404	89406937	33534	2	53972	uc007bwx.2	1309	ENSMUSG00000026259	Ngef	neuronal guanine nucleotide exchange factor
261	chr1	89406232	89406232	1	*	h2a_input1_peak_261	8.97394	Promoter (<=1kb)	1	89373404	89406937	33534	2	53972	uc007bwx.2	705	ENSMUSG00000026259	Ngef	neuronal guanine nucleotide exchange factor
262	chr1	89408068	89408068	1	*	h2a_input1_peak_262	9.6019	Promoter (1-2kb)	1	89373404	89406937	33534	2	53972	uc007bwx.2	-1131	ENSMUSG00000026259	Ngef	neuronal guanine nucleotide exchange factor
263	chr1	90101312	90101312	1	*	h2a_input1_peak_263	12.0375	Promoter (1-2kb)	1	90101307	90102323	1017	2	15504	uc007byj.2	1011	ENSMUSG00000081984	Dnajb3	DnaJ heat shock protein family (Hsp40) member B3
264	chr1	90503081	90503081	1	*	h2a_input1_peak_264	12.0104	Distal Intergenic	1	90569700	90598451	28752	2	320982	uc011woz.1	95370	ENSMUSG00000049866	Arl4c	ADP-ribosylation factor-like 4C
265	chr1	90568052	90568052	1	*	h2a_input1_peak_265	5.92913	Downstream (1-2kb)	1	90569700	90598451	28752	2	320982	uc011woz.1	30399	ENSMUSG00000049866	Arl4c	ADP-ribosylation factor-like 4C
266	chr1	90597973	90597973	1	*	h2a_input1_peak_266	4.97216	Promoter (<=1kb)	1	90569700	90598451	28752	2	320982	uc011woz.1	478	ENSMUSG00000049866	Arl4c	ADP-ribosylation factor-like 4C
267	chr1	91477642	91477642	1	*	h2a_input1_peak_267	11.2082	Intron (uc007byw.1/347722, intron 1 of 17)	1	91524328	91791857	267530	1	347722	uc007byy.1	-46686	ENSMUSG00000055013	Agap1	ArfGAP with GTPase domain, ankyrin repeat and PH domain 1
268	chr1	91478661	91478661	1	*	h2a_input1_peak_268	10.3082	Intron (uc007byw.1/347722, intron 1 of 17)	1	91524328	91791857	267530	1	347722	uc007byy.1	-45667	ENSMUSG00000055013	Agap1	ArfGAP with GTPase domain, ankyrin repeat and PH domain 1
269	chr1	91818755	91818755	1	*	h2a_input1_peak_269	12.0375	Distal Intergenic	1	91824537	91827751	3215	2	14472	uc007bzb.1	8996	ENSMUSG00000034486	Gbx2	gastrulation brain homeobox 2
270	chr1	91821616	91821616	1	*	h2a_input1_peak_270	17.315	Downstream (2-3kb)	1	91824537	91827751	3215	2	14472	uc007bzb.1	6135	ENSMUSG00000034486	Gbx2	gastrulation brain homeobox 2
271	chr1	91823051	91823051	1	*	h2a_input1_peak_271	10.3957	Downstream (1-2kb)	1	91824537	91827751	3215	2	14472	uc007bzb.1	4700	ENSMUSG00000034486	Gbx2	gastrulation brain homeobox 2
272	chr1	91823714	91823714	1	*	h2a_input1_peak_272	10.3082	Downstream (<1kb)	1	91824537	91827751	3215	2	14472	uc007bzb.1	4037	ENSMUSG00000034486	Gbx2	gastrulation brain homeobox 2
273	chr1	91825560	91825560	1	*	h2a_input1_peak_273	26.7162	Promoter (2-3kb)	1	91824537	91827751	3215	2	14472	uc007bzb.1	2191	ENSMUSG00000034486	Gbx2	gastrulation brain homeobox 2
274	chr1	91827277	91827277	1	*	h2a_input1_peak_274	8.07912	Promoter (<=1kb)	1	91824537	91827751	3215	2	14472	uc007bzb.1	474	ENSMUSG00000034486	Gbx2	gastrulation brain homeobox 2
275	chr1	91828375	91828375	1	*	h2a_input1_peak_275	7.55503	Promoter (<=1kb)	1	91824537	91827751	3215	2	14472	uc007bzb.1	-624	ENSMUSG00000034486	Gbx2	gastrulation brain homeobox 2
276	chr1	91829193	91829193	1	*	h2a_input1_peak_276	9.68417	Promoter (1-2kb)	1	91824537	91827751	3215	2	14472	uc007bzb.1	-1442	ENSMUSG00000034486	Gbx2	gastrulation brain homeobox 2
277	chr1	91829728	91829728	1	*	h2a_input1_peak_277	13.2324	Promoter (1-2kb)	1	91824537	91827751	3215	2	14472	uc007bzb.1	-1977	ENSMUSG00000034486	Gbx2	gastrulation brain homeobox 2
278	chr1	91830661	91830661	1	*	h2a_input1_peak_278	14.5102	Promoter (2-3kb)	1	91824537	91827751	3215	2	14472	uc007bzb.1	-2910	ENSMUSG00000034486	Gbx2	gastrulation brain homeobox 2
279	chr1	91831420	91831420	1	*	h2a_input1_peak_279	4.60179	Distal Intergenic	1	91824537	91827751	3215	2	14472	uc007bzb.1	-3669	ENSMUSG00000034486	Gbx2	gastrulation brain homeobox 2
280	chr1	91832153	91832153	1	*	h2a_input1_peak_280	15.1522	Distal Intergenic	1	91824537	91827751	3215	2	14472	uc007bzb.1	-4402	ENSMUSG00000034486	Gbx2	gastrulation brain homeobox 2
281	chr1	91833581	91833581	1	*	h2a_input1_peak_281	14.022	Distal Intergenic	1	91824537	91827751	3215	2	14472	uc007bzb.1	-5830	ENSMUSG00000034486	Gbx2	gastrulation brain homeobox 2
282	chr1	91834563	91834563	1	*	h2a_input1_peak_282	5.64	Distal Intergenic	1	91824537	91827751	3215	2	14472	uc007bzb.1	-6812	ENSMUSG00000034486	Gbx2	gastrulation brain homeobox 2
283	chr1	91838215	91838215	1	*	h2a_input1_peak_283	7.21281	Distal Intergenic	1	91824537	91827751	3215	2	14472	uc007bzb.1	-10464	ENSMUSG00000034486	Gbx2	gastrulation brain homeobox 2
284	chr1	91864173	91864173	1	*	h2a_input1_peak_284	3.47993	Intron (uc007bzd.1/208372, intron 4 of 5)	1	91824537	91827751	3215	2	14472	uc007bzb.1	-36422	ENSMUSG00000034486	Gbx2	gastrulation brain homeobox 2
285	chr1	91866213	91866213	1	*	h2a_input1_peak_285	23.0699	Intron (uc007bzd.1/208372, intron 3 of 5)	1	91824537	91827751	3215	2	14472	uc007bzb.1	-38462	ENSMUSG00000034486	Gbx2	gastrulation brain homeobox 2
286	chr1	91890521	91890521	1	*	h2a_input1_peak_286	9.6019	Intron (uc007bzd.1/208372, intron 2 of 5)	1	91849253	91911152	61900	2	208372	uc007bzd.1	20631	ENSMUSG00000067081	Asb18	ankyrin repeat and SOCS box-containing 18
287	chr1	92869575	92869575	1	*	h2a_input1_peak_287	7.32643	Distal Intergenic	1	92854710	92866197	11488	2	19329	uc007bzo.2	-3378	ENSMUSG00000026304	Rab17	RAB17, member RAS oncogene family
288	chr1	92894579	92894579	1	*	h2a_input1_peak_288	8.81711	Promoter (<=1kb)	1	92895304	93005249	109946	1	16978	uc007bzp.2	-725	ENSMUSG00000026305	Lrrfip1	leucine rich repeat (in FLII) interacting protein 1
289	chr1	93240605	93240605	1	*	h2a_input1_peak_289	10.3957	Intron (uc007cah.1/227357, intron 8 of 8)	1	93247650	93258981	11332	1	70788	uc007cai.1	-7045	ENSMUSG00000026308	Klhl30	kelch-like 30
290	chr1	93241441	93241441	1	*	h2a_input1_peak_290	5.25842	Exon (uc007cah.1/227357, exon 9 of 9)	1	93247650	93258981	11332	1	70788	uc007cai.1	-6209	ENSMUSG00000026308	Klhl30	kelch-like 30
291	chr1	93264018	93264018	1	*	h2a_input1_peak_291	12.8816	Promoter (1-2kb)	1	93263007	93270794	7788	1	227358	uc007caj.1	1011	ENSMUSG00000047443	Erfe	erythroferrone
292	chr1	93265125	93265125	1	*	h2a_input1_peak_292	8.07385	Promoter (2-3kb)	1	93263007	93270794	7788	1	227358	uc007caj.1	2118	ENSMUSG00000047443	Erfe	erythroferrone
293	chr1	93294533	93294533	1	*	h2a_input1_peak_293	8.07385	Promoter (<=1kb)	1	93270438	93295360	24923	2	67444	uc007cak.1	827	ENSMUSG00000026309	Ilkap	integrin-linked kinase-associated serine/threonine phosphatase 2C
294	chr1	93309134	93309134	1	*	h2a_input1_peak_294	20.333	Promoter (<=1kb)	1	93308060	93309799	1740	2	55927	uc007cau.1	665	ENSMUSG00000067071	Hes6	hairy and enhancer of split 6
295	chr1	93356975	93356975	1	*	h2a_input1_peak_295	10.3957	Promoter (1-2kb)	1	93329805	93355905	26101	2	18627	uc007caw.1	-1070	ENSMUSG00000055866	Per2	period circadian clock 2
296	chr1	93696710	93696710	1	*	h2a_input1_peak_296	12.1233	Promoter (1-2kb)	1	93698054	93744604	46551	1	13345	uc007cbd.1	-1344	ENSMUSG00000007805	Twist2	twist basic helix-loop-helix transcription factor 2
297	chr1	93698878	93698878	1	*	h2a_input1_peak_297	8.07385	Promoter (<=1kb)	1	93698054	93744604	46551	1	13345	uc007cbd.1	824	ENSMUSG00000007805	Twist2	twist basic helix-loop-helix transcription factor 2
298	chr1	94726870	94726870	1	*	h2a_input1_peak_298	3.8456	Promoter (1-2kb)	1	94728263	94756773	28511	1	14733	uc007cbs.1	-1393	ENSMUSG00000034220	Gpc1	glypican 1
299	chr1	94729772	94729772	1	*	h2a_input1_peak_299	13.7371	Promoter (1-2kb)	1	94728263	94756773	28511	1	14733	uc007cbs.1	1509	ENSMUSG00000034220	Gpc1	glypican 1
300	chr1	94745528	94745528	1	*	h2a_input1_peak_300	7.32643	Promoter (1-2kb)	1	94746955	94747020	66	1	387167	uc011wpk.1	-1427	ENSMUSG00000065470	Mir149	microRNA 149
301	chr1	94814477	94814477	1	*	h2a_input1_peak_301	4.61141	Promoter (1-2kb)	1	94816191	94820961	4771	1	108657	uc011wpm.1	-1714	ENSMUSG00000026269	Rnpepl1	arginyl aminopeptidase (aminopeptidase B)-like 1
302	chr1	94816859	94816859	1	*	h2a_input1_peak_302	9.6019	Promoter (<=1kb)	1	94816191	94820961	4771	1	108657	uc011wpm.1	668	ENSMUSG00000026269	Rnpepl1	arginyl aminopeptidase (aminopeptidase B)-like 1
303	chr1	94830387	94830387	1	*	h2a_input1_peak_303	20.8521	Promoter (<=1kb)	1	94830985	94837549	6565	1	23830	uc007cbx.1	-598	ENSMUSG00000026270	Capn10	calpain 10
304	chr1	94998861	94998861	1	*	h2a_input1_peak_304	7.33483	Promoter (<=1kb)	1	94912033	94998442	86410	2	16560	uc007cdh.2	-419	ENSMUSG00000014602	Kif1a	kinesin family member 1A
305	chr1	95072026	95072026	1	*	h2a_input1_peak_305	5.41044	Distal Intergenic	1	95047932	95057525	9594	2	71874	uc007cdk.2	-14501	ENSMUSG00000034159	Mab21l4	mab-21-like 4
306	chr1	95073213	95073213	1	*	h2a_input1_peak_306	5.92913	Distal Intergenic	1	95047932	95057525	9594	2	71874	uc007cdk.2	-15688	ENSMUSG00000034159	Mab21l4	mab-21-like 4
307	chr1	95074011	95074011	1	*	h2a_input1_peak_307	19.1862	Distal Intergenic	1	95047932	95057525	9594	2	71874	uc007cdk.2	-16486	ENSMUSG00000034159	Mab21l4	mab-21-like 4
308	chr1	95076287	95076287	1	*	h2a_input1_peak_308	4.61141	Distal Intergenic	1	95047932	95057525	9594	2	71874	uc007cdk.2	-18762	ENSMUSG00000034159	Mab21l4	mab-21-like 4
309	chr1	95081475	95081475	1	*	h2a_input1_peak_309	5.25842	Distal Intergenic	1	95047932	95057525	9594	2	71874	uc007cdk.2	-23950	ENSMUSG00000034159	Mab21l4	mab-21-like 4
310	chr1	95086526	95086526	1	*	h2a_input1_peak_310	4.80871	Distal Intergenic	1	95047932	95057525	9594	2	71874	uc007cdk.2	-29001	ENSMUSG00000034159	Mab21l4	mab-21-like 4
311	chr1	95087219	95087219	1	*	h2a_input1_peak_311	4.80871	Distal Intergenic	1	95047932	95057525	9594	2	71874	uc007cdk.2	-29694	ENSMUSG00000034159	Mab21l4	mab-21-like 4
312	chr1	95102864	95102864	1	*	h2a_input1_peak_312	4.87067	Distal Intergenic	1	95132474	95193025	60552	1	208777	uc007cdm.1	-29610	ENSMUSG00000047793	Sned1	sushi, nidogen and EGF-like domains 1
313	chr1	95105572	95105572	1	*	h2a_input1_peak_313	8.97394	Distal Intergenic	1	95132474	95193025	60552	1	208777	uc007cdm.1	-26902	ENSMUSG00000047793	Sned1	sushi, nidogen and EGF-like domains 1
314	chr1	95131102	95131102	1	*	h2a_input1_peak_314	8.07385	Promoter (1-2kb)	1	95132474	95193025	60552	1	208777	uc007cdm.1	-1372	ENSMUSG00000047793	Sned1	sushi, nidogen and EGF-like domains 1
315	chr1	95131738	95131738	1	*	h2a_input1_peak_315	15.1195	Promoter (<=1kb)	1	95132474	95193025	60552	1	208777	uc007cdm.1	-736	ENSMUSG00000047793	Sned1	sushi, nidogen and EGF-like domains 1
316	chr1	95133232	95133232	1	*	h2a_input1_peak_316	13.4596	Promoter (<=1kb)	1	95132474	95193025	60552	1	208777	uc007cdm.1	758	ENSMUSG00000047793	Sned1	sushi, nidogen and EGF-like domains 1
317	chr1	95134543	95134543	1	*	h2a_input1_peak_317	10.3751	Promoter (2-3kb)	1	95132474	95193025	60552	1	208777	uc007cdm.1	2069	ENSMUSG00000047793	Sned1	sushi, nidogen and EGF-like domains 1
318	chr1	107253784	107253784	1	*	h2a_input1_peak_318	4.61141	Promoter (<=1kb)	1	107173494	107253287	79794	2	320311	uc011wpz.1	-497	ENSMUSG00000047496	Rnf152	ring finger protein 152
319	chr1	107678366	107678366	1	*	h2a_input1_peak_319	7.33483	Promoter (1-2kb)	1	107677300	107744558	67259	1	21934	uc007cgp.1	1066	ENSMUSG00000026321	Tnfrsf11a	tumor necrosis factor receptor superfamily, member 11a, NFKB activator
320	chr1	107888160	107888160	1	*	h2a_input1_peak_320	10.3957	Promoter (1-2kb)	1	107886983	107930654	43672	1	227449	uc007cgt.2	1177	ENSMUSG00000038866	Zcchc2	zinc finger, CCHC domain containing 2
321	chr1	108070239	108070239	1	*	h2a_input1_peak_321	5.92913	Promoter (1-2kb)	1	108068446	108290822	222377	1	98432	uc007cgv.2	1793	ENSMUSG00000044340	Phlpp1	PH domain and leucine rich repeat protein phosphatase 1
322	chr1	108694014	108694014	1	*	h2a_input1_peak_322	7.33483	Promoter (<=1kb)	1	108667365	108693302	25938	2	20479	uc007cgz.2	-712	ENSMUSG00000009907	Vps4b	vacuolar protein sorting 4B
323	chr1	120948203	120948203	1	*	h2a_input1_peak_323	7.72389	Promoter (1-2kb)	1	120730638	120950196	219559	2	14633	uc007cim.1	1993	ENSMUSG00000048402	Gli2	GLI-Kruppel family member GLI2
324	chr1	120952174	120952174	1	*	h2a_input1_peak_324	7.94639	Promoter (1-2kb)	1	120744960	120950196	205237	2	14633	uc011wqr.1	-1978	ENSMUSG00000048402	Gli2	GLI-Kruppel family member GLI2
325	chr1	121086807	121086807	1	*	h2a_input1_peak_325	6.70208	Distal Intergenic	1	120744960	120950196	205237	2	14633	uc011wqr.1	-136611	ENSMUSG00000048402	Gli2	GLI-Kruppel family member GLI2
326	chr1	121087104	121087104	1	*	h2a_input1_peak_326	5.92913	Distal Intergenic	1	120744960	120950196	205237	2	14633	uc011wqr.1	-136908	ENSMUSG00000048402	Gli2	GLI-Kruppel family member GLI2
327	chr1	121194847	121194847	1	*	h2a_input1_peak_327	10.3957	Distal Intergenic	1	121312042	121318825	6784	2	16324	uc007cir.1	123978	ENSMUSG00000037035	Inhbb	inhibin beta-B
328	chr1	121198299	121198299	1	*	h2a_input1_peak_328	15.4983	Distal Intergenic	1	121312042	121318825	6784	2	16324	uc007cir.1	120526	ENSMUSG00000037035	Inhbb	inhibin beta-B
329	chr1	121198738	121198738	1	*	h2a_input1_peak_329	4.61141	Distal Intergenic	1	121312042	121318825	6784	2	16324	uc007cir.1	120087	ENSMUSG00000037035	Inhbb	inhibin beta-B
330	chr1	121201543	121201543	1	*	h2a_input1_peak_330	10.3957	Distal Intergenic	1	121312042	121318825	6784	2	16324	uc007cir.1	117282	ENSMUSG00000037035	Inhbb	inhibin beta-B
331	chr1	121202991	121202991	1	*	h2a_input1_peak_331	12.0375	Distal Intergenic	1	121312042	121318825	6784	2	16324	uc007cir.1	115834	ENSMUSG00000037035	Inhbb	inhibin beta-B
332	chr1	121204325	121204325	1	*	h2a_input1_peak_332	8.07385	Distal Intergenic	1	121312042	121318825	6784	2	16324	uc007cir.1	114500	ENSMUSG00000037035	Inhbb	inhibin beta-B
333	chr1	121243818	121243818	1	*	h2a_input1_peak_333	7.33483	Intron (uc007ciq.1/uc007ciq.1, intron 1 of 2)	1	121312042	121318825	6784	2	16324	uc007cir.1	75007	ENSMUSG00000037035	Inhbb	inhibin beta-B
334	chr1	121246170	121246170	1	*	h2a_input1_peak_334	4.61141	Intron (uc007ciq.1/uc007ciq.1, intron 1 of 2)	1	121312042	121318825	6784	2	16324	uc007cir.1	72655	ENSMUSG00000037035	Inhbb	inhibin beta-B
335	chr1	121246543	121246543	1	*	h2a_input1_peak_335	6.61714	Intron (uc007ciq.1/uc007ciq.1, intron 1 of 2)	1	121312042	121318825	6784	2	16324	uc007cir.1	72282	ENSMUSG00000037035	Inhbb	inhibin beta-B
336	chr1	121286352	121286352	1	*	h2a_input1_peak_336	20.0936	Distal Intergenic	1	121312042	121318825	6784	2	16324	uc007cir.1	32473	ENSMUSG00000037035	Inhbb	inhibin beta-B
337	chr1	121288130	121288130	1	*	h2a_input1_peak_337	7.33483	Distal Intergenic	1	121312042	121318825	6784	2	16324	uc007cir.1	30695	ENSMUSG00000037035	Inhbb	inhibin beta-B
338	chr1	121294390	121294390	1	*	h2a_input1_peak_338	6.61714	Distal Intergenic	1	121312042	121318825	6784	2	16324	uc007cir.1	24435	ENSMUSG00000037035	Inhbb	inhibin beta-B
339	chr1	121303617	121303617	1	*	h2a_input1_peak_339	5.39036	Distal Intergenic	1	121312042	121318825	6784	2	16324	uc007cir.1	15208	ENSMUSG00000037035	Inhbb	inhibin beta-B
340	chr1	121310301	121310301	1	*	h2a_input1_peak_340	6.61714	Downstream (1-2kb)	1	121312042	121318825	6784	2	16324	uc007cir.1	8524	ENSMUSG00000037035	Inhbb	inhibin beta-B
341	chr1	121314826	121314826	1	*	h2a_input1_peak_341	12.1233	Intron (uc007cir.1/16324, intron 1 of 1)	1	121312042	121318825	6784	2	16324	uc007cir.1	3999	ENSMUSG00000037035	Inhbb	inhibin beta-B
342	chr1	121316353	121316353	1	*	h2a_input1_peak_342	14.6103	Promoter (2-3kb)	1	121312042	121318825	6784	2	16324	uc007cir.1	2472	ENSMUSG00000037035	Inhbb	inhibin beta-B
343	chr1	121317017	121317017	1	*	h2a_input1_peak_343	14.5102	Promoter (1-2kb)	1	121312042	121318825	6784	2	16324	uc007cir.1	1808	ENSMUSG00000037035	Inhbb	inhibin beta-B
344	chr1	121318490	121318490	1	*	h2a_input1_peak_344	8.07385	Promoter (<=1kb)	1	121312042	121318825	6784	2	16324	uc007cir.1	335	ENSMUSG00000037035	Inhbb	inhibin beta-B
345	chr1	121319425	121319425	1	*	h2a_input1_peak_345	14.067	Promoter (<=1kb)	1	121312042	121318825	6784	2	16324	uc007cir.1	-600	ENSMUSG00000037035	Inhbb	inhibin beta-B
346	chr1	121320303	121320303	1	*	h2a_input1_peak_346	4.87067	Promoter (1-2kb)	1	121312042	121318825	6784	2	16324	uc007cir.1	-1478	ENSMUSG00000037035	Inhbb	inhibin beta-B
347	chr1	121321335	121321335	1	*	h2a_input1_peak_347	5.92913	Promoter (2-3kb)	1	121312042	121318825	6784	2	16324	uc007cir.1	-2510	ENSMUSG00000037035	Inhbb	inhibin beta-B
348	chr1	121423211	121423211	1	*	h2a_input1_peak_348	21.0907	Promoter (<=1kb)	1	121422744	121424803	2060	1	226351	uc007ciu.1	467	ENSMUSG00000098923	Tmem185b	transmembrane protein 185B
349	chr1	121904700	121904700	1	*	h2a_input1_peak_349	4.80871	Promoter (1-2kb)	1	121903557	121960109	56553	1	319229	uc007cjc.1	1143	ENSMUSG00000026387	Sctr	secretin receptor
350	chr1	121905552	121905552	1	*	h2a_input1_peak_350	5.92913	Promoter (1-2kb)	1	121903557	121960109	56553	1	319229	uc007cjc.1	1995	ENSMUSG00000026387	Sctr	secretin receptor
351	chr1	122161043	122161043	1	*	h2a_input1_peak_351	7.38097	Promoter (<=1kb)	1	122122993	122161857	38865	2	68428	uc007cji.1	814	ENSMUSG00000026389	Steap3	STEAP family member 3
352	chr1	122235633	122235633	1	*	h2a_input1_peak_352	4.25384	Promoter (1-2kb)	1	122237159	122239751	2593	1	226359	uc007cjk.1	-1526	ENSMUSG00000036907	C1ql2	complement component 1, q subcomponent-like 2
353	chr1	122236725	122236725	1	*	h2a_input1_peak_353	8.82577	Promoter (<=1kb)	1	122237159	122239751	2593	1	226359	uc007cjk.1	-434	ENSMUSG00000036907	C1ql2	complement component 1, q subcomponent-like 2
354	chr1	122237952	122237952	1	*	h2a_input1_peak_354	12.0375	Promoter (<=1kb)	1	122237159	122239751	2593	1	226359	uc007cjk.1	793	ENSMUSG00000036907	C1ql2	complement component 1, q subcomponent-like 2
355	chr1	122239857	122239857	1	*	h2a_input1_peak_355	9.6019	Promoter (2-3kb)	1	122237159	122239751	2593	1	226359	uc007cjk.1	2698	ENSMUSG00000036907	C1ql2	complement component 1, q subcomponent-like 2
356	chr1	122488942	122488942	1	*	h2a_input1_peak_356	7.32643	Distal Intergenic	1	122499064	122504568	5505	1	13798	uc007cjm.2	-10122	ENSMUSG00000058665	En1	engrailed 1
357	chr1	122489803	122489803	1	*	h2a_input1_peak_357	7.33483	Distal Intergenic	1	122499064	122504568	5505	1	13798	uc007cjm.2	-9261	ENSMUSG00000058665	En1	engrailed 1
358	chr1	122492187	122492187	1	*	h2a_input1_peak_358	15.0099	Distal Intergenic	1	122499064	122504568	5505	1	13798	uc007cjm.2	-6877	ENSMUSG00000058665	En1	engrailed 1
359	chr1	122492702	122492702	1	*	h2a_input1_peak_359	8.12486	Distal Intergenic	1	122499064	122504568	5505	1	13798	uc007cjm.2	-6362	ENSMUSG00000058665	En1	engrailed 1
360	chr1	122494196	122494196	1	*	h2a_input1_peak_360	5.39036	Distal Intergenic	1	122499064	122504568	5505	1	13798	uc007cjm.2	-4868	ENSMUSG00000058665	En1	engrailed 1
361	chr1	122496148	122496148	1	*	h2a_input1_peak_361	19.1862	Promoter (2-3kb)	1	122499064	122504568	5505	1	13798	uc007cjm.2	-2916	ENSMUSG00000058665	En1	engrailed 1
362	chr1	122498820	122498820	1	*	h2a_input1_peak_362	11.2082	Promoter (<=1kb)	1	122499064	122504568	5505	1	13798	uc007cjm.2	-244	ENSMUSG00000058665	En1	engrailed 1
363	chr1	122500864	122500864	1	*	h2a_input1_peak_363	24.0716	Promoter (1-2kb)	1	122499064	122504568	5505	1	13798	uc007cjm.2	1800	ENSMUSG00000058665	En1	engrailed 1
364	chr1	122502520	122502520	1	*	h2a_input1_peak_364	6.61714	Intron (uc007cjm.2/13798, intron 1 of 1)	1	122499064	122504568	5505	1	13798	uc007cjm.2	3456	ENSMUSG00000058665	En1	engrailed 1
365	chr1	122503688	122503688	1	*	h2a_input1_peak_365	8.82577	Exon (uc007cjm.2/13798, exon 2 of 2)	1	122499064	122504568	5505	1	13798	uc007cjm.2	4624	ENSMUSG00000058665	En1	engrailed 1
366	chr1	122509108	122509108	1	*	h2a_input1_peak_366	11.2082	Distal Intergenic	1	122499064	122504568	5505	1	13798	uc007cjm.2	10044	ENSMUSG00000058665	En1	engrailed 1
367	chr1	122512207	122512207	1	*	h2a_input1_peak_367	13.7371	Distal Intergenic	1	122499064	122504568	5505	1	13798	uc007cjm.2	13143	ENSMUSG00000058665	En1	engrailed 1
368	chr1	122512740	122512740	1	*	h2a_input1_peak_368	6.61714	Distal Intergenic	1	122499064	122504568	5505	1	13798	uc007cjm.2	13676	ENSMUSG00000058665	En1	engrailed 1
369	chr1	122659044	122659044	1	*	h2a_input1_peak_369	5.25842	Distal Intergenic	1	122499064	122504568	5505	1	13798	uc007cjm.2	159980	ENSMUSG00000058665	En1	engrailed 1
370	chr1	130486131	130486131	1	*	h2a_input1_peak_370	8.82577	Promoter (2-3kb)	1	130484776	130488870	4095	2	12767	uc007cls.1	2739	ENSMUSG00000045382	Cxcr4	chemokine (C-X-C motif) receptor 4
371	chr1	133166051	133166051	1	*	h2a_input1_peak_371	9.6019	Intron (uc007cne.1/56489, intron 12 of 20)	1	133151179	133173525	22347	2	56489	uc007cne.1	7474	ENSMUSG00000042349	Ikbke	inhibitor of kappaB kinase epsilon
372	chr1	133643884	133643884	1	*	h2a_input1_peak_372	8.82577	Intron (uc007cns.1/320718, intron 1 of 20)	1	133640599	133666982	26384	1	320718	uc007cns.1	3285	ENSMUSG00000042268	Slc26a9	solute carrier family 26, member 9
373	chr1	133858516	133858516	1	*	h2a_input1_peak_373	9.6019	Promoter (1-2kb)	1	133859544	133879541	19998	1	212980	uc007cnz.1	-1028	ENSMUSG00000026435	Slc45a3	solute carrier family 45, member 3
374	chr1	133860661	133860661	1	*	h2a_input1_peak_374	18.7774	Promoter (1-2kb)	1	133859544	133879541	19998	1	212980	uc007cnz.1	1117	ENSMUSG00000026435	Slc45a3	solute carrier family 45, member 3
375	chr1	133862285	133862285	1	*	h2a_input1_peak_375	8.82577	Promoter (2-3kb)	1	133859544	133879541	19998	1	212980	uc007cnz.1	2741	ENSMUSG00000026435	Slc45a3	solute carrier family 45, member 3
376	chr1	133865862	133865862	1	*	h2a_input1_peak_376	4.80185	Promoter (1-2kb)	1	133867186	133879541	12356	1	212980	uc007coa.1	-1324	ENSMUSG00000026435	Slc45a3	solute carrier family 45, member 3
377	chr1	133867087	133867087	1	*	h2a_input1_peak_377	11.2082	Promoter (<=1kb)	1	133867186	133879541	12356	1	212980	uc007coa.1	-99	ENSMUSG00000026435	Slc45a3	solute carrier family 45, member 3
378	chr1	133868438	133868438	1	*	h2a_input1_peak_378	8.07912	Promoter (1-2kb)	1	133867186	133879541	12356	1	212980	uc007coa.1	1252	ENSMUSG00000026435	Slc45a3	solute carrier family 45, member 3
379	chr1	133869732	133869732	1	*	h2a_input1_peak_379	8.45979	Promoter (2-3kb)	1	133867186	133879541	12356	1	212980	uc007coa.1	2546	ENSMUSG00000026435	Slc45a3	solute carrier family 45, member 3
380	chr1	133963668	133963668	1	*	h2a_input1_peak_380	10.3082	Promoter (<=1kb)	1	133919388	133964639	45252	2	213006	uc011wrr.1	971	ENSMUSG00000059149	Mfsd4a	major facilitator superfamily domain containing 4A
381	chr1	133964144	133964144	1	*	h2a_input1_peak_381	8.82577	Promoter (<=1kb)	1	133919388	133964639	45252	2	213006	uc011wrr.1	495	ENSMUSG00000059149	Mfsd4a	major facilitator superfamily domain containing 4A
382	chr1	133965286	133965286	1	*	h2a_input1_peak_382	13.9104	Promoter (<=1kb)	1	133933360	133964639	31280	2	213006	uc011wru.1	-647	ENSMUSG00000059149	Mfsd4a	major facilitator superfamily domain containing 4A
383	chr1	134028039	134028039	1	*	h2a_input1_peak_383	5.25842	Intron (uc007coh.2/18557, intron 1 of 15)	1	134010124	134036262	26139	2	18557	uc007coh.2	8223	ENSMUSG00000026437	Cdk18	cyclin-dependent kinase 18
384	chr1	134035423	134035423	1	*	h2a_input1_peak_384	5.41044	Promoter (<=1kb)	1	134010124	134036262	26139	2	18557	uc007coh.2	839	ENSMUSG00000026437	Cdk18	cyclin-dependent kinase 18
385	chr1	134036673	134036673	1	*	h2a_input1_peak_385	10.3751	Promoter (<=1kb)	1	134010124	134036262	26139	2	18557	uc007coh.2	-411	ENSMUSG00000026437	Cdk18	cyclin-dependent kinase 18
386	chr1	134046371	134046371	1	*	h2a_input1_peak_386	8.07385	Distal Intergenic	1	134010124	134036262	26139	2	18557	uc007coh.2	-10109	ENSMUSG00000026437	Cdk18	cyclin-dependent kinase 18
387	chr1	134048409	134048409	1	*	h2a_input1_peak_387	9.6019	Distal Intergenic	1	134010124	134036262	26139	2	18557	uc007coh.2	-12147	ENSMUSG00000026437	Cdk18	cyclin-dependent kinase 18
388	chr1	134086411	134086411	1	*	h2a_input1_peak_388	13.7873	Promoter (1-2kb)	1	134088013	134106123	18111	1	213409	uc007coi.2	-1602	ENSMUSG00000079330	Lemd1	LEM domain containing 1
389	chr1	134088465	134088465	1	*	h2a_input1_peak_389	5.27931	Promoter (<=1kb)	1	134088013	134153959	65947	1	213409	uc007cok.2	452	ENSMUSG00000079330	Lemd1	LEM domain containing 1
390	chr1	134183107	134183107	1	*	h2a_input1_peak_390	11.3103	Distal Intergenic	1	134195203	134203934	8732	1	213417	uc007con.1	-12096	ENSMUSG00000042115	Klhdc8a	kelch domain containing 8A
391	chr1	134193273	134193273	1	*	h2a_input1_peak_391	5.45342	Promoter (1-2kb)	1	134195203	134203934	8732	1	213417	uc007con.1	-1930	ENSMUSG00000042115	Klhdc8a	kelch domain containing 8A
392	chr1	134194668	134194668	1	*	h2a_input1_peak_392	6.78675	Promoter (<=1kb)	1	134195203	134203934	8732	1	213417	uc007con.1	-535	ENSMUSG00000042115	Klhdc8a	kelch domain containing 8A
393	chr1	134195445	134195445	1	*	h2a_input1_peak_393	7.02821	Promoter (<=1kb)	1	134195203	134203934	8732	1	213417	uc007con.1	242	ENSMUSG00000042115	Klhdc8a	kelch domain containing 8A
394	chr1	134196070	134196070	1	*	h2a_input1_peak_394	8.40292	Promoter (<=1kb)	1	134195203	134203934	8732	1	213417	uc007con.1	867	ENSMUSG00000042115	Klhdc8a	kelch domain containing 8A
395	chr1	134197087	134197087	1	*	h2a_input1_peak_395	5.92913	Promoter (1-2kb)	1	134195203	134203934	8732	1	213417	uc007con.1	1884	ENSMUSG00000042115	Klhdc8a	kelch domain containing 8A
396	chr1	134198871	134198871	1	*	h2a_input1_peak_396	5.92913	Intron (uc007con.1/213417, intron 1 of 4)	1	134195203	134203934	8732	1	213417	uc007con.1	3668	ENSMUSG00000042115	Klhdc8a	kelch domain containing 8A
397	chr1	134199757	134199757	1	*	h2a_input1_peak_397	9.6019	Intron (uc007con.1/213417, intron 3 of 4)	1	134195203	134203934	8732	1	213417	uc007con.1	4554	ENSMUSG00000042115	Klhdc8a	kelch domain containing 8A
398	chr1	134203860	134203860	1	*	h2a_input1_peak_398	4.80871	3' UTR	1	134195203	134203934	8732	1	213417	uc007con.1	8657	ENSMUSG00000042115	Klhdc8a	kelch domain containing 8A
399	chr1	134212241	134212241	1	*	h2a_input1_peak_399	23.9146	Promoter (<=1kb)	1	134212702	134230065	17364	1	74137	uc007coo.2	-461	ENSMUSG00000009772	Nuak2	NUAK family, SNF1-like kinase, 2
400	chr1	134213311	134213311	1	*	h2a_input1_peak_400	12.9303	Promoter (<=1kb)	1	134212702	134230065	17364	1	74137	uc007cop.2	609	ENSMUSG00000009772	Nuak2	NUAK family, SNF1-like kinase, 2
401	chr1	134215198	134215198	1	*	h2a_input1_peak_401	7.89425	Promoter (2-3kb)	1	134212702	134230065	17364	1	74137	uc007cop.2	2496	ENSMUSG00000009772	Nuak2	NUAK family, SNF1-like kinase, 2
402	chr1	134215962	134215962	1	*	h2a_input1_peak_402	7.94639	Intron (uc007coo.2/74137, intron 1 of 6)	1	134212702	134230065	17364	1	74137	uc007cop.2	3260	ENSMUSG00000009772	Nuak2	NUAK family, SNF1-like kinase, 2
403	chr1	134228328	134228328	1	*	h2a_input1_peak_403	12.6496	Exon (uc007coo.2/74137, exon 7 of 7)	1	134212702	134230065	17364	1	74137	uc007cop.2	15626	ENSMUSG00000009772	Nuak2	NUAK family, SNF1-like kinase, 2
404	chr1	134229387	134229387	1	*	h2a_input1_peak_404	7.33483	3' UTR	1	134212702	134230065	17364	1	74137	uc007cop.2	16685	ENSMUSG00000009772	Nuak2	NUAK family, SNF1-like kinase, 2
405	chr1	134231835	134231835	1	*	h2a_input1_peak_405	8.07385	Distal Intergenic	1	134212702	134230065	17364	1	74137	uc007cop.2	19133	ENSMUSG00000009772	Nuak2	NUAK family, SNF1-like kinase, 2
406	chr1	134250115	134250115	1	*	h2a_input1_peak_406	5.25842	Downstream (2-3kb)	1	134252892	134264464	11573	2	68875	uc007cor.1	14349	ENSMUSG00000042066	Tmcc2	transmembrane and coiled-coil domains 2
407	chr1	134424825	134424825	1	*	h2a_input1_peak_407	5.92913	Exon (uc007cpa.1/21367, exon 6 of 23)	1	134406004	134420062	14059	2	21367	uc007cpc.1	-4763	ENSMUSG00000053024	Cntn2	contactin 2
408	chr1	134438868	134438868	1	*	h2a_input1_peak_408	12.4308	Promoter (<=1kb)	1	134406002	134439517	33516	2	21367	uc007cpa.1	649	ENSMUSG00000053024	Cntn2	contactin 2
409	chr1	134440341	134440341	1	*	h2a_input1_peak_409	7.33483	Promoter (<=1kb)	1	134406002	134439517	33516	2	21367	uc007cpb.1	-824	ENSMUSG00000053024	Cntn2	contactin 2
410	chr1	134636941	134636941	1	*	h2a_input1_peak_410	5.92913	Promoter (1-2kb)	1	134461267	134638374	177108	2	269116	uc007cpe.2	1433	ENSMUSG00000026442	Nfasc	neurofascin
411	chr1	134667690	134667690	1	*	h2a_input1_peak_411	12.8816	Distal Intergenic	1	134496423	134638374	141952	2	269116	uc007cpg.2	-29316	ENSMUSG00000026442	Nfasc	neurofascin
412	chr1	134695002	134695002	1	*	h2a_input1_peak_412	8.07385	Distal Intergenic	1	134496423	134638374	141952	2	269116	uc007cpg.2	-56628	ENSMUSG00000026442	Nfasc	neurofascin
413	chr1	134714318	134714318	1	*	h2a_input1_peak_413	6.61714	Distal Intergenic	1	134776932	134836582	59651	1	16980	uc007cpi.2	-62614	ENSMUSG00000026443	Lrrn2	leucine rich repeat protein 2, neuronal
414	chr1	134748662	134748662	1	*	h2a_input1_peak_414	8.82577	Distal Intergenic	1	134776932	134836582	59651	1	16980	uc007cpi.2	-28270	ENSMUSG00000026443	Lrrn2	leucine rich repeat protein 2, neuronal
415	chr1	134767886	134767886	1	*	h2a_input1_peak_415	5.25842	Distal Intergenic	1	134776932	134836582	59651	1	16980	uc007cpi.2	-9046	ENSMUSG00000026443	Lrrn2	leucine rich repeat protein 2, neuronal
416	chr1	134771808	134771808	1	*	h2a_input1_peak_416	3.99199	Distal Intergenic	1	134776932	134836582	59651	1	16980	uc007cpi.2	-5124	ENSMUSG00000026443	Lrrn2	leucine rich repeat protein 2, neuronal
417	chr1	134773410	134773410	1	*	h2a_input1_peak_417	17.315	Distal Intergenic	1	134776932	134836582	59651	1	16980	uc007cpi.2	-3522	ENSMUSG00000026443	Lrrn2	leucine rich repeat protein 2, neuronal
418	chr1	134774860	134774860	1	*	h2a_input1_peak_418	14.1941	Promoter (2-3kb)	1	134776932	134836582	59651	1	16980	uc007cpi.2	-2072	ENSMUSG00000026443	Lrrn2	leucine rich repeat protein 2, neuronal
419	chr1	134776382	134776382	1	*	h2a_input1_peak_419	23.9146	Promoter (<=1kb)	1	134776932	134836582	59651	1	16980	uc007cpi.2	-550	ENSMUSG00000026443	Lrrn2	leucine rich repeat protein 2, neuronal
420	chr1	134778403	134778403	1	*	h2a_input1_peak_420	34.7024	Promoter (1-2kb)	1	134776932	134836582	59651	1	16980	uc007cpi.2	1471	ENSMUSG00000026443	Lrrn2	leucine rich repeat protein 2, neuronal
421	chr1	134782376	134782376	1	*	h2a_input1_peak_421	8.06153	Intron (uc007cpi.2/16980, intron 1 of 1)	1	134776932	134836582	59651	1	16980	uc007cpi.2	5444	ENSMUSG00000026443	Lrrn2	leucine rich repeat protein 2, neuronal
422	chr1	134784270	134784270	1	*	h2a_input1_peak_422	6.61714	Intron (uc007cpi.2/16980, intron 1 of 1)	1	134776932	134836582	59651	1	16980	uc007cpi.2	7338	ENSMUSG00000026443	Lrrn2	leucine rich repeat protein 2, neuronal
423	chr1	134785261	134785261	1	*	h2a_input1_peak_423	5.92913	Intron (uc007cpi.2/16980, intron 1 of 1)	1	134776932	134836582	59651	1	16980	uc007cpi.2	8329	ENSMUSG00000026443	Lrrn2	leucine rich repeat protein 2, neuronal
424	chr1	134787661	134787661	1	*	h2a_input1_peak_424	8.07385	Intron (uc007cpi.2/16980, intron 1 of 1)	1	134776932	134836582	59651	1	16980	uc007cpi.2	10729	ENSMUSG00000026443	Lrrn2	leucine rich repeat protein 2, neuronal
425	chr1	134845341	134845341	1	*	h2a_input1_peak_425	6.59299	Distal Intergenic	1	134776932	134836582	59651	1	16980	uc007cpi.2	68409	ENSMUSG00000026443	Lrrn2	leucine rich repeat protein 2, neuronal
426	chr1	134943065	134943065	1	*	h2a_input1_peak_426	5.92913	Promoter (<=1kb)	1	134942589	135005265	62677	1	240752	uc011wry.1	476	ENSMUSG00000026447	Pik3c2b	phosphatidylinositol-4-phosphate 3-kinase catalytic subunit type 2 beta
427	chr1	134944214	134944214	1	*	h2a_input1_peak_427	14.2824	Promoter (1-2kb)	1	134942589	135005265	62677	1	240752	uc011wry.1	1625	ENSMUSG00000026447	Pik3c2b	phosphatidylinositol-4-phosphate 3-kinase catalytic subunit type 2 beta
428	chr1	134983969	134983969	1	*	h2a_input1_peak_428	5.25842	Intron (uc011wry.1/240752, intron 15 of 32)	1	134942589	135005265	62677	1	240752	uc011wry.1	41380	ENSMUSG00000026447	Pik3c2b	phosphatidylinositol-4-phosphate 3-kinase catalytic subunit type 2 beta
429	chr1	135059886	135059886	1	*	h2a_input1_peak_429	16.3978	Distal Intergenic	1	135027921	135036377	8457	1	108954	uc007cps.2	31965	ENSMUSG00000046062	Ppp1r15b	protein phosphatase 1, regulatory subunit 15B
430	chr1	135064662	135064662	1	*	h2a_input1_peak_430	5.92913	Distal Intergenic	1	135027921	135036377	8457	1	108954	uc007cps.2	36741	ENSMUSG00000046062	Ppp1r15b	protein phosphatase 1, regulatory subunit 15B
431	chr1	135076386	135076386	1	*	h2a_input1_peak_431	8.82577	Distal Intergenic	1	135027921	135036377	8457	1	108954	uc007cps.2	48465	ENSMUSG00000046062	Ppp1r15b	protein phosphatase 1, regulatory subunit 15B
432	chr1	135078143	135078143	1	*	h2a_input1_peak_432	11.0722	Distal Intergenic	1	135027921	135036377	8457	1	108954	uc007cps.2	50222	ENSMUSG00000046062	Ppp1r15b	protein phosphatase 1, regulatory subunit 15B
433	chr1	135171559	135171559	1	*	h2a_input1_peak_433	7.33483	Promoter (2-3kb)	1	135168786	135200012	31227	1	240753	uc007cpx.2	2773	ENSMUSG00000041757	Plekha6	pleckstrin homology domain containing, family A member 6
434	chr1	135196328	135196328	1	*	h2a_input1_peak_434	5.92913	3' UTR	1	135188566	135189518	953	1	240753	uc007cpy.1	7762	ENSMUSG00000041757	Plekha6	pleckstrin homology domain containing, family A member 6
435	chr1	135251656	135251656	1	*	h2a_input1_peak_435	6.61714	Intron (uc007cqf.1/19702, intron 3 of 8)	1	135247143	135256900	9758	1	19702	uc007cqf.1	4513	ENSMUSG00000070645	Ren2	renin 2 tandem duplication of Ren1
436	chr1	135253339	135253339	1	*	h2a_input1_peak_436	6.61714	Intron (uc007cqf.1/19702, intron 5 of 8)	1	135247143	135256900	9758	1	19702	uc007cqf.1	6196	ENSMUSG00000070645	Ren2	renin 2 tandem duplication of Ren1
437	chr1	135260860	135260860	1	*	h2a_input1_peak_437	11.9797	Promoter (<=1kb)	1	135260149	135276895	16747	1	214253	uc007cqh.2	711	ENSMUSG00000070644	Etnk2	ethanolamine kinase 2
438	chr1	135262197	135262197	1	*	h2a_input1_peak_438	8.5004	Promoter (<=1kb)	1	135261909	135276895	14987	1	214253	uc007cqi.2	288	ENSMUSG00000070644	Etnk2	ethanolamine kinase 2
439	chr1	135263084	135263084	1	*	h2a_input1_peak_439	5.64962	Promoter (1-2kb)	1	135261909	135276895	14987	1	214253	uc007cqi.2	1175	ENSMUSG00000070644	Etnk2	ethanolamine kinase 2
440	chr1	135287042	135287042	1	*	h2a_input1_peak_440	6.11481	Promoter (<=1kb)	1	135278877	135287222	8346	2	20668	uc007cqj.1	180	ENSMUSG00000070643	Sox13	SRY (sex determining region Y)-box 13
441	chr1	135289742	135289742	1	*	h2a_input1_peak_441	5.92913	Promoter (2-3kb)	1	135278877	135287222	8346	2	20668	uc007cqj.1	-2520	ENSMUSG00000070643	Sox13	SRY (sex determining region Y)-box 13
442	chr1	135293241	135293241	1	*	h2a_input1_peak_442	8.45979	Intron (uc007cqk.1/20668, intron 1 of 13)	1	135278877	135287222	8346	2	20668	uc007cqj.1	-6019	ENSMUSG00000070643	Sox13	SRY (sex determining region Y)-box 13
443	chr1	135294714	135294714	1	*	h2a_input1_peak_443	14.5102	Intron (uc007cqk.1/20668, intron 1 of 13)	1	135278877	135287222	8346	2	20668	uc007cqj.1	-7492	ENSMUSG00000070643	Sox13	SRY (sex determining region Y)-box 13
444	chr1	135296047	135296047	1	*	h2a_input1_peak_444	16.1134	Intron (uc007cqk.1/20668, intron 1 of 13)	1	135278877	135287222	8346	2	20668	uc007cqj.1	-8825	ENSMUSG00000070643	Sox13	SRY (sex determining region Y)-box 13
445	chr1	135306300	135306300	1	*	h2a_input1_peak_445	4.80185	Intron (uc007cqk.1/20668, intron 1 of 13)	1	135278877	135320789	41913	2	20668	uc007cqk.1	14489	ENSMUSG00000070643	Sox13	SRY (sex determining region Y)-box 13
446	chr1	135316209	135316209	1	*	h2a_input1_peak_446	8.07385	Intron (uc007cqk.1/20668, intron 1 of 13)	1	135278877	135320789	41913	2	20668	uc007cqk.1	4580	ENSMUSG00000070643	Sox13	SRY (sex determining region Y)-box 13
447	chr1	135319155	135319155	1	*	h2a_input1_peak_447	7.92132	Promoter (1-2kb)	1	135278877	135320789	41913	2	20668	uc007cqk.1	1634	ENSMUSG00000070643	Sox13	SRY (sex determining region Y)-box 13
448	chr1	135321505	135321505	1	*	h2a_input1_peak_448	9.6019	Promoter (<=1kb)	1	135278877	135320789	41913	2	20668	uc007cqk.1	-716	ENSMUSG00000070643	Sox13	SRY (sex determining region Y)-box 13
449	chr1	135322045	135322045	1	*	h2a_input1_peak_449	8.82577	Promoter (1-2kb)	1	135278877	135320789	41913	2	20668	uc007cqk.1	-1256	ENSMUSG00000070643	Sox13	SRY (sex determining region Y)-box 13
450	chr1	135631754	135631754	1	*	h2a_input1_peak_450	11.2082	Exon (uc007cqv.2/381290, exon 7 of 20)	1	135600842	135650326	49485	2	381290	uc007cqv.2	18572	ENSMUSG00000026463	Atp2b4	ATPase, Ca++ transporting, plasma membrane 4
451	chr1	135634201	135634201	1	*	h2a_input1_peak_451	5.41044	Intron (uc007cqv.2/381290, intron 5 of 19)	1	135600842	135650326	49485	2	381290	uc007cqv.2	16125	ENSMUSG00000026463	Atp2b4	ATPase, Ca++ transporting, plasma membrane 4
452	chr1	135639228	135639228	1	*	h2a_input1_peak_452	5.41044	Intron (uc007cqv.2/381290, intron 1 of 19)	1	135600842	135650326	49485	2	381290	uc007cqv.2	11098	ENSMUSG00000026463	Atp2b4	ATPase, Ca++ transporting, plasma membrane 4
453	chr1	135642135	135642135	1	*	h2a_input1_peak_453	6.61714	Intron (uc007cqv.2/381290, intron 1 of 19)	1	135600842	135650326	49485	2	381290	uc007cqv.2	8191	ENSMUSG00000026463	Atp2b4	ATPase, Ca++ transporting, plasma membrane 4
454	chr1	135696188	135696188	1	*	h2a_input1_peak_454	13.2324	Promoter (1-2kb)	1	135634567	135697331	62765	2	381290	uc007cqx.1	1143	ENSMUSG00000026463	Atp2b4	ATPase, Ca++ transporting, plasma membrane 4
455	chr1	135700039	135700039	1	*	h2a_input1_peak_455	8.82577	Promoter (2-3kb)	1	135634567	135697331	62765	2	381290	uc007cqx.1	-2708	ENSMUSG00000026463	Atp2b4	ATPase, Ca++ transporting, plasma membrane 4
456	chr1	135754065	135754065	1	*	h2a_input1_peak_456	6.61714	Distal Intergenic	1	135793771	135803750	9980	2	269120	uc007cqy.2	49685	ENSMUSG00000010311	Optc	opticin
457	chr1	135785700	135785700	1	*	h2a_input1_peak_457	5.98657	Distal Intergenic	1	135793771	135803750	9980	2	269120	uc007cqy.2	18050	ENSMUSG00000010311	Optc	opticin
458	chr1	135803434	135803434	1	*	h2a_input1_peak_458	5.25842	Promoter (<=1kb)	1	135793771	135803750	9980	2	269120	uc007cqy.2	316	ENSMUSG00000010311	Optc	opticin
459	chr1	135804103	135804103	1	*	h2a_input1_peak_459	8.07385	Promoter (<=1kb)	1	135797413	135803750	6338	2	269120	uc007crb.2	-353	ENSMUSG00000010311	Optc	opticin
460	chr1	135804607	135804607	1	*	h2a_input1_peak_460	11.2082	Promoter (<=1kb)	1	135793771	135804576	10806	2	269120	uc007cra.2	-31	ENSMUSG00000010311	Optc	opticin
461	chr1	135805794	135805794	1	*	h2a_input1_peak_461	7.68793	Promoter (1-2kb)	1	135793771	135804576	10806	2	269120	uc007cra.2	-1218	ENSMUSG00000010311	Optc	opticin
462	chr1	135957059	135957059	1	*	h2a_input1_peak_462	5.41771	Distal Intergenic	1	135971442	135975732	4291	2	12227	uc007cre.1	18673	ENSMUSG00000020423	Btg2	B cell translocation gene 2, anti-proliferative
463	chr1	135958690	135958690	1	*	h2a_input1_peak_463	5.92913	Distal Intergenic	1	135971442	135975732	4291	2	12227	uc007cre.1	17042	ENSMUSG00000020423	Btg2	B cell translocation gene 2, anti-proliferative
464	chr1	136090098	136090098	1	*	h2a_input1_peak_464	6.61714	Promoter (<=1kb)	1	136090025	136097809	7785	1	53311	uc007cri.1	73	ENSMUSG00000042451	Mybph	myosin binding protein H
465	chr1	136090691	136090691	1	*	h2a_input1_peak_465	5.92913	Promoter (<=1kb)	1	136090025	136097809	7785	1	53311	uc007cri.1	666	ENSMUSG00000042451	Mybph	myosin binding protein H
466	chr1	136109751	136109751	1	*	h2a_input1_peak_466	8.82577	Intron (uc007crj.1/11539, intron 1 of 1)	1	136090025	136097809	7785	1	53311	uc007cri.1	19726	ENSMUSG00000042451	Mybph	myosin binding protein H
467	chr1	136130413	136130413	1	*	h2a_input1_peak_467	18.5985	Promoter (1-2kb)	1	136095799	136132004	36206	2	11539	uc007crj.1	1591	ENSMUSG00000042429	Adora1	adenosine A1 receptor
468	chr1	136131700	136131700	1	*	h2a_input1_peak_468	6.59299	Promoter (<=1kb)	1	136095799	136132004	36206	2	11539	uc007crj.1	304	ENSMUSG00000042429	Adora1	adenosine A1 receptor
469	chr1	136133116	136133116	1	*	h2a_input1_peak_469	13.4596	Promoter (1-2kb)	1	136095799	136132008	36210	2	11539	uc007crk.1	-1108	ENSMUSG00000042429	Adora1	adenosine A1 receptor
470	chr1	136135756	136135756	1	*	h2a_input1_peak_470	9.6019	Distal Intergenic	1	136095799	136132008	36210	2	11539	uc007crk.1	-3748	ENSMUSG00000042429	Adora1	adenosine A1 receptor
471	chr1	136141563	136141563	1	*	h2a_input1_peak_471	13.7371	Distal Intergenic	1	136095799	136132008	36210	2	11539	uc007crk.1	-9555	ENSMUSG00000042429	Adora1	adenosine A1 receptor
472	chr1	136194737	136194737	1	*	h2a_input1_peak_472	8.82577	3' UTR	1	136193360	136201385	8026	2	68507	uc007crm.2	6648	ENSMUSG00000026458	Ppfia4	protein tyrosine phosphatase, receptor type, f polypeptide (PTPRF), interacting protein (liprin), alpha 4
473	chr1	136544252	136544252	1	*	h2a_input1_peak_473	10.3082	Promoter (<=1kb)	1	136543258	136645994	102737	1	20980	uc007csj.1	994	ENSMUSG00000026452	Syt2	synaptotagmin II
474	chr1	136545439	136545439	1	*	h2a_input1_peak_474	5.92913	Promoter (2-3kb)	1	136543258	136645994	102737	1	20980	uc007csj.1	2181	ENSMUSG00000026452	Syt2	synaptotagmin II
475	chr1	136601184	136601184	1	*	h2a_input1_peak_475	8.07385	Intron (uc007csi.1/20980, intron 1 of 2)	1	136605877	136645994	40118	1	20980	uc007csk.1	-4693	ENSMUSG00000026452	Syt2	synaptotagmin II
476	chr1	136603475	136603475	1	*	h2a_input1_peak_476	12.8816	Promoter (2-3kb)	1	136605877	136645994	40118	1	20980	uc007csk.1	-2402	ENSMUSG00000026452	Syt2	synaptotagmin II
477	chr1	136606477	136606477	1	*	h2a_input1_peak_477	6.61714	Promoter (<=1kb)	1	136605877	136645994	40118	1	20980	uc007csk.1	600	ENSMUSG00000026452	Syt2	synaptotagmin II
478	chr1	136607328	136607328	1	*	h2a_input1_peak_478	17.2742	Promoter (1-2kb)	1	136605877	136645994	40118	1	20980	uc007csk.1	1451	ENSMUSG00000026452	Syt2	synaptotagmin II
479	chr1	136632705	136632705	1	*	h2a_input1_peak_479	5.39036	Intron (uc007csi.1/20980, intron 1 of 2)	1	136605877	136645994	40118	1	20980	uc007csk.1	26828	ENSMUSG00000026452	Syt2	synaptotagmin II
480	chr1	136883622	136883622	1	*	h2a_input1_peak_480	10.3957	Exon (uc007csq.1/329252, exon 18 of 18)	1	136859154	136870714	11561	1	67196	uc007csp.1	24468	ENSMUSG00000026429	Ube2t	ubiquitin-conjugating enzyme E2T
481	chr1	136982759	136982759	1	*	h2a_input1_peak_481	7.50299	Intron (uc007csq.1/329252, intron 1 of 17)	1	136882930	137001853	118924	2	329252	uc007csq.1	19094	ENSMUSG00000042793	Lgr6	leucine-rich repeat-containing G protein-coupled receptor 6
482	chr1	136992286	136992286	1	*	h2a_input1_peak_482	5.25842	Intron (uc007csq.1/329252, intron 1 of 17)	1	136882930	137001853	118924	2	329252	uc007csq.1	9567	ENSMUSG00000042793	Lgr6	leucine-rich repeat-containing G protein-coupled receptor 6
483	chr1	137000916	137000916	1	*	h2a_input1_peak_483	20.1405	Promoter (<=1kb)	1	136882930	137001853	118924	2	329252	uc007csq.1	937	ENSMUSG00000042793	Lgr6	leucine-rich repeat-containing G protein-coupled receptor 6
484	chr1	137002598	137002598	1	*	h2a_input1_peak_484	5.25842	Promoter (<=1kb)	1	136882930	137001853	118924	2	329252	uc007csq.1	-745	ENSMUSG00000042793	Lgr6	leucine-rich repeat-containing G protein-coupled receptor 6
485	chr1	137008967	137008967	1	*	h2a_input1_peak_485	5.92913	Intron (uc007csr.2/13924, intron 27 of 38)	1	136882930	137001853	118924	2	329252	uc007csq.1	-7114	ENSMUSG00000042793	Lgr6	leucine-rich repeat-containing G protein-coupled receptor 6
486	chr1	137028542	137028542	1	*	h2a_input1_peak_486	8.07385	Promoter (<=1kb)	1	137005075	137029152	24078	2	13924	uc007csr.2	610	ENSMUSG00000097993	Ptprv	protein tyrosine phosphatase, receptor type, V
487	chr1	137042149	137042149	1	*	h2a_input1_peak_487	6.79759	Promoter (1-2kb)	1	137043411	137052845	9435	1	68724	uc007csu.1	-1262	ENSMUSG00000026426	Arl8a	ADP-ribosylation factor-like 8A
488	chr1	137096389	137096389	1	*	h2a_input1_peak_488	5.98657	Distal Intergenic	1	137056827	137064258	7432	2	171469	uc007csv.2	-32131	ENSMUSG00000026424	Gpr37l1	G protein-coupled receptor 37-like 1
489	chr1	137097501	137097501	1	*	h2a_input1_peak_489	5.25842	Distal Intergenic	1	137056827	137064258	7432	2	171469	uc007csv.2	-33243	ENSMUSG00000026424	Gpr37l1	G protein-coupled receptor 37-like 1
490	chr1	137267704	137267704	1	*	h2a_input1_peak_490	6.61714	Downstream (<1kb)	1	137268033	137271640	3608	2	77552	uc007ctc.1	3936	ENSMUSG00000041889	Shisa4	shisa family member 4
491	chr1	137270951	137270951	1	*	h2a_input1_peak_491	4.61141	Promoter (<=1kb)	1	137268033	137271640	3608	2	77552	uc007ctc.1	689	ENSMUSG00000041889	Shisa4	shisa family member 4
492	chr1	137405528	137405528	1	*	h2a_input1_peak_492	11.0722	Promoter (1-2kb)	1	137355224	137407028	51805	2	215690	uc007ctl.1	1500	ENSMUSG00000009418	Nav1	neuron navigator 1
493	chr1	137406855	137406855	1	*	h2a_input1_peak_493	7.38097	Promoter (<=1kb)	1	137355224	137407028	51805	2	215690	uc007ctl.1	173	ENSMUSG00000009418	Nav1	neuron navigator 1
494	chr1	137408289	137408289	1	*	h2a_input1_peak_494	5.59291	Promoter (1-2kb)	1	137355224	137407028	51805	2	215690	uc007ctl.1	-1261	ENSMUSG00000009418	Nav1	neuron navigator 1
495	chr1	137433850	137433850	1	*	h2a_input1_peak_495	4.61141	Exon (uc007ctg.2/215690, exon 2 of 29)	1	137355224	137407028	51805	2	215690	uc007ctl.1	-26822	ENSMUSG00000009418	Nav1	neuron navigator 1
496	chr1	137462328	137462328	1	*	h2a_input1_peak_496	6.61714	Intron (uc007ctg.2/215690, intron 1 of 28)	1	137331157	137481932	150776	2	215690	uc007ctg.2	19604	ENSMUSG00000009418	Nav1	neuron navigator 1
497	chr1	137475745	137475745	1	*	h2a_input1_peak_497	7.38097	Intron (uc007ctg.2/215690, intron 1 of 28)	1	137331157	137481932	150776	2	215690	uc007ctg.2	6187	ENSMUSG00000009418	Nav1	neuron navigator 1
498	chr1	137476567	137476567	1	*	h2a_input1_peak_498	3.99199	Intron (uc007ctg.2/215690, intron 1 of 28)	1	137331157	137481932	150776	2	215690	uc007ctg.2	5365	ENSMUSG00000009418	Nav1	neuron navigator 1
499	chr1	137477161	137477161	1	*	h2a_input1_peak_499	9.6019	Intron (uc007ctg.2/215690, intron 1 of 28)	1	137331157	137481932	150776	2	215690	uc007ctg.2	4771	ENSMUSG00000009418	Nav1	neuron navigator 1
500	chr1	137481378	137481378	1	*	h2a_input1_peak_500	16.3978	Promoter (<=1kb)	1	137331157	137481932	150776	2	215690	uc007ctg.2	554	ENSMUSG00000009418	Nav1	neuron navigator 1
501	chr1	137482693	137482693	1	*	h2a_input1_peak_501	11.2082	Promoter (<=1kb)	1	137355224	137482286	127063	2	215690	uc011wsl.1	-407	ENSMUSG00000009418	Nav1	neuron navigator 1
502	chr1	137516229	137516229	1	*	h2a_input1_peak_502	5.92913	Intron (uc007ctn.1/uc007ctn.1, intron 1 of 1)	1	137331157	137503872	172716	2	215690	uc007ctj.2	-12357	ENSMUSG00000009418	Nav1	neuron navigator 1
503	chr1	137556726	137556726	1	*	h2a_input1_peak_503	5.92913	Intron (uc007ctn.1/uc007ctn.1, intron 1 of 1)	1	137331157	137503872	172716	2	215690	uc007ctj.2	-52854	ENSMUSG00000009418	Nav1	neuron navigator 1
504	chr1	137566283	137566283	1	*	h2a_input1_peak_504	9.58414	Intron (uc007ctn.1/uc007ctn.1, intron 1 of 1)	1	137625774	137648806	23033	1	13007	uc007cto.1	-59491	ENSMUSG00000026421	Csrp1	cysteine and glycine-rich protein 1
505	chr1	137570274	137570274	1	*	h2a_input1_peak_505	11.2082	Intron (uc007ctn.1/uc007ctn.1, intron 1 of 1)	1	137625774	137648806	23033	1	13007	uc007cto.1	-55500	ENSMUSG00000026421	Csrp1	cysteine and glycine-rich protein 1
506	chr1	137571008	137571008	1	*	h2a_input1_peak_506	5.41771	Intron (uc007ctn.1/uc007ctn.1, intron 1 of 1)	1	137625774	137648806	23033	1	13007	uc007cto.1	-54766	ENSMUSG00000026421	Csrp1	cysteine and glycine-rich protein 1
507	chr1	137582603	137582603	1	*	h2a_input1_peak_507	6.04417	Intron (uc007ctn.1/uc007ctn.1, intron 1 of 1)	1	137625774	137648806	23033	1	13007	uc007cto.1	-43171	ENSMUSG00000026421	Csrp1	cysteine and glycine-rich protein 1
508	chr1	137583316	137583316	1	*	h2a_input1_peak_508	4.09486	Intron (uc007ctn.1/uc007ctn.1, intron 1 of 1)	1	137625774	137648806	23033	1	13007	uc007cto.1	-42458	ENSMUSG00000026421	Csrp1	cysteine and glycine-rich protein 1
509	chr1	137585524	137585524	1	*	h2a_input1_peak_509	11.2082	Distal Intergenic	1	137625774	137648806	23033	1	13007	uc007cto.1	-40250	ENSMUSG00000026421	Csrp1	cysteine and glycine-rich protein 1
510	chr1	137586168	137586168	1	*	h2a_input1_peak_510	12.0375	Distal Intergenic	1	137625774	137648806	23033	1	13007	uc007cto.1	-39606	ENSMUSG00000026421	Csrp1	cysteine and glycine-rich protein 1
511	chr1	137594075	137594075	1	*	h2a_input1_peak_511	5.25842	Distal Intergenic	1	137625774	137648806	23033	1	13007	uc007cto.1	-31699	ENSMUSG00000026421	Csrp1	cysteine and glycine-rich protein 1
512	chr1	137662174	137662174	1	*	h2a_input1_peak_512	5.92913	Promoter (<=1kb)	1	137662662	137665711	3050	1	27280	uc007ctq.2	-488	ENSMUSG00000041801	Phlda3	pleckstrin homology like domain, family A, member 3
513	chr1	137663088	137663088	1	*	h2a_input1_peak_513	13.7371	Promoter (<=1kb)	1	137662662	137665711	3050	1	27280	uc007ctq.2	426	ENSMUSG00000041801	Phlda3	pleckstrin homology like domain, family A, member 3
514	chr1	137663662	137663662	1	*	h2a_input1_peak_514	7.72467	Promoter (<=1kb)	1	137662662	137665711	3050	1	27280	uc007ctq.2	1000	ENSMUSG00000041801	Phlda3	pleckstrin homology like domain, family A, member 3
515	chr1	137706996	137706996	1	*	h2a_input1_peak_515	6.61714	Intron (uc011wsm.1/21952, intron 8 of 8)	1	137715175	137729918	14744	1	16763	uc007ctt.1	-8179	ENSMUSG00000041782	Lad1	ladinin
516	chr1	137714160	137714160	1	*	h2a_input1_peak_516	5.98657	Promoter (1-2kb)	1	137715175	137729918	14744	1	16763	uc007ctt.1	-1015	ENSMUSG00000041782	Lad1	ladinin
517	chr1	137716510	137716510	1	*	h2a_input1_peak_517	24.0087	Promoter (1-2kb)	1	137715175	137729918	14744	1	16763	uc007ctt.1	1335	ENSMUSG00000041782	Lad1	ladinin
518	chr1	137717699	137717699	1	*	h2a_input1_peak_518	6.61714	Promoter (2-3kb)	1	137715175	137729918	14744	1	16763	uc007ctt.1	2524	ENSMUSG00000041782	Lad1	ladinin
519	chr1	137718664	137718664	1	*	h2a_input1_peak_519	5.92913	Intron (uc007ctt.1/16763, intron 1 of 9)	1	137715175	137729918	14744	1	16763	uc007ctt.1	3489	ENSMUSG00000041782	Lad1	ladinin
520	chr1	137752472	137752472	1	*	h2a_input1_peak_520	7.50299	Distal Intergenic	1	137737438	137748838	11401	1	21956	uc011wsr.1	15034	ENSMUSG00000026414	Tnnt2	troponin T2, cardiac
521	chr1	137816446	137816446	1	*	h2a_input1_peak_521	14.8198	Promoter (<=1kb)	1	137769527	137815601	46075	2	18772	uc011wss.1	-845	ENSMUSG00000026413	Pkp1	plakophilin 1
522	chr1	137947355	137947355	1	*	h2a_input1_peak_522	9.55932	Promoter (2-3kb)	1	137949478	138016399	66922	1	12292	uc007cuf.1	-2123	ENSMUSG00000026407	Cacna1s	calcium channel, voltage-dependent, L type, alpha 1S subunit
523	chr1	138029046	138029046	1	*	h2a_input1_peak_523	14.2824	Promoter (1-2kb)	1	138027978	138074591	46614	1	16565	uc007cum.1	1068	ENSMUSG00000041642	Kif21b	kinesin family member 21B
524	chr1	138030396	138030396	1	*	h2a_input1_peak_524	5.92913	Promoter (2-3kb)	1	138027978	138074591	46614	1	16565	uc007cum.1	2418	ENSMUSG00000041642	Kif21b	kinesin family member 21B
525	chr1	138033631	138033631	1	*	h2a_input1_peak_525	8.07385	Intron (uc007cul.1/16565, intron 1 of 34)	1	138027978	138074591	46614	1	16565	uc007cum.1	5653	ENSMUSG00000041642	Kif21b	kinesin family member 21B
526	chr1	138065203	138065203	1	*	h2a_input1_peak_526	5.25842	Intron (uc007cul.1/16565, intron 28 of 34)	1	138027978	138074591	46614	1	16565	uc007cum.1	37225	ENSMUSG00000041642	Kif21b	kinesin family member 21B
527	chr1	138070555	138070555	1	*	h2a_input1_peak_527	8.83109	Intron (uc007cul.1/16565, intron 34 of 34)	1	138027978	138074591	46614	1	16565	uc007cum.1	42577	ENSMUSG00000041642	Kif21b	kinesin family member 21B
528	chr1	138154841	138154841	1	*	h2a_input1_peak_528	8.229	Promoter (2-3kb)	1	138155491	138157450	1960	2	383563	uc011wsy.1	2609	ENSMUSG00000052759	Gpr25	G protein-coupled receptor 25
529	chr1	138158346	138158346	1	*	h2a_input1_peak_529	18.2453	Promoter (<=1kb)	1	138155491	138157450	1960	2	383563	uc011wsy.1	-896	ENSMUSG00000052759	Gpr25	G protein-coupled receptor 25
530	chr1	138844161	138844161	1	*	h2a_input1_peak_530	6.59299	Promoter (1-2kb)	1	138740161	138846139	105979	2	26424	uc007cva.2	1978	ENSMUSG00000026398	Nr5a2	nuclear receptor subfamily 5, group A, member 2
531	chr1	138845267	138845267	1	*	h2a_input1_peak_531	9.26327	Promoter (<=1kb)	1	138740161	138846139	105979	2	26424	uc007cva.2	872	ENSMUSG00000026398	Nr5a2	nuclear receptor subfamily 5, group A, member 2
532	chr1	140734274	140734274	1	*	h2a_input1_peak_532	15.4983	Intron (uc007cvr.1/16876, intron 3 of 4)	1	140721763	140739021	17259	2	16876	uc007cvr.1	4747	ENSMUSG00000019230	Lhx9	LIM homeobox protein 9
533	chr1	140735387	140735387	1	*	h2a_input1_peak_533	13.7371	Intron (uc007cvr.1/16876, intron 2 of 4)	1	140721763	140739021	17259	2	16876	uc007cvr.1	3634	ENSMUSG00000019230	Lhx9	LIM homeobox protein 9
534	chr1	140737574	140737574	1	*	h2a_input1_peak_534	21.1055	Promoter (1-2kb)	1	140721763	140739021	17259	2	16876	uc007cvr.1	1447	ENSMUSG00000019230	Lhx9	LIM homeobox protein 9
535	chr1	140739164	140739164	1	*	h2a_input1_peak_535	8.82329	Promoter (<=1kb)	1	140727524	140739021	11498	2	16876	uc007cvu.1	-143	ENSMUSG00000019230	Lhx9	LIM homeobox protein 9
536	chr1	140741119	140741119	1	*	h2a_input1_peak_536	4.80871	Promoter (2-3kb)	1	140727524	140739021	11498	2	16876	uc007cvu.1	-2098	ENSMUSG00000019230	Lhx9	LIM homeobox protein 9
537	chr1	140743012	140743012	1	*	h2a_input1_peak_537	17.315	Promoter (<=1kb)	1	140721771	140743921	22151	2	16876	uc007cvt.1	909	ENSMUSG00000019230	Lhx9	LIM homeobox protein 9
538	chr1	140745742	140745742	1	*	h2a_input1_peak_538	8.58954	Promoter (1-2kb)	1	140721763	140744156	22394	2	16876	uc007cvs.1	-1586	ENSMUSG00000019230	Lhx9	LIM homeobox protein 9
539	chr1	154248092	154248092	1	*	h2a_input1_peak_539	5.25842	Promoter (1-2kb)	1	154246997	154357825	110829	1	269132	uc011wtr.1	1095	ENSMUSG00000032649	Colgalt2	collagen beta(1-O)galactosyltransferase 2
540	chr1	154473038	154473038	1	*	h2a_input1_peak_540	5.98938	Promoter (<=1kb)	1	154364660	154472241	107582	2	19731	uc007czh.1	-797	ENSMUSG00000026482	Rgl1	ral guanine nucleotide dissociation stimulator,-like 1
541	chr1	154803466	154803466	1	*	h2a_input1_peak_541	6.70208	Promoter (1-2kb)	1	154802231	154966391	164161	1	226518	uc011wts.1	1235	ENSMUSG00000042751	Nmnat2	nicotinamide nucleotide adenylyltransferase 2
542	chr1	154804118	154804118	1	*	h2a_input1_peak_542	5.92913	Promoter (1-2kb)	1	154802231	154966391	164161	1	226518	uc011wts.1	1887	ENSMUSG00000042751	Nmnat2	nicotinamide nucleotide adenylyltransferase 2
543	chr1	155272848	155272848	1	*	h2a_input1_peak_543	19.2103	Promoter (<=1kb)	1	155272339	155299704	27366	1	71836	uc007czx.1	509	ENSMUSG00000042708	Shcbp1l	Shc SH2-domain binding protein 1-like
544	chr1	155499722	155499722	1	*	h2a_input1_peak_544	10.3957	Promoter (<=1kb)	1	155500167	155544795	44629	1	67792	uc007dad.1	-445	ENSMUSG00000042671	Rgs8	regulator of G-protein signaling 8
545	chr1	155586303	155586303	1	*	h2a_input1_peak_545	8.07385	Promoter (1-2kb)	1	155587483	155592598	5116	1	19734	uc007dae.2	-1180	ENSMUSG00000026475	Rgs16	regulator of G-protein signaling 16
546	chr1	155588307	155588307	1	*	h2a_input1_peak_546	7.25807	Promoter (<=1kb)	1	155587483	155592598	5116	1	19734	uc007dae.2	824	ENSMUSG00000026475	Rgs16	regulator of G-protein signaling 16
547	chr1	155745785	155745785	1	*	h2a_input1_peak_547	6.95625	Promoter (1-2kb)	1	155747075	155756844	9770	1	14645	uc007daq.1	-1290	ENSMUSG00000026473	Glul	glutamate-ammonia ligase (glutamine synthetase)
548	chr1	156051333	156051333	1	*	h2a_input1_peak_548	9.55932	Distal Intergenic	1	155697747	155747338	49592	2	240817	uc007dan.1	-303995	ENSMUSG00000045968	Teddm2	transmembrane epididymal family member 2
549	chr1	156053034	156053034	1	*	h2a_input1_peak_549	19.1862	Distal Intergenic	1	155697747	155747338	49592	2	240817	uc007dan.1	-305696	ENSMUSG00000045968	Teddm2	transmembrane epididymal family member 2
550	chr1	156053642	156053642	1	*	h2a_input1_peak_550	7.33483	Distal Intergenic	1	155697747	155747338	49592	2	240817	uc007dan.1	-306304	ENSMUSG00000045968	Teddm2	transmembrane epididymal family member 2
551	chr1	156574893	156574893	1	*	h2a_input1_peak_551	9.6019	Promoter (1-2kb)	1	156239649	156573050	333402	2	12290	uc007dav.1	-1843	ENSMUSG00000004110	Cacna1e	calcium channel, voltage-dependent, R type, alpha 1E subunit
552	chr1	156732153	156732153	1	*	h2a_input1_peak_552	9.58414	Distal Intergenic	1	156239649	156573050	333402	2	12290	uc007dav.1	-159103	ENSMUSG00000004110	Cacna1e	calcium channel, voltage-dependent, R type, alpha 1E subunit
553	chr1	156877489	156877489	1	*	h2a_input1_peak_553	10.3957	Distal Intergenic	1	156943497	156946766	3270	2	15939	uc007dax.2	69277	ENSMUSG00000056708	Ier5	immediate early response 5
554	chr1	156899292	156899292	1	*	h2a_input1_peak_554	8.07385	Distal Intergenic	1	156943497	156946766	3270	2	15939	uc007dax.2	47474	ENSMUSG00000056708	Ier5	immediate early response 5
555	chr1	156908435	156908435	1	*	h2a_input1_peak_555	5.25842	Distal Intergenic	1	156943497	156946766	3270	2	15939	uc007dax.2	38331	ENSMUSG00000056708	Ier5	immediate early response 5
556	chr1	156922418	156922418	1	*	h2a_input1_peak_556	6.61714	Intron (uc007daw.1/uc007daw.1, intron 3 of 6)	1	156943497	156946766	3270	2	15939	uc007dax.2	24348	ENSMUSG00000056708	Ier5	immediate early response 5
557	chr1	156932017	156932017	1	*	h2a_input1_peak_557	15.4983	Distal Intergenic	1	156943497	156946766	3270	2	15939	uc007dax.2	14749	ENSMUSG00000056708	Ier5	immediate early response 5
558	chr1	156933331	156933331	1	*	h2a_input1_peak_558	10.8701	Distal Intergenic	1	156943497	156946766	3270	2	15939	uc007dax.2	13435	ENSMUSG00000056708	Ier5	immediate early response 5
559	chr1	156940764	156940764	1	*	h2a_input1_peak_559	6.61714	Downstream (2-3kb)	1	156943497	156946766	3270	2	15939	uc007dax.2	6002	ENSMUSG00000056708	Ier5	immediate early response 5
560	chr1	156945501	156945501	1	*	h2a_input1_peak_560	15.4618	Promoter (1-2kb)	1	156943497	156946766	3270	2	15939	uc007dax.2	1265	ENSMUSG00000056708	Ier5	immediate early response 5
561	chr1	157090973	157090973	1	*	h2a_input1_peak_561	11.1833	Distal Intergenic	1	157038559	157055386	16828	1	58244	uc007dbd.1	52414	ENSMUSG00000026470	Stx6	syntaxin 6
562	chr1	157092513	157092513	1	*	h2a_input1_peak_562	9.58414	Distal Intergenic	1	157038559	157055386	16828	1	58244	uc007dbd.1	53954	ENSMUSG00000026470	Stx6	syntaxin 6
563	chr1	157092938	157092938	1	*	h2a_input1_peak_563	12.8529	Distal Intergenic	1	157038559	157055386	16828	1	58244	uc007dbd.1	54379	ENSMUSG00000026470	Stx6	syntaxin 6
564	chr1	157094379	157094379	1	*	h2a_input1_peak_564	6.61714	Distal Intergenic	1	157038559	157055386	16828	1	58244	uc007dbd.1	55820	ENSMUSG00000026470	Stx6	syntaxin 6
565	chr1	157579308	157579308	1	*	h2a_input1_peak_565	12.8816	Intron (uc007dbn.2/16872, intron 1 of 5)	1	157548824	157589157	40334	2	16872	uc007dbn.2	9849	ENSMUSG00000026468	Lhx4	LIM homeobox protein 4
566	chr1	157580784	157580784	1	*	h2a_input1_peak_566	13.7371	Intron (uc007dbn.2/16872, intron 1 of 5)	1	157548824	157589157	40334	2	16872	uc007dbn.2	8373	ENSMUSG00000026468	Lhx4	LIM homeobox protein 4
567	chr1	157584799	157584799	1	*	h2a_input1_peak_567	26.1098	Intron (uc007dbn.2/16872, intron 1 of 5)	1	157548824	157589157	40334	2	16872	uc007dbn.2	4358	ENSMUSG00000026468	Lhx4	LIM homeobox protein 4
568	chr1	157587775	157587775	1	*	h2a_input1_peak_568	15.6564	Promoter (1-2kb)	1	157548824	157589157	40334	2	16872	uc007dbn.2	1382	ENSMUSG00000026468	Lhx4	LIM homeobox protein 4
569	chr1	157590608	157590608	1	*	h2a_input1_peak_569	18.2453	Promoter (1-2kb)	1	157548824	157589157	40334	2	16872	uc007dbn.2	-1451	ENSMUSG00000026468	Lhx4	LIM homeobox protein 4
570	chr1	157659125	157659125	1	*	h2a_input1_peak_570	6.61714	Promoter (<=1kb)	1	157625285	157660029	34745	2	104009	uc007dbo.1	904	ENSMUSG00000033684	Qsox1	quiescin Q6 sulfhydryl oxidase 1
571	chr1	158134202	158134202	1	*	h2a_input1_peak_571	8.81711	Promoter (<=1kb)	1	157923096	158135156	212061	2	329274	uc007dce.1	954	ENSMUSG00000015484	Fam163a	family with sequence similarity 163, member A
572	chr1	158135792	158135792	1	*	h2a_input1_peak_572	8.3632	Promoter (<=1kb)	1	157923096	158135156	212061	2	329274	uc007dce.1	-636	ENSMUSG00000015484	Fam163a	family with sequence similarity 163, member A
573	chr1	158232529	158232529	1	*	h2a_input1_peak_573	8.07385	Promoter (<=1kb)	1	158185426	158232036	46611	2	214575	uc007dcf.3	-493	ENSMUSG00000060985	Tdrd5	tudor domain containing 5
574	chr1	158603947	158603947	1	*	h2a_input1_peak_574	7.38097	Promoter (<=1kb)	1	158583748	158604470	20723	2	30935	uc007dcn.2	523	ENSMUSG00000060519	Tor3a	torsin family 3, member A
575	chr1	160285538	160285538	1	*	h2a_input1_peak_575	7.33483	Promoter (<=1kb)	1	160175400	160286360	110961	2	240843	uc007ddp.2	822	ENSMUSG00000004031	Brinp2	bone morphogenic protein/retinoic acid inducible neural-specific 2
576	chr1	165241871	165241871	1	*	h2a_input1_peak_576	11.8549	Promoter (1-2kb)	1	165175250	165243781	68532	2	18933	uc007dhh.1	1910	ENSMUSG00000026586	Prrx1	paired related homeobox 1
577	chr1	165243583	165243583	1	*	h2a_input1_peak_577	6.61714	Promoter (<=1kb)	1	165175250	165243781	68532	2	18933	uc007dhh.1	198	ENSMUSG00000026586	Prrx1	paired related homeobox 1
578	chr1	165244318	165244318	1	*	h2a_input1_peak_578	10.3082	Promoter (<=1kb)	1	165185408	165243781	58374	2	18933	uc007dhk.1	-537	ENSMUSG00000026586	Prrx1	paired related homeobox 1
579	chr1	165245530	165245530	1	*	h2a_input1_peak_579	11.0722	Promoter (1-2kb)	1	165185408	165243781	58374	2	18933	uc007dhk.1	-1749	ENSMUSG00000026586	Prrx1	paired related homeobox 1
580	chr1	167632389	167632389	1	*	h2a_input1_peak_580	6.61284	Intron (uc007djj.1/226594, intron 1 of 6)	1	167579076	167638225	59150	2	226594	uc007djj.1	5836	ENSMUSG00000040723	Rcsd1	RCSD domain containing 1
581	chr1	167636972	167636972	1	*	h2a_input1_peak_581	12.4308	Promoter (1-2kb)	1	167579076	167638225	59150	2	226594	uc007djj.1	1253	ENSMUSG00000040723	Rcsd1	RCSD domain containing 1
582	chr1	167638796	167638796	1	*	h2a_input1_peak_582	8.82577	Promoter (<=1kb)	1	167579076	167638225	59150	2	226594	uc007djk.1	-571	ENSMUSG00000040723	Rcsd1	RCSD domain containing 1
583	chr1	167644657	167644657	1	*	h2a_input1_peak_583	4.61141	Distal Intergenic	1	167634653	167639863	5211	2	226594	uc007djl.1	-4794	ENSMUSG00000040723	Rcsd1	RCSD domain containing 1
584	chr1	167694866	167694866	1	*	h2a_input1_peak_584	4.80871	Promoter (<=1kb)	1	167693911	167705435	11525	1	433375	uc011wvb.1	955	ENSMUSG00000040713	Creg1	cellular repressor of E1A-stimulated genes 1
585	chr1	167774492	167774492	1	*	h2a_input1_peak_585	8.82577	Intron (uc007djn.2/12503, intron 1 of 7)	1	167794786	167807407	12622	1	12503	uc007djs.1	-20294	ENSMUSG00000005763	Cd247	CD247 antigen
586	chr1	167976913	167976913	1	*	h2a_input1_peak_586	6.11481	Distal Intergenic	1	167861793	167932765	70973	2	18986	uc007dkg.1	-44148	ENSMUSG00000026565	Pou2f1	POU domain, class 2, transcription factor 1
587	chr1	167979332	167979332	1	*	h2a_input1_peak_587	4.25384	Distal Intergenic	1	167861793	167932765	70973	2	18986	uc007dkg.1	-46567	ENSMUSG00000026565	Pou2f1	POU domain, class 2, transcription factor 1
588	chr1	168168257	168168257	1	*	h2a_input1_peak_588	8.07385	Promoter (<=1kb)	1	168131516	168168875	37360	2	98558	uc007dkk.1	618	ENSMUSG00000040629	Mael	maelstrom spermatogenic transposon silencer
589	chr1	168183423	168183423	1	*	h2a_input1_peak_589	6.11481	Promoter (<=1kb)	1	168184270	168246963	62694	1	100039795	uc011wvd.1	-847	ENSMUSG00000040612	Ildr2	immunoglobulin-like domain containing receptor 2
590	chr1	168185126	168185126	1	*	h2a_input1_peak_590	8.07912	Promoter (<=1kb)	1	168184270	168246963	62694	1	100039795	uc011wvj.1	856	ENSMUSG00000040612	Ildr2	immunoglobulin-like domain containing receptor 2
591	chr1	168238695	168238695	1	*	h2a_input1_peak_591	9.52863	Intron (uc011wvd.1/100039795, intron 8 of 9)	1	168184270	168246963	62694	1	100039795	uc011wvj.1	54425	ENSMUSG00000040612	Ildr2	immunoglobulin-like domain containing receptor 2
592	chr1	168308781	168308781	1	*	h2a_input1_peak_592	14.6433	Promoter (<=1kb)	1	168309298	168314239	4942	1	27878	uc007dkl.2	-517	ENSMUSG00000026563	Tada1	transcriptional adaptor 1
593	chr1	168336062	168336062	1	*	h2a_input1_peak_593	7.33483	Intron (uc007dkn.2/71592, intron 2 of 5)	1	168314754	168339959	25206	2	71592	uc007dkn.2	3897	ENSMUSG00000040596	Pogk	pogo transposable element with KRAB domain
594	chr1	168338796	168338796	1	*	h2a_input1_peak_594	5.25842	Promoter (1-2kb)	1	168314754	168339959	25206	2	71592	uc007dkn.2	1163	ENSMUSG00000040596	Pogk	pogo transposable element with KRAB domain
595	chr1	168339264	168339264	1	*	h2a_input1_peak_595	12.0375	Promoter (<=1kb)	1	168314754	168339959	25206	2	71592	uc007dkn.2	695	ENSMUSG00000040596	Pogk	pogo transposable element with KRAB domain
596	chr1	168340851	168340851	1	*	h2a_input1_peak_596	8.82577	Promoter (<=1kb)	1	168325528	168339959	14432	2	71592	uc007dko.2	-892	ENSMUSG00000040596	Pogk	pogo transposable element with KRAB domain
597	chr1	168341851	168341851	1	*	h2a_input1_peak_597	4.80871	Promoter (1-2kb)	1	168325528	168339959	14432	2	71592	uc007dko.2	-1892	ENSMUSG00000040596	Pogk	pogo transposable element with KRAB domain
598	chr1	168932501	168932501	1	*	h2a_input1_peak_598	10.6916	Promoter (<=1kb)	1	168931548	169021433	89886	1	226610	uc011wvo.1	953	ENSMUSG00000060568	Fam78b	family with sequence similarity 78, member B
599	chr1	169378190	169378190	1	*	h2a_input1_peak_599	6.79759	Intron (uc007dkz.1/240899, intron 1 of 1)	1	169375806	169396911	21106	2	240899	uc007dkz.1	18721	ENSMUSG00000040485	Lrrc52	leucine rich repeat containing 52
600	chr1	169529149	169529149	1	*	h2a_input1_peak_600	8.4378	Promoter (<=1kb)	1	169528493	169569754	41262	1	20183	uc007dla.2	656	ENSMUSG00000015843	Rxrg	retinoid X receptor gamma
601	chr1	169529703	169529703	1	*	h2a_input1_peak_601	9.76105	Promoter (1-2kb)	1	169528493	169569754	41262	1	20183	uc007dla.2	1210	ENSMUSG00000015843	Rxrg	retinoid X receptor gamma
602	chr1	169564367	169564367	1	*	h2a_input1_peak_602	4.25384	Intron (uc007dla.2/20183, intron 7 of 9)	1	169548396	169569754	21359	1	20183	uc007dlb.2	15971	ENSMUSG00000015843	Rxrg	retinoid X receptor gamma
603	chr1	169620048	169620048	1	*	h2a_input1_peak_603	13.4596	Promoter (<=1kb)	1	169619689	169778864	159176	1	110648	uc007dlc.1	359	ENSMUSG00000026686	Lmx1a	LIM homeobox transcription factor 1 alpha
604	chr1	169621013	169621013	1	*	h2a_input1_peak_604	7.72389	Promoter (1-2kb)	1	169619689	169778864	159176	1	110648	uc007dlc.1	1324	ENSMUSG00000026686	Lmx1a	LIM homeobox transcription factor 1 alpha
605	chr1	169621992	169621992	1	*	h2a_input1_peak_605	11.0722	Promoter (2-3kb)	1	169619689	169778864	159176	1	110648	uc007dlc.1	2303	ENSMUSG00000026686	Lmx1a	LIM homeobox transcription factor 1 alpha
606	chr1	169622859	169622859	1	*	h2a_input1_peak_606	12.0375	Intron (uc007dlc.1/110648, intron 2 of 7)	1	169619689	169778864	159176	1	110648	uc007dlc.1	3170	ENSMUSG00000026686	Lmx1a	LIM homeobox transcription factor 1 alpha
607	chr1	169732225	169732225	1	*	h2a_input1_peak_607	6.61714	Intron (uc007dlc.1/110648, intron 3 of 7)	1	169619689	169778864	159176	1	110648	uc007dlc.1	112536	ENSMUSG00000026686	Lmx1a	LIM homeobox transcription factor 1 alpha
608	chr1	169734005	169734005	1	*	h2a_input1_peak_608	14.2824	Intron (uc007dlc.1/110648, intron 3 of 7)	1	169619689	169778864	159176	1	110648	uc007dlc.1	114316	ENSMUSG00000026686	Lmx1a	LIM homeobox transcription factor 1 alpha
609	chr1	169858607	169858607	1	*	h2a_input1_peak_609	8.07385	Distal Intergenic	1	169619689	169778864	159176	1	110648	uc007dlc.1	238918	ENSMUSG00000026686	Lmx1a	LIM homeobox transcription factor 1 alpha
610	chr1	172838719	172838719	1	*	h2a_input1_peak_610	6.61714	Intron (uc007dmp.1/435653, intron 4 of 5)	1	172837404	172843072	5669	2	435653	uc007dmp.1	4353	ENSMUSG00000070524	Fcrlb	Fc receptor-like B
611	chr1	172995926	172995926	1	*	h2a_input1_peak_611	13.7371	Distal Intergenic	1	172981300	172989534	8235	2	14131	uc011wvw.1	-6392	ENSMUSG00000059498	Fcgr3	Fc receptor, IgG, low affinity III
612	chr1	172998261	172998261	1	*	h2a_input1_peak_612	6.51873	Distal Intergenic	1	172981300	172989534	8235	2	14131	uc011wvw.1	-8727	ENSMUSG00000059498	Fcgr3	Fc receptor, IgG, low affinity III
613	chr1	172999337	172999337	1	*	h2a_input1_peak_613	8.82577	Distal Intergenic	1	172981300	172989534	8235	2	14131	uc011wvw.1	-9803	ENSMUSG00000059498	Fcgr3	Fc receptor, IgG, low affinity III
614	chr1	173002866	173002866	1	*	h2a_input1_peak_614	8.07385	Distal Intergenic	1	172981300	172989534	8235	2	14131	uc011wvw.1	-13332	ENSMUSG00000059498	Fcgr3	Fc receptor, IgG, low affinity III
615	chr1	173003432	173003432	1	*	h2a_input1_peak_615	8.07912	Distal Intergenic	1	172981300	172989534	8235	2	14131	uc011wvw.1	-13898	ENSMUSG00000059498	Fcgr3	Fc receptor, IgG, low affinity III
616	chr1	173004686	173004686	1	*	h2a_input1_peak_616	3.47993	Distal Intergenic	1	172981300	172989534	8235	2	14131	uc011wvw.1	-15152	ENSMUSG00000059498	Fcgr3	Fc receptor, IgG, low affinity III
617	chr1	173006428	173006428	1	*	h2a_input1_peak_617	14.6103	Distal Intergenic	1	172981300	172989534	8235	2	14131	uc011wvw.1	-16894	ENSMUSG00000059498	Fcgr3	Fc receptor, IgG, low affinity III
618	chr1	173009516	173009516	1	*	h2a_input1_peak_618	13.7099	Distal Intergenic	1	172981300	172989534	8235	2	14131	uc011wvw.1	-19982	ENSMUSG00000059498	Fcgr3	Fc receptor, IgG, low affinity III
619	chr1	173010506	173010506	1	*	h2a_input1_peak_619	8.83109	Distal Intergenic	1	172981300	172989534	8235	2	14131	uc011wvw.1	-20972	ENSMUSG00000059498	Fcgr3	Fc receptor, IgG, low affinity III
620	chr1	173011781	173011781	1	*	h2a_input1_peak_620	5.41044	Distal Intergenic	1	172981300	172989534	8235	2	14131	uc011wvw.1	-22247	ENSMUSG00000059498	Fcgr3	Fc receptor, IgG, low affinity III
621	chr1	173013656	173013656	1	*	h2a_input1_peak_621	3.72657	Distal Intergenic	1	172981300	172989534	8235	2	14131	uc011wvw.1	-24122	ENSMUSG00000059498	Fcgr3	Fc receptor, IgG, low affinity III
622	chr1	173014464	173014464	1	*	h2a_input1_peak_622	14.6433	Distal Intergenic	1	172981300	172989534	8235	2	14131	uc011wvw.1	-24930	ENSMUSG00000059498	Fcgr3	Fc receptor, IgG, low affinity III
623	chr1	173984150	173984150	1	*	h2a_input1_peak_623	4.61141	Exon (uc007dpj.2/18071, exon 2 of 2)	1	173982423	173987727	5305	2	18071	uc007dpj.2	3577	ENSMUSG00000051251	Nhlh1	nescient helix loop helix 1
624	chr1	174149612	174149612	1	*	h2a_input1_peak_624	14.6103	Promoter (<=1kb)	1	174140025	174150026	10002	2	12372	uc007dqa.2	414	ENSMUSG00000007122	Casq1	calsequestrin 1
625	chr1	174248412	174248412	1	*	h2a_input1_peak_625	4.87067	Exon (uc007dqb.1/140559, exon 6 of 9)	1	174250635	174251676	1042	2	16524	uc007dqf.1	3264	ENSMUSG00000038026	Kcnj9	potassium inwardly-rectifying channel, subfamily J, member 9
626	chr1	174251054	174251054	1	*	h2a_input1_peak_626	8.07912	Promoter (<=1kb)	1	174250635	174251676	1042	2	16524	uc007dqf.1	622	ENSMUSG00000038026	Kcnj9	potassium inwardly-rectifying channel, subfamily J, member 9
627	chr1	174253178	174253178	1	*	h2a_input1_peak_627	8.00515	Promoter (1-2kb)	1	174250635	174251676	1042	2	16524	uc007dqf.1	-1502	ENSMUSG00000038026	Kcnj9	potassium inwardly-rectifying channel, subfamily J, member 9
628	chr1	174255798	174255798	1	*	h2a_input1_peak_628	10.8873	Promoter (2-3kb)	1	174255436	174258259	2824	2	16524	uc007dqi.1	2461	ENSMUSG00000038026	Kcnj9	potassium inwardly-rectifying channel, subfamily J, member 9
629	chr1	174480527	174480527	1	*	h2a_input1_peak_629	5.39036	Intron (uc007dqr.1/uc007dqr.1, intron 1 of 2)	1	174486069	174493848	7780	1	240916	uc007dqs.2	-5542	ENSMUSG00000049598	Vsig8	V-set and immunoglobulin domain containing 8
630	chr1	174482036	174482036	1	*	h2a_input1_peak_630	6.61714	Distal Intergenic	1	174486069	174493848	7780	1	240916	uc007dqs.2	-4033	ENSMUSG00000049598	Vsig8	V-set and immunoglobulin domain containing 8
631	chr1	174492623	174492623	1	*	h2a_input1_peak_631	6.66531	Promoter (2-3kb)	1	174490037	174493848	3812	1	240916	uc007dqt.2	2586	ENSMUSG00000049598	Vsig8	V-set and immunoglobulin domain containing 8
632	chr1	174494727	174494727	1	*	h2a_input1_peak_632	5.92913	Distal Intergenic	1	174490037	174493848	3812	1	240916	uc007dqt.2	4690	ENSMUSG00000049598	Vsig8	V-set and immunoglobulin domain containing 8
633	chr1	175295898	175295898	1	*	h2a_input1_peak_633	8.82577	Promoter (1-2kb)	1	175264385	175297826	33442	2	94332	uc007dri.1	1928	ENSMUSG00000005338	Cadm3	cell adhesion molecule 3
634	chr1	175296691	175296691	1	*	h2a_input1_peak_634	6.61714	Promoter (1-2kb)	1	175264385	175297826	33442	2	94332	uc007dri.1	1135	ENSMUSG00000005338	Cadm3	cell adhesion molecule 3
635	chr1	175298213	175298213	1	*	h2a_input1_peak_635	6.61714	Promoter (<=1kb)	1	175274706	175297826	23121	2	94332	uc007drk.1	-387	ENSMUSG00000005338	Cadm3	cell adhesion molecule 3
636	chr1	176432823	176432823	1	*	h2a_input1_peak_636	8.81711	Promoter (<=1kb)	1	176431956	176752860	320905	1	54418	uc007dtd.2	867	ENSMUSG00000028354	Fmn2	formin 2
637	chr1	178204523	178204523	1	*	h2a_input1_peak_637	11.2082	Promoter (<=1kb)	1	177892437	178205443	313007	2	319455	uc007dtw.1	920	ENSMUSG00000055214	Pld5	phospholipase D family, member 5
638	chr1	179189768	179189768	1	*	h2a_input1_peak_638	19.1862	Distal Intergenic	1	178952246	179178898	226653	2	23797	uc007duk.2	-10870	ENSMUSG00000019699	Akt3	thymoma viral proto-oncogene 3
639	chr1	179914544	179914544	1	*	h2a_input1_peak_639	7.25807	Promoter (<=1kb)	1	179913554	180080093	166540	1	545391	uc011wxj.1	990	ENSMUSG00000091476	Catspere2	catsper channel auxiliary subunit epsilon 2
640	chr1	180207327	180207327	1	*	h2a_input1_peak_640	7.02821	Distal Intergenic	1	180249284	180252824	3541	1	66359	uc007duz.1	-41957	ENSMUSG00000026500	Cox20	cytochrome c oxidase assembly protein 20
641	chr1	180457815	180457815	1	*	h2a_input1_peak_641	7.33483	Promoter (1-2kb)	1	180459256	180646631	187376	1	269152	uc007dvf.1	-1441	ENSMUSG00000026494	Kif26b	kinesin family member 26B
642	chr1	180459732	180459732	1	*	h2a_input1_peak_642	22.003	Promoter (<=1kb)	1	180459256	180862988	403733	1	269152	uc007dvh.2	476	ENSMUSG00000026494	Kif26b	kinesin family member 26B
643	chr1	180460270	180460270	1	*	h2a_input1_peak_643	9.9756	Promoter (1-2kb)	1	180459256	180862988	403733	1	269152	uc007dvh.2	1014	ENSMUSG00000026494	Kif26b	kinesin family member 26B
644	chr1	180782825	180782825	1	*	h2a_input1_peak_644	6.61714	Intron (uc007dvh.2/269152, intron 5 of 14)	1	180459256	180862988	403733	1	269152	uc007dvh.2	323569	ENSMUSG00000026494	Kif26b	kinesin family member 26B
645	chr1	180845967	180845967	1	*	h2a_input1_peak_645	9.6019	Exon (uc007dvh.2/269152, exon 12 of 15)	1	180459256	180862988	403733	1	269152	uc007dvh.2	386711	ENSMUSG00000026494	Kif26b	kinesin family member 26B
646	chr1	180846722	180846722	1	*	h2a_input1_peak_646	6.61714	Exon (uc007dvh.2/269152, exon 12 of 15)	1	180459256	180862988	403733	1	269152	uc007dvh.2	387466	ENSMUSG00000026494	Kif26b	kinesin family member 26B
647	chr1	180847414	180847414	1	*	h2a_input1_peak_647	8.07385	Exon (uc007dvh.2/269152, exon 12 of 15)	1	180459256	180862988	403733	1	269152	uc007dvh.2	388158	ENSMUSG00000026494	Kif26b	kinesin family member 26B
648	chr1	182127374	182127374	1	*	h2a_input1_peak_648	8.82577	Promoter (1-2kb)	1	182112193	182126151	13959	2	67426	uc011wxo.1	-1223	ENSMUSG00000026489	Coq8a	coenzyme Q8A
649	chr1	182214063	182214063	1	*	h2a_input1_peak_649	5.39036	Distal Intergenic	1	182162655	182186431	23777	2	19165	uc007dwe.1	-27632	ENSMUSG00000010609	Psen2	presenilin 2
650	chr1	182262868	182262868	1	*	h2a_input1_peak_650	15.9697	Promoter (2-3kb)	1	182257100	182260680	3581	2	277333	uc007dwf.1	-2188	NA	Gm5069	glyceraldehyde-3-phosphate dehydrogenase pseudogene
651	chr1	182263421	182263421	1	*	h2a_input1_peak_651	15.8398	Promoter (2-3kb)	1	182257100	182260680	3581	2	277333	uc007dwf.1	-2741	NA	Gm5069	glyceraldehyde-3-phosphate dehydrogenase pseudogene
652	chr1	182412446	182412446	1	*	h2a_input1_peak_652	7.38097	Promoter (1-2kb)	1	182364366	182413635	49270	2	381310	uc007dwh.1	1189	ENSMUSG00000053963	Stum	mechanosensory transduction mediator
653	chr1	182413193	182413193	1	*	h2a_input1_peak_653	13.3271	Promoter (<=1kb)	1	182364366	182413635	49270	2	381310	uc007dwh.1	442	ENSMUSG00000053963	Stum	mechanosensory transduction mediator
654	chr1	182628259	182628259	1	*	h2a_input1_peak_654	5.92913	Promoter (1-2kb)	1	182623179	182627165	3987	2	27217	uc007dwp.1	-1094	ENSMUSG00000026497	Mixl1	Mix1 homeobox-like 1 (Xenopus laevis)
655	chr1	182823487	182823487	1	*	h2a_input1_peak_655	15.3051	Promoter (<=1kb)	1	182823250	182829233	5984	1	320202	uc007dwu.1	237	ENSMUSG00000066652	Lefty2	left-right determination factor 2
656	chr1	182824701	182824701	1	*	h2a_input1_peak_656	6.66531	Promoter (1-2kb)	1	182823250	182829233	5984	1	320202	uc007dwu.1	1451	ENSMUSG00000066652	Lefty2	left-right determination factor 2
657	chr1	182835900	182835900	1	*	h2a_input1_peak_657	8.82329	Promoter (1-2kb)	1	182834405	182838219	3815	1	69051	uc007dwv.2	1495	ENSMUSG00000026520	Pycr2	pyrroline-5-carboxylate reductase family, member 2
658	chr1	182836506	182836506	1	*	h2a_input1_peak_658	4.46933	Promoter (2-3kb)	1	182834405	182838219	3815	1	69051	uc007dwv.2	2101	ENSMUSG00000026520	Pycr2	pyrroline-5-carboxylate reductase family, member 2
659	chr1	182838829	182838829	1	*	h2a_input1_peak_659	6.57182	Distal Intergenic	1	182834405	182838219	3815	1	69051	uc007dwv.2	4424	ENSMUSG00000026520	Pycr2	pyrroline-5-carboxylate reductase family, member 2
660	chr1	182865391	182865391	1	*	h2a_input1_peak_660	23.879	Promoter (<=1kb)	1	182865170	182868532	3363	1	13590	uc007dww.1	221	ENSMUSG00000038793	Lefty1	left right determination factor 1
661	chr1	182867285	182867285	1	*	h2a_input1_peak_661	8.85507	Promoter (2-3kb)	1	182865170	182868532	3363	1	13590	uc007dww.1	2115	ENSMUSG00000038793	Lefty1	left right determination factor 1
662	chr1	182867873	182867873	1	*	h2a_input1_peak_662	9.05323	Promoter (2-3kb)	1	182865170	182868532	3363	1	13590	uc007dww.1	2703	ENSMUSG00000038793	Lefty1	left right determination factor 1
663	chr1	182873832	182873832	1	*	h2a_input1_peak_663	5.39036	Promoter (<=1kb)	1	182874213	182905235	31023	1	208795	uc007dwy.1	-381	ENSMUSG00000026519	Tmem63a	transmembrane protein 63a
664	chr1	182909682	182909682	1	*	h2a_input1_peak_664	5.45342	Distal Intergenic	1	182874213	182905235	31023	1	208795	uc007dwy.1	35469	ENSMUSG00000026519	Tmem63a	transmembrane protein 63a
665	chr1	183185995	183185995	1	*	h2a_input1_peak_665	8.82577	Distal Intergenic	1	183128978	183142109	13132	2	226757	uc007dxg.2	-43886	ENSMUSG00000038733	Wdr26	WD repeat domain 26
666	chr1	183281537	183281537	1	*	h2a_input1_peak_666	7.26811	Promoter (1-2kb)	1	183282759	183390772	108014	1	72978	uc007dxh.2	-1222	ENSMUSG00000026514	Cnih3	cornichon family AMPA receptor auxiliary protein 3
667	chr1	183283123	183283123	1	*	h2a_input1_peak_667	7.33483	Promoter (<=1kb)	1	183282759	183390772	108014	1	72978	uc011wxs.1	364	ENSMUSG00000026514	Cnih3	cornichon family AMPA receptor auxiliary protein 3
668	chr1	183284516	183284516	1	*	h2a_input1_peak_668	9.27464	Promoter (1-2kb)	1	183282759	183390772	108014	1	72978	uc011wxs.1	1757	ENSMUSG00000026514	Cnih3	cornichon family AMPA receptor auxiliary protein 3
669	chr1	183673423	183673423	1	*	h2a_input1_peak_669	41.5317	Intron (uc007dxk.1/uc007dxk.1, intron 2 of 8)	1	183745446	183750183	4738	2	98386	uc007dxn.2	76760	ENSMUSG00000004880	Lbr	lamin B receptor
670	chr1	184446503	184446503	1	*	h2a_input1_peak_670	5.25842	Promoter (1-2kb)	1	184397390	184447614	50225	2	12334	uc007dye.2	1111	ENSMUSG00000026509	Capn2	calpain 2
671	chr1	184457820	184457820	1	*	h2a_input1_peak_671	5.98657	Distal Intergenic	1	184397390	184447614	50225	2	12334	uc007dye.2	-10206	ENSMUSG00000026509	Capn2	calpain 2
672	chr1	184693599	184693599	1	*	h2a_input1_peak_672	9.6019	Promoter (1-2kb)	1	184695037	184825785	130749	1	96935	uc007dyk.1	-1438	ENSMUSG00000038576	Susd4	sushi domain containing 4
673	chr1	184696183	184696183	1	*	h2a_input1_peak_673	5.98938	Promoter (1-2kb)	1	184695037	184825785	130749	1	96935	uc007dyk.1	1146	ENSMUSG00000038576	Susd4	sushi domain containing 4
674	chr1	184914004	184914004	1	*	h2a_input1_peak_674	8.07385	Distal Intergenic	1	184884919	184906175	21257	1	53791	uc007dyl.1	29085	ENSMUSG00000079164	Tlr5	toll-like receptor 5
675	chr1	186542537	186542537	1	*	h2a_input1_peak_675	6.61284	Distal Intergenic	1	186551024	186556372	5349	2	15284	uc007dyn.2	13835	ENSMUSG00000039377	Hlx	H2.0-like homeobox
676	chr1	186543263	186543263	1	*	h2a_input1_peak_676	8.07385	Distal Intergenic	1	186551024	186556372	5349	2	15284	uc007dyn.2	13109	ENSMUSG00000039377	Hlx	H2.0-like homeobox
677	chr1	186544431	186544431	1	*	h2a_input1_peak_677	6.61714	Distal Intergenic	1	186551024	186556372	5349	2	15284	uc007dyn.2	11941	ENSMUSG00000039377	Hlx	H2.0-like homeobox
678	chr1	186545552	186545552	1	*	h2a_input1_peak_678	6.61714	Distal Intergenic	1	186551024	186556372	5349	2	15284	uc007dyn.2	10820	ENSMUSG00000039377	Hlx	H2.0-like homeobox
679	chr1	186547330	186547330	1	*	h2a_input1_peak_679	11.2082	Distal Intergenic	1	186551024	186556372	5349	2	15284	uc007dyn.2	9042	ENSMUSG00000039377	Hlx	H2.0-like homeobox
680	chr1	186548868	186548868	1	*	h2a_input1_peak_680	7.33483	Downstream (2-3kb)	1	186551024	186556372	5349	2	15284	uc007dyn.2	7504	ENSMUSG00000039377	Hlx	H2.0-like homeobox
681	chr1	186550620	186550620	1	*	h2a_input1_peak_681	17.4773	Downstream (<1kb)	1	186551024	186556372	5349	2	15284	uc007dyn.2	5752	ENSMUSG00000039377	Hlx	H2.0-like homeobox
682	chr1	186551377	186551377	1	*	h2a_input1_peak_682	5.98938	3' UTR	1	186551024	186556372	5349	2	15284	uc007dyn.2	4995	ENSMUSG00000039377	Hlx	H2.0-like homeobox
683	chr1	186551951	186551951	1	*	h2a_input1_peak_683	6.33168	Intron (uc007dyn.2/15284, intron 3 of 3)	1	186551024	186556372	5349	2	15284	uc007dyn.2	4421	ENSMUSG00000039377	Hlx	H2.0-like homeobox
684	chr1	186554042	186554042	1	*	h2a_input1_peak_684	16.254	Promoter (2-3kb)	1	186551024	186556372	5349	2	15284	uc007dyn.2	2330	ENSMUSG00000039377	Hlx	H2.0-like homeobox
685	chr1	186558035	186558035	1	*	h2a_input1_peak_685	13.3271	Promoter (1-2kb)	1	186551024	186556372	5349	2	15284	uc007dyn.2	-1663	ENSMUSG00000039377	Hlx	H2.0-like homeobox
686	chr1	186559177	186559177	1	*	h2a_input1_peak_686	9.6019	Promoter (2-3kb)	1	186551024	186556372	5349	2	15284	uc007dyn.2	-2805	ENSMUSG00000039377	Hlx	H2.0-like homeobox
687	chr1	186705578	186705578	1	*	h2a_input1_peak_687	10.3957	Promoter (1-2kb)	1	186695805	186706915	11111	2	226777	uc007dys.1	1337	ENSMUSG00000039349	C130074G19Rik	RIKEN cDNA C130074G19 gene
688	chr1	187278328	187278328	1	*	h2a_input1_peak_688	7.33483	Promoter (<=1kb)	1	187278727	187292640	13914	1	226781	uc007dzk.1	-399	ENSMUSG00000026614	Slc30a10	solute carrier family 30, member 10
689	chr1	187279329	187279329	1	*	h2a_input1_peak_689	4.25384	Promoter (<=1kb)	1	187278727	187292640	13914	1	226781	uc007dzl.1	602	ENSMUSG00000026614	Slc30a10	solute carrier family 30, member 10
690	chr1	187280114	187280114	1	*	h2a_input1_peak_690	12.0375	Promoter (1-2kb)	1	187278727	187292640	13914	1	226781	uc007dzl.1	1387	ENSMUSG00000026614	Slc30a10	solute carrier family 30, member 10
691	chr1	188528302	188528302	1	*	h2a_input1_peak_691	8.07385	Promoter (1-2kb)	1	188447065	188529871	82807	2	21808	uc007dzo.2	1569	ENSMUSG00000039239	Tgfb2	transforming growth factor, beta 2
692	chr1	188529894	188529894	1	*	h2a_input1_peak_692	8.07912	Promoter (<=1kb)	1	188447065	188529871	82807	2	21808	uc007dzp.2	-23	ENSMUSG00000039239	Tgfb2	transforming growth factor, beta 2
693	chr1	188792414	188792414	1	*	h2a_input1_peak_693	13.9104	Promoter (1-2kb)	1	188791295	188794506	3212	1	110957	uc007dzs.1	1119	ENSMUSG00000039224	D1Pas1	DNA segment, Chr 1, Pasteur Institute 1
694	chr1	189429804	189429804	1	*	h2a_input1_peak_694	8.82577	Distal Intergenic	1	189432908	190038763	605856	1	26381	uc007eaa.1	-3104	ENSMUSG00000026610	Esrrg	estrogen-related receptor gamma
695	chr1	189430572	189430572	1	*	h2a_input1_peak_695	10.3082	Promoter (2-3kb)	1	189432908	190038763	605856	1	26381	uc007eaa.1	-2336	ENSMUSG00000026610	Esrrg	estrogen-related receptor gamma
696	chr1	189431933	189431933	1	*	h2a_input1_peak_696	8.06153	Promoter (<=1kb)	1	189432908	190038763	605856	1	26381	uc007eaa.1	-975	ENSMUSG00000026610	Esrrg	estrogen-related receptor gamma
697	chr1	189433789	189433789	1	*	h2a_input1_peak_697	5.49382	Promoter (<=1kb)	1	189432908	190038763	605856	1	26381	uc007eaa.1	881	ENSMUSG00000026610	Esrrg	estrogen-related receptor gamma
698	chr1	189434662	189434662	1	*	h2a_input1_peak_698	5.92913	Promoter (1-2kb)	1	189432908	190038763	605856	1	26381	uc007eaa.1	1754	ENSMUSG00000026610	Esrrg	estrogen-related receptor gamma
699	chr1	189435192	189435192	1	*	h2a_input1_peak_699	6.61714	Promoter (2-3kb)	1	189432908	190038763	605856	1	26381	uc007eaa.1	2284	ENSMUSG00000026610	Esrrg	estrogen-related receptor gamma
700	chr1	191168206	191168206	1	*	h2a_input1_peak_700	13.7371	Promoter (<=1kb)	1	191031809	191168071	136263	2	16526	uc007eam.2	-135	ENSMUSG00000037624	Kcnk2	potassium channel, subfamily K, member 2
701	chr1	191553631	191553631	1	*	h2a_input1_peak_701	7.32643	Promoter (1-2kb)	1	191552147	191700572	148426	1	19250	uc007eau.1	1484	ENSMUSG00000026604	Ptpn14	protein tyrosine phosphatase, non-receptor type 14
702	chr1	191554614	191554614	1	*	h2a_input1_peak_702	7.33483	Promoter (2-3kb)	1	191552147	191700572	148426	1	19250	uc007eau.1	2467	ENSMUSG00000026604	Ptpn14	protein tyrosine phosphatase, non-receptor type 14
703	chr1	191992683	191992683	1	*	h2a_input1_peak_703	3.47993	Promoter (<=1kb)	1	191984399	191993278	8880	2	19130	uc007ebc.1	595	ENSMUSG00000010175	Prox1	prospero homeobox 1
704	chr1	191995455	191995455	1	*	h2a_input1_peak_704	27.1488	Promoter (<=1kb)	1	191945658	191994559	48902	2	19130	uc007ebb.1	-896	ENSMUSG00000010175	Prox1	prospero homeobox 1
705	chr1	191998246	191998246	1	*	h2a_input1_peak_705	20.0936	Intron (uc007ebd.1/uc007ebd.1, intron 1 of 1)	1	191945658	191994559	48902	2	19130	uc007ebb.1	-3687	ENSMUSG00000010175	Prox1	prospero homeobox 1
706	chr1	192801247	192801247	1	*	h2a_input1_peak_706	10.3957	Promoter (1-2kb)	1	192771525	192802877	31353	2	226841	uc007ebr.2	1630	ENSMUSG00000037568	Vash2	vasohibin 2
707	chr1	192802033	192802033	1	*	h2a_input1_peak_707	13.7371	Promoter (<=1kb)	1	192771525	192802877	31353	2	226841	uc007ebr.2	844	ENSMUSG00000037568	Vash2	vasohibin 2
708	chr1	192922894	192922894	1	*	h2a_input1_peak_708	8.82577	Promoter (<=1kb)	1	192922293	192932822	10530	1	381319	uc007ecd.1	601	ENSMUSG00000026630	Batf3	basic leucine zipper transcription factor, ATF-like 3
709	chr1	193005880	193005880	1	*	h2a_input1_peak_709	9.58414	Promoter (1-2kb)	1	192994176	193007212	13037	2	11910	uc007ece.1	1332	ENSMUSG00000026628	Atf3	activating transcription factor 3
710	chr1	193007804	193007804	1	*	h2a_input1_peak_710	7.94639	Promoter (<=1kb)	1	192994176	193007212	13037	2	11910	uc011wys.1	-592	ENSMUSG00000026628	Atf3	activating transcription factor 3
711	chr1	193008376	193008376	1	*	h2a_input1_peak_711	5.1726	Promoter (1-2kb)	1	192994176	193007212	13037	2	11910	uc011wys.1	-1164	ENSMUSG00000026628	Atf3	activating transcription factor 3
712	chr1	193148356	193148356	1	*	h2a_input1_peak_712	4.21045	Promoter (1-2kb)	1	193149844	193176804	26961	1	66950	uc007ech.1	-1488	ENSMUSG00000026627	Tmem206	transmembrane protein 206
713	chr1	193543563	193543563	1	*	h2a_input1_peak_713	8.07385	Promoter (1-2kb)	1	193542274	193608134	65861	1	226856	uc007ecu.2	1289	ENSMUSG00000026623	Lpgat1	lysophosphatidylglycerol acyltransferase 1
714	chr1	193753697	193753697	1	*	h2a_input1_peak_714	10.3957	Distal Intergenic	1	193717951	193731406	13456	2	98736	uc007edb.2	-22291	ENSMUSG00000055833	1700034H15Rik	RIKEN cDNA 1700034H15 gene
715	chr1	193809805	193809805	1	*	h2a_input1_peak_715	6.11481	3' UTR	1	193801254	193812163	10910	1	74023	uc007ede.2	8551	ENSMUSG00000049353	Rd3	retinal degeneration 3
716	chr1	194015447	194015447	1	*	h2a_input1_peak_716	12.0375	Promoter (<=1kb)	1	194014754	194334040	319287	1	16510	uc007edo.1	693	ENSMUSG00000058248	Kcnh1	potassium voltage-gated channel, subfamily H (eag-related), member 1
717	chr1	194655290	194655290	1	*	h2a_input1_peak_717	4.34599	Distal Intergenic	1	194670682	194677941	7260	2	214791	uc011wyx.1	22651	ENSMUSG00000016262	Sertad4	SERTA domain containing 4
718	chr1	194657446	194657446	1	*	h2a_input1_peak_718	7.33483	Distal Intergenic	1	194670682	194677941	7260	2	214791	uc011wyx.1	20495	ENSMUSG00000016262	Sertad4	SERTA domain containing 4
719	chr1	194657910	194657910	1	*	h2a_input1_peak_719	6.70208	Distal Intergenic	1	194670682	194677941	7260	2	214791	uc011wyx.1	20031	ENSMUSG00000016262	Sertad4	SERTA domain containing 4
720	chr1	194660462	194660462	1	*	h2a_input1_peak_720	20.4074	Distal Intergenic	1	194670682	194677941	7260	2	214791	uc011wyx.1	17479	ENSMUSG00000016262	Sertad4	SERTA domain containing 4
721	chr1	194662426	194662426	1	*	h2a_input1_peak_721	20.1405	Distal Intergenic	1	194670682	194677941	7260	2	214791	uc011wyx.1	15515	ENSMUSG00000016262	Sertad4	SERTA domain containing 4
722	chr1	195559083	195559083	1	*	h2a_input1_peak_722	8.82577	Distal Intergenic	1	195333434	195335997	2564	2	387201	uc007eem.1	-223086	ENSMUSG00000065533	Mir205	microRNA 205
723	chr1	196447687	196447687	1	*	h2a_input1_peak_723	9.6019	Promoter (1-2kb)	1	196446023	196643062	197040	1	18845	uc007een.1	1664	ENSMUSG00000026640	Plxna2	plexin A2
724	chr10	7586777	7586777	1	*	h2a_input1_peak_724	4.61141	Intron (uc007eiq.2/237256, intron 5 of 5)	10	7552268	7590195	37928	1	237256	uc007eiq.2	34509	ENSMUSG00000039981	Zc3h12d	zinc finger CCCH type containing 12D
725	chr10	8268943	8268943	1	*	h2a_input1_peak_725	11.2773	Distal Intergenic	10	7924551	8238623	314073	2	338362	uc007eit.1	-30320	ENSMUSG00000047712	Ust	uronyl-2-sulfotransferase
726	chr10	9393493	9393493	1	*	h2a_input1_peak_726	8.82577	Promoter (1-2kb)	10	9347057	9395006	47950	2	320825	uc007eiw.1	1513	ENSMUSG00000060487	Samd5	sterile alpha motif domain containing 5
727	chr10	9396231	9396231	1	*	h2a_input1_peak_727	10.3957	Promoter (1-2kb)	10	9347057	9395006	47950	2	320825	uc007eiw.1	-1225	ENSMUSG00000060487	Samd5	sterile alpha motif domain containing 5
728	chr10	10800933	10800933	1	*	h2a_input1_peak_728	6.79759	Promoter (<=1kb)	10	10405857	10800754	394898	2	14816	uc007ejh.2	-179	ENSMUSG00000019828	Grm1	glutamate receptor, metabotropic 1
729	chr10	12662198	12662198	1	*	h2a_input1_peak_729	12.8816	Intron (uc007ekg.2/74732, intron 2 of 2)	10	12659787	12684065	24279	2	74732	uc007ekg.2	21867	ENSMUSG00000039232	Stx11	syntaxin 11
730	chr10	13194942	13194942	1	*	h2a_input1_peak_730	8.45979	Promoter (<=1kb)	10	12927523	13194202	266680	2	215789	uc007eks.2	-740	ENSMUSG00000062866	Phactr2	phosphatase and actin regulator 2
731	chr10	19073568	19073568	1	*	h2a_input1_peak_731	12.0375	Promoter (2-3kb)	10	19076345	19078410	2066	1	94222	uc007ene.1	-2777	ENSMUSG00000045591	Olig3	oligodendrocyte transcription factor 3
732	chr10	19080915	19080915	1	*	h2a_input1_peak_732	11.2082	Distal Intergenic	10	19076345	19078410	2066	1	94222	uc007ene.1	4570	ENSMUSG00000045591	Olig3	oligodendrocyte transcription factor 3
733	chr10	19570457	19570457	1	*	h2a_input1_peak_733	8.82577	Promoter (<=1kb)	10	19567723	19571265	3543	2	76157	uc007enk.1	808	ENSMUSG00000050473	Slc35d3	solute carrier family 35, member D3
734	chr10	19571864	19571864	1	*	h2a_input1_peak_734	10.3957	Promoter (<=1kb)	10	19567723	19571265	3543	2	76157	uc007enk.1	-599	ENSMUSG00000050473	Slc35d3	solute carrier family 35, member D3
735	chr10	19572401	19572401	1	*	h2a_input1_peak_735	10.3957	Promoter (1-2kb)	10	19567723	19571265	3543	2	76157	uc007enk.1	-1136	ENSMUSG00000050473	Slc35d3	solute carrier family 35, member D3
736	chr10	20878267	20878267	1	*	h2a_input1_peak_736	8.58954	Promoter (2-3kb)	10	20844736	20880790	36055	2	17863	uc007eog.1	2523	ENSMUSG00000019982	Myb	myeloblastosis oncogene
737	chr10	20878538	20878538	1	*	h2a_input1_peak_737	5.17546	Promoter (2-3kb)	10	20844736	20880790	36055	2	17863	uc007eog.1	2252	ENSMUSG00000019982	Myb	myeloblastosis oncogene
738	chr10	20879608	20879608	1	*	h2a_input1_peak_738	7.38097	Promoter (1-2kb)	10	20844736	20880790	36055	2	17863	uc007eog.1	1182	ENSMUSG00000019982	Myb	myeloblastosis oncogene
739	chr10	21869177	21869177	1	*	h2a_input1_peak_739	9.27464	Distal Intergenic	10	21878415	22093945	215531	1	19368	uc007epe.1	-9238	ENSMUSG00000078452	Raet1a	retinoic acid early transcript 1, alpha
740	chr10	21873495	21873495	1	*	h2a_input1_peak_740	6.55932	Distal Intergenic	10	21878415	22093945	215531	1	19368	uc007epe.1	-4920	ENSMUSG00000078452	Raet1a	retinoic acid early transcript 1, alpha
741	chr10	21878503	21878503	1	*	h2a_input1_peak_741	9.05823	Promoter (<=1kb)	10	21878415	22008654	130240	1	667281	uc011xbl.1	88	ENSMUSG00000075297	H60b	histocompatibility 60b
742	chr10	21923421	21923421	1	*	h2a_input1_peak_742	7.21281	Intron (uc011xbl.1/667281, intron 1 of 5)	10	21893682	22093945	200264	1	19370	uc007epg.1	29739	ENSMUSG00000078452	Raet1c	retinoic acid early transcript gamma
743	chr10	21994050	21994050	1	*	h2a_input1_peak_743	9.27464	Promoter (<=1kb)	10	21993280	22008654	15375	1	667281	uc011xbn.1	770	ENSMUSG00000075297	H60b	histocompatibility 60b
744	chr10	22190581	22190581	1	*	h2a_input1_peak_744	11.3103	Distal Intergenic	10	22122619	22127276	4658	1	100038752	uc007epn.2	67962	ENSMUSG00000096937	Gm10825	predicted gene 10825
745	chr10	29254040	29254040	1	*	h2a_input1_peak_745	6.61714	Promoter (1-2kb)	10	29172913	29255673	82761	2	72780	uc007etb.2	1633	ENSMUSG00000019880	Rspo3	R-spondin 3
746	chr10	30561364	30561364	1	*	h2a_input1_peak_746	6.61714	Promoter (1-2kb)	10	30552165	30562589	10425	2	15214	uc007etp.1	1225	ENSMUSG00000019789	Hey2	hairy/enhancer-of-split related with YRPW motif 2
747	chr10	30564599	30564599	1	*	h2a_input1_peak_747	8.81711	Promoter (2-3kb)	10	30552165	30562589	10425	2	15214	uc007etp.1	-2010	ENSMUSG00000019789	Hey2	hairy/enhancer-of-split related with YRPW motif 2
748	chr10	36693626	36693626	1	*	h2a_input1_peak_748	28.3237	Promoter (<=1kb)	10	36694350	36715917	21568	1	15182	uc007eve.1	-724	ENSMUSG00000019777	Hdac2	histone deacetylase 2
749	chr10	36859866	36859866	1	*	h2a_input1_peak_749	8.229	Promoter (1-2kb)	10	36853049	36858732	5684	2	17118	uc007evg.1	-1134	ENSMUSG00000069662	Marcks	myristoylated alanine rich protein kinase C substrate
750	chr10	41530926	41530926	1	*	h2a_input1_peak_750	7.45012	Promoter (<=1kb)	10	41530380	41628242	97863	1	140742	uc007eye.2	546	ENSMUSG00000038332	Sesn1	sestrin 1
751	chr10	41738649	41738649	1	*	h2a_input1_peak_751	9.6019	Promoter (<=1kb)	10	41719616	41738188	18573	2	213402	uc007eyi.2	-461	ENSMUSG00000071324	Armc2	armadillo repeat containing 2
752	chr10	41994412	41994412	1	*	h2a_input1_peak_752	12.0104	Promoter (<=1kb)	10	41916272	41995404	79133	2	56484	uc007eyo.1	992	ENSMUSG00000048756	Foxo3	forkhead box O3
753	chr10	41995283	41995283	1	*	h2a_input1_peak_753	17.9198	Promoter (<=1kb)	10	41916272	41995404	79133	2	56484	uc007eyo.1	121	ENSMUSG00000048756	Foxo3	forkhead box O3
754	chr10	42292046	42292046	1	*	h2a_input1_peak_754	8.07385	Intron (uc007eyt.1/21907, intron 4 of 8)	10	42281777	42288625	6849	2	21907	uc007eys.1	-3421	ENSMUSG00000019803	Nr2e1	nuclear receptor subfamily 2, group E, member 1
755	chr10	42294223	42294223	1	*	h2a_input1_peak_755	17.1728	Exon (uc007eyt.1/21907, exon 3 of 9)	10	42281777	42288625	6849	2	21907	uc007eys.1	-5598	ENSMUSG00000019803	Nr2e1	nuclear receptor subfamily 2, group E, member 1
756	chr10	42295475	42295475	1	*	h2a_input1_peak_756	7.33483	Intron (uc007eyt.1/21907, intron 2 of 8)	10	42281777	42288625	6849	2	21907	uc007eys.1	-6850	ENSMUSG00000019803	Nr2e1	nuclear receptor subfamily 2, group E, member 1
757	chr10	42296826	42296826	1	*	h2a_input1_peak_757	13.7371	Intron (uc007eyt.1/21907, intron 2 of 8)	10	42281777	42303394	21618	2	21907	uc007eyt.1	6568	ENSMUSG00000019803	Nr2e1	nuclear receptor subfamily 2, group E, member 1
758	chr10	42300865	42300865	1	*	h2a_input1_peak_758	46.3253	Promoter (2-3kb)	10	42281777	42303394	21618	2	21907	uc007eyt.1	2529	ENSMUSG00000019803	Nr2e1	nuclear receptor subfamily 2, group E, member 1
759	chr10	42302899	42302899	1	*	h2a_input1_peak_759	31.3229	Promoter (<=1kb)	10	42281777	42303394	21618	2	21907	uc007eyt.1	495	ENSMUSG00000019803	Nr2e1	nuclear receptor subfamily 2, group E, member 1
760	chr10	42310987	42310987	1	*	h2a_input1_peak_760	33.2566	Distal Intergenic	10	42281777	42303394	21618	2	21907	uc007eyt.1	-7593	ENSMUSG00000019803	Nr2e1	nuclear receptor subfamily 2, group E, member 1
761	chr10	42312298	42312298	1	*	h2a_input1_peak_761	25.1297	Distal Intergenic	10	42281777	42303394	21618	2	21907	uc007eyt.1	-8904	ENSMUSG00000019803	Nr2e1	nuclear receptor subfamily 2, group E, member 1
762	chr10	42333172	42333172	1	*	h2a_input1_peak_762	13.7255	Distal Intergenic	10	42281777	42303394	21618	2	21907	uc007eyt.1	-29778	ENSMUSG00000019803	Nr2e1	nuclear receptor subfamily 2, group E, member 1
763	chr10	42334831	42334831	1	*	h2a_input1_peak_763	14.6103	Distal Intergenic	10	42281777	42303394	21618	2	21907	uc007eyt.1	-31437	ENSMUSG00000019803	Nr2e1	nuclear receptor subfamily 2, group E, member 1
764	chr10	42335469	42335469	1	*	h2a_input1_peak_764	6.61714	Distal Intergenic	10	42281777	42303394	21618	2	21907	uc007eyt.1	-32075	ENSMUSG00000019803	Nr2e1	nuclear receptor subfamily 2, group E, member 1
765	chr10	42348757	42348757	1	*	h2a_input1_peak_765	8.07385	Distal Intergenic	10	42281777	42303394	21618	2	21907	uc007eyt.1	-45363	ENSMUSG00000019803	Nr2e1	nuclear receptor subfamily 2, group E, member 1
766	chr10	42349519	42349519	1	*	h2a_input1_peak_766	7.33483	Distal Intergenic	10	42281777	42303394	21618	2	21907	uc007eyt.1	-46125	ENSMUSG00000019803	Nr2e1	nuclear receptor subfamily 2, group E, member 1
767	chr10	42350297	42350297	1	*	h2a_input1_peak_767	6.61714	Distal Intergenic	10	42281777	42303394	21618	2	21907	uc007eyt.1	-46903	ENSMUSG00000019803	Nr2e1	nuclear receptor subfamily 2, group E, member 1
768	chr10	42351332	42351332	1	*	h2a_input1_peak_768	12.0375	Distal Intergenic	10	42398723	42419797	21075	1	14628	uc007eyu.1	-47391	ENSMUSG00000038280	Ostm1	osteopetrosis associated transmembrane protein 1
769	chr10	42354101	42354101	1	*	h2a_input1_peak_769	33.5297	Distal Intergenic	10	42398723	42419797	21075	1	14628	uc007eyu.1	-44622	ENSMUSG00000038280	Ostm1	osteopetrosis associated transmembrane protein 1
770	chr10	42356758	42356758	1	*	h2a_input1_peak_770	9.55932	Distal Intergenic	10	42398723	42419797	21075	1	14628	uc007eyu.1	-41965	ENSMUSG00000038280	Ostm1	osteopetrosis associated transmembrane protein 1
771	chr10	42357589	42357589	1	*	h2a_input1_peak_771	7.25807	Distal Intergenic	10	42398723	42419797	21075	1	14628	uc007eyu.1	-41134	ENSMUSG00000038280	Ostm1	osteopetrosis associated transmembrane protein 1
772	chr10	42721117	42721117	1	*	h2a_input1_peak_772	8.82577	Downstream (1-2kb)	10	42659687	42680588	20902	1	268297	uc007eze.2	61430	ENSMUSG00000044770	Scml4	Scm polycomb group protein like 4
773	chr10	42740537	42740537	1	*	h2a_input1_peak_773	12.946	Intron (uc007ezf.1/109205, intron 6 of 6)	10	42659687	42680588	20902	1	268297	uc007eze.2	80850	ENSMUSG00000044770	Scml4	Scm polycomb group protein like 4
774	chr10	42742447	42742447	1	*	h2a_input1_peak_774	9.6019	Exon (uc007ezf.1/109205, exon 6 of 7)	10	42659687	42680588	20902	1	268297	uc007eze.2	82760	ENSMUSG00000044770	Scml4	Scm polycomb group protein like 4
775	chr10	42762935	42762935	1	*	h2a_input1_peak_775	8.07385	Intron (uc007ezf.1/109205, intron 5 of 6)	10	42659687	42680588	20902	1	268297	uc007eze.2	103248	ENSMUSG00000044770	Scml4	Scm polycomb group protein like 4
776	chr10	42891792	42891792	1	*	h2a_input1_peak_776	5.25842	Promoter (2-3kb)	10	42722306	42894336	172031	2	109205	uc007ezf.1	2544	ENSMUSG00000038248	Sobp	sine oculis binding protein
777	chr10	42892848	42892848	1	*	h2a_input1_peak_777	4.97216	Promoter (1-2kb)	10	42722306	42894336	172031	2	109205	uc007ezf.1	1488	ENSMUSG00000038248	Sobp	sine oculis binding protein
778	chr10	42895473	42895473	1	*	h2a_input1_peak_778	9.6019	Promoter (<=1kb)	10	42894510	42896368	1859	1	74530	uc011xdj.1	963	ENSMUSG00000045008	9030612E09Rik	RIKEN cDNA 9030612E09 gene
779	chr10	43231062	43231062	1	*	h2a_input1_peak_779	6.70208	Exon (uc011xdl.1/331623, exon 4 of 4)	10	43244927	43260800	15874	2	67851	uc007ezk.1	29738	ENSMUSG00000019797	1700021F05Rik	RIKEN cDNA 1700021F05 gene
780	chr10	43724458	43724458	1	*	h2a_input1_peak_780	5.41044	Promoter (<=1kb)	10	43670113	43724652	54540	2	11630	uc007ezq.2	194	ENSMUSG00000019866	Crybg1	crystallin beta-gamma domain containing 1
781	chr10	50613351	50613351	1	*	h2a_input1_peak_781	19.4952	Promoter (2-3kb)	10	50615457	50708958	93502	1	20464	uc007fal.1	-2106	ENSMUSG00000019913	Sim1	single-minded family bHLH transcription factor 1
782	chr10	50615646	50615646	1	*	h2a_input1_peak_782	5.49382	Promoter (<=1kb)	10	50615457	50708958	93502	1	20464	uc007fal.1	189	ENSMUSG00000019913	Sim1	single-minded family bHLH transcription factor 1
783	chr10	50616604	50616604	1	*	h2a_input1_peak_783	8.82577	Promoter (1-2kb)	10	50615457	50708958	93502	1	20464	uc007fal.1	1147	ENSMUSG00000019913	Sim1	single-minded family bHLH transcription factor 1
784	chr10	50621662	50621662	1	*	h2a_input1_peak_784	8.07385	Intron (uc007fal.1/20464, intron 1 of 10)	10	50615457	50708958	93502	1	20464	uc007fal.1	6205	ENSMUSG00000019913	Sim1	single-minded family bHLH transcription factor 1
785	chr10	50623587	50623587	1	*	h2a_input1_peak_785	5.25842	Intron (uc007fal.1/20464, intron 1 of 10)	10	50615457	50708958	93502	1	20464	uc007fal.1	8130	ENSMUSG00000019913	Sim1	single-minded family bHLH transcription factor 1
786	chr10	50629694	50629694	1	*	h2a_input1_peak_786	5.92913	Exon (uc007fal.1/20464, exon 7 of 11)	10	50615457	50708958	93502	1	20464	uc007fal.1	14237	ENSMUSG00000019913	Sim1	single-minded family bHLH transcription factor 1
787	chr10	51741609	51741609	1	*	h2a_input1_peak_787	9.6019	Promoter (<=1kb)	10	51742492	51748149	5658	1	215031	uc007faz.1	-883	ENSMUSG00000049641	Vgll2	vestigial like family member 2
788	chr10	51743408	51743408	1	*	h2a_input1_peak_788	10.6916	Promoter (<=1kb)	10	51742492	51748277	5786	1	215031	uc007fba.1	916	ENSMUSG00000049641	Vgll2	vestigial like family member 2
789	chr10	51744611	51744611	1	*	h2a_input1_peak_789	5.41044	Promoter (2-3kb)	10	51742492	51748277	5786	1	215031	uc007fba.1	2119	ENSMUSG00000049641	Vgll2	vestigial like family member 2
790	chr10	51746901	51746901	1	*	h2a_input1_peak_790	8.07385	Intron (uc007faz.1/215031, intron 2 of 2)	10	51742492	51748277	5786	1	215031	uc007fba.1	4409	ENSMUSG00000049641	Vgll2	vestigial like family member 2
791	chr10	51748303	51748303	1	*	h2a_input1_peak_791	7.33483	Distal Intergenic	10	51742492	51748277	5786	1	215031	uc007fba.1	5811	ENSMUSG00000049641	Vgll2	vestigial like family member 2
792	chr10	51748931	51748931	1	*	h2a_input1_peak_792	5.92913	Distal Intergenic	10	51742492	51748277	5786	1	215031	uc007fba.1	6439	ENSMUSG00000049641	Vgll2	vestigial like family member 2
793	chr10	52248623	52248623	1	*	h2a_input1_peak_793	22.241	Distal Intergenic	10	52262124	52265545	3422	2	22639	uc007fbj.1	16922	ENSMUSG00000049576	Zfa-ps	zinc finger protein, autosomal, pseudogene
794	chr10	52249647	52249647	1	*	h2a_input1_peak_794	6.62791	Distal Intergenic	10	52262124	52265545	3422	2	22639	uc007fbj.1	15898	ENSMUSG00000049576	Zfa-ps	zinc finger protein, autosomal, pseudogene
795	chr10	57686946	57686946	1	*	h2a_input1_peak_795	8.90435	Distal Intergenic	10	57692727	57695423	2697	2	664783	uc007fcv.2	8477	ENSMUSG00000075046	Dux	double homeobox
796	chr10	57687766	57687766	1	*	h2a_input1_peak_796	7.5376	Distal Intergenic	10	57692727	57695423	2697	2	664783	uc007fcv.2	7657	ENSMUSG00000075046	Dux	double homeobox
797	chr10	57694053	57694053	1	*	h2a_input1_peak_797	5.92913	Promoter (1-2kb)	10	57692727	57695423	2697	2	664783	uc007fcv.2	1370	ENSMUSG00000075046	Dux	double homeobox
798	chr10	58277445	58277445	1	*	h2a_input1_peak_798	12.0375	Promoter (1-2kb)	10	58276107	58601664	325558	1	237353	uc007fdk.2	1338	ENSMUSG00000037990	Sh3rf3	SH3 domain containing ring finger 3
799	chr10	58685460	58685460	1	*	h2a_input1_peak_799	9.6019	Promoter (<=1kb)	10	58684670	58689181	4512	1	268301	uc011xed.1	790	ENSMUSG00000098188	Sowahc	sosondowah ankyrin repeat domain family member C
800	chr10	59413556	59413556	1	*	h2a_input1_peak_800	13.7371	Promoter (<=1kb)	10	59412423	59414518	2096	2	74747	uc007fee.1	962	ENSMUSG00000020108	Ddit4	DNA-damage-inducible transcript 4
801	chr10	59420057	59420057	1	*	h2a_input1_peak_801	7.33483	Distal Intergenic	10	59412423	59414518	2096	2	74747	uc007fee.1	-5539	ENSMUSG00000020108	Ddit4	DNA-damage-inducible transcript 4
802	chr10	59433728	59433728	1	*	h2a_input1_peak_802	9.6019	Distal Intergenic	10	59412423	59414518	2096	2	74747	uc007fee.1	-19210	ENSMUSG00000020108	Ddit4	DNA-damage-inducible transcript 4
803	chr10	59434806	59434806	1	*	h2a_input1_peak_803	8.82329	Distal Intergenic	10	59412423	59414518	2096	2	74747	uc007fee.1	-20288	ENSMUSG00000020108	Ddit4	DNA-damage-inducible transcript 4
804	chr10	59436033	59436033	1	*	h2a_input1_peak_804	9.55932	Distal Intergenic	10	59412423	59414518	2096	2	74747	uc007fee.1	-21515	ENSMUSG00000020108	Ddit4	DNA-damage-inducible transcript 4
805	chr10	59437608	59437608	1	*	h2a_input1_peak_805	13.2324	Distal Intergenic	10	59412423	59414518	2096	2	74747	uc007fee.1	-23090	ENSMUSG00000020108	Ddit4	DNA-damage-inducible transcript 4
806	chr10	59439636	59439636	1	*	h2a_input1_peak_806	9.6019	Distal Intergenic	10	59412423	59414518	2096	2	74747	uc007fee.1	-25118	ENSMUSG00000020108	Ddit4	DNA-damage-inducible transcript 4
807	chr10	59441952	59441952	1	*	h2a_input1_peak_807	6.14037	Distal Intergenic	10	59465553	59494446	28894	1	69090	uc007feg.2	-23601	ENSMUSG00000044475	Ascc1	activating signal cointegrator 1 complex subunit 1
808	chr10	59569210	59569210	1	*	h2a_input1_peak_808	6.61714	Promoter (<=1kb)	10	59569005	59596661	27657	1	94214	uc007fel.1	205	ENSMUSG00000058297	Spock2	sparc/osteonectin, cwcv and kazal-like domains proteoglycan 2
809	chr10	59570425	59570425	1	*	h2a_input1_peak_809	8.07385	Promoter (1-2kb)	10	59569005	59596661	27657	1	94214	uc007fel.1	1420	ENSMUSG00000058297	Spock2	sparc/osteonectin, cwcv and kazal-like domains proteoglycan 2
810	chr10	59570996	59570996	1	*	h2a_input1_peak_810	11.0722	Promoter (1-2kb)	10	59569005	59596661	27657	1	94214	uc007fel.1	1991	ENSMUSG00000058297	Spock2	sparc/osteonectin, cwcv and kazal-like domains proteoglycan 2
811	chr10	59648253	59648253	1	*	h2a_input1_peak_811	22.9191	3' UTR	10	59644276	59651455	7180	2	53374	uc007fem.2	3202	ENSMUSG00000057337	Chst3	carbohydrate sulfotransferase 3
812	chr10	59649460	59649460	1	*	h2a_input1_peak_812	5.98938	Promoter (1-2kb)	10	59644276	59651455	7180	2	53374	uc007fem.2	1995	ENSMUSG00000057337	Chst3	carbohydrate sulfotransferase 3
813	chr10	59650501	59650501	1	*	h2a_input1_peak_813	5.25842	Promoter (<=1kb)	10	59644276	59651455	7180	2	53374	uc007fem.2	954	ENSMUSG00000057337	Chst3	carbohydrate sulfotransferase 3
814	chr10	59657888	59657888	1	*	h2a_input1_peak_814	5.51778	Intron (uc011xeg.1/53374, intron 1 of 3)	10	59644276	59651455	7180	2	53374	uc007fem.2	-6433	ENSMUSG00000057337	Chst3	carbohydrate sulfotransferase 3
815	chr10	59678084	59678084	1	*	h2a_input1_peak_815	6.35223	Intron (uc011xeg.1/53374, intron 1 of 3)	10	59644276	59682008	37733	2	53374	uc011xeg.1	3924	ENSMUSG00000057337	Chst3	carbohydrate sulfotransferase 3
816	chr10	59678841	59678841	1	*	h2a_input1_peak_816	9.55932	Intron (uc011xeg.1/53374, intron 1 of 3)	10	59644276	59682008	37733	2	53374	uc011xeg.1	3167	ENSMUSG00000057337	Chst3	carbohydrate sulfotransferase 3
817	chr10	59680339	59680339	1	*	h2a_input1_peak_817	15.1195	Promoter (1-2kb)	10	59644276	59682008	37733	2	53374	uc011xeg.1	1669	ENSMUSG00000057337	Chst3	carbohydrate sulfotransferase 3
818	chr10	59682620	59682620	1	*	h2a_input1_peak_818	8.40575	Promoter (<=1kb)	10	59644276	59682008	37733	2	53374	uc011xeg.1	-612	ENSMUSG00000057337	Chst3	carbohydrate sulfotransferase 3
819	chr10	59810322	59810322	1	*	h2a_input1_peak_819	10.5119	Promoter (<=1kb)	10	59809599	59835432	25834	1	74048	uc007fex.2	723	ENSMUSG00000020101	Vsir	V-set immunoregulatory receptor
820	chr10	59811421	59811421	1	*	h2a_input1_peak_820	7.33483	Promoter (<=1kb)	10	59812071	59893042	80972	1	74048	uc007fey.1	-650	ENSMUSG00000020101	Vsir	V-set immunoregulatory receptor
821	chr10	59812091	59812091	1	*	h2a_input1_peak_821	5.92913	Promoter (<=1kb)	10	59812071	59893042	80972	1	74048	uc007fey.1	20	ENSMUSG00000020101	Vsir	V-set immunoregulatory receptor
822	chr10	59870305	59870305	1	*	h2a_input1_peak_822	10.3957	Intron (uc007fey.1/74048, intron 7 of 8)	10	59862474	59866306	3833	1	100302688	uc011xej.1	7831	ENSMUSG00000090439	Gm17455	predicted gene, 17455
823	chr10	59873199	59873199	1	*	h2a_input1_peak_823	5.25842	Intron (uc007fey.1/74048, intron 7 of 8)	10	59862474	59866306	3833	1	100302688	uc011xej.1	10725	ENSMUSG00000090439	Gm17455	predicted gene, 17455
824	chr10	60148408	60148408	1	*	h2a_input1_peak_824	26.1098	Intron (uc007fev.1/22295, intron 2 of 68)	10	59766022	60159238	393217	2	22295	uc007fev.1	10830	ENSMUSG00000012819	Cdh23	cadherin 23 (otocadherin)
825	chr10	60150718	60150718	1	*	h2a_input1_peak_825	18.7774	Intron (uc007fev.1/22295, intron 1 of 68)	10	59766022	60159238	393217	2	22295	uc007fev.1	8520	ENSMUSG00000012819	Cdh23	cadherin 23 (otocadherin)
826	chr10	60243495	60243495	1	*	h2a_input1_peak_826	6.61714	Intron (uc007ffd.1/107449, intron 2 of 15)	10	60177369	60215530	38162	2	71279	uc011xeo.1	-27965	ENSMUSG00000020100	Slc29a3	solute carrier family 29 (nucleoside transporters), member 3
827	chr10	60245893	60245893	1	*	h2a_input1_peak_827	8.58954	5' UTR	10	60177369	60215530	38162	2	71279	uc011xeo.1	-30363	ENSMUSG00000020100	Slc29a3	solute carrier family 29 (nucleoside transporters), member 3
828	chr10	60254788	60254788	1	*	h2a_input1_peak_828	5.92913	Intron (uc007ffd.1/107449, intron 1 of 15)	10	60225343	60283389	58047	2	107449	uc007ffd.1	28601	ENSMUSG00000020099	Unc5b	unc-5 netrin receptor B
829	chr10	60255990	60255990	1	*	h2a_input1_peak_829	5.25842	Intron (uc007ffd.1/107449, intron 1 of 15)	10	60225343	60283389	58047	2	107449	uc007ffd.1	27399	ENSMUSG00000020099	Unc5b	unc-5 netrin receptor B
830	chr10	60262429	60262429	1	*	h2a_input1_peak_830	12.0375	Intron (uc007ffd.1/107449, intron 1 of 15)	10	60225343	60283389	58047	2	107449	uc007ffd.1	20960	ENSMUSG00000020099	Unc5b	unc-5 netrin receptor B
831	chr10	60266902	60266902	1	*	h2a_input1_peak_831	9.6019	Intron (uc007ffd.1/107449, intron 1 of 15)	10	60225343	60283389	58047	2	107449	uc007ffd.1	16487	ENSMUSG00000020099	Unc5b	unc-5 netrin receptor B
832	chr10	60267995	60267995	1	*	h2a_input1_peak_832	6.61714	Intron (uc007ffd.1/107449, intron 1 of 15)	10	60225343	60283389	58047	2	107449	uc007ffd.1	15394	ENSMUSG00000020099	Unc5b	unc-5 netrin receptor B
833	chr10	60270947	60270947	1	*	h2a_input1_peak_833	9.6019	Intron (uc007ffd.1/107449, intron 1 of 15)	10	60225343	60283389	58047	2	107449	uc007ffd.1	12442	ENSMUSG00000020099	Unc5b	unc-5 netrin receptor B
834	chr10	60273466	60273466	1	*	h2a_input1_peak_834	6.04417	Intron (uc007ffd.1/107449, intron 1 of 15)	10	60225343	60283389	58047	2	107449	uc007ffd.1	9923	ENSMUSG00000020099	Unc5b	unc-5 netrin receptor B
835	chr10	60274414	60274414	1	*	h2a_input1_peak_835	15.3051	Intron (uc007ffd.1/107449, intron 1 of 15)	10	60225343	60283389	58047	2	107449	uc007ffd.1	8975	ENSMUSG00000020099	Unc5b	unc-5 netrin receptor B
836	chr10	60276207	60276207	1	*	h2a_input1_peak_836	12.0375	Intron (uc007ffd.1/107449, intron 1 of 15)	10	60225343	60283389	58047	2	107449	uc007ffd.1	7182	ENSMUSG00000020099	Unc5b	unc-5 netrin receptor B
837	chr10	60276936	60276936	1	*	h2a_input1_peak_837	11.2082	Intron (uc007ffd.1/107449, intron 1 of 15)	10	60225343	60283389	58047	2	107449	uc007ffd.1	6453	ENSMUSG00000020099	Unc5b	unc-5 netrin receptor B
838	chr10	60278874	60278874	1	*	h2a_input1_peak_838	7.26811	Intron (uc007ffd.1/107449, intron 1 of 15)	10	60225343	60283389	58047	2	107449	uc007ffd.1	4515	ENSMUSG00000020099	Unc5b	unc-5 netrin receptor B
839	chr10	60280298	60280298	1	*	h2a_input1_peak_839	9.55932	Intron (uc007ffd.1/107449, intron 1 of 15)	10	60225343	60283389	58047	2	107449	uc007ffd.1	3091	ENSMUSG00000020099	Unc5b	unc-5 netrin receptor B
840	chr10	60281652	60281652	1	*	h2a_input1_peak_840	6.61714	Promoter (1-2kb)	10	60225343	60283389	58047	2	107449	uc007ffd.1	1737	ENSMUSG00000020099	Unc5b	unc-5 netrin receptor B
841	chr10	60283194	60283194	1	*	h2a_input1_peak_841	8.07385	Promoter (<=1kb)	10	60225343	60283389	58047	2	107449	uc007ffd.1	195	ENSMUSG00000020099	Unc5b	unc-5 netrin receptor B
842	chr10	60285347	60285347	1	*	h2a_input1_peak_842	5.92913	Promoter (1-2kb)	10	60225343	60283389	58047	2	107449	uc007ffd.1	-1958	ENSMUSG00000020099	Unc5b	unc-5 netrin receptor B
843	chr10	60286803	60286803	1	*	h2a_input1_peak_843	10.3957	Intron (uc007ffe.1/107449, intron 1 of 16)	10	60225343	60283389	58047	2	107449	uc007ffd.1	-3414	ENSMUSG00000020099	Unc5b	unc-5 netrin receptor B
844	chr10	60288029	60288029	1	*	h2a_input1_peak_844	5.49382	Intron (uc007ffe.1/107449, intron 1 of 16)	10	60225343	60283389	58047	2	107449	uc007ffd.1	-4640	ENSMUSG00000020099	Unc5b	unc-5 netrin receptor B
845	chr10	60288533	60288533	1	*	h2a_input1_peak_845	16.3978	Intron (uc007ffe.1/107449, intron 1 of 16)	10	60225343	60283389	58047	2	107449	uc007ffd.1	-5144	ENSMUSG00000020099	Unc5b	unc-5 netrin receptor B
846	chr10	60289412	60289412	1	*	h2a_input1_peak_846	9.6019	Intron (uc007ffe.1/107449, intron 1 of 16)	10	60225343	60294329	68987	2	107449	uc007ffe.1	4917	ENSMUSG00000020099	Unc5b	unc-5 netrin receptor B
847	chr10	60293165	60293165	1	*	h2a_input1_peak_847	31.3229	Promoter (1-2kb)	10	60225343	60294329	68987	2	107449	uc007ffe.1	1164	ENSMUSG00000020099	Unc5b	unc-5 netrin receptor B
848	chr10	60295067	60295067	1	*	h2a_input1_peak_848	18.4029	Promoter (<=1kb)	10	60225343	60294329	68987	2	107449	uc007fff.1	-738	ENSMUSG00000020099	Unc5b	unc-5 netrin receptor B
849	chr10	60295654	60295654	1	*	h2a_input1_peak_849	6.70208	Promoter (1-2kb)	10	60225343	60294329	68987	2	107449	uc007fff.1	-1325	ENSMUSG00000020099	Unc5b	unc-5 netrin receptor B
850	chr10	60521336	60521336	1	*	h2a_input1_peak_850	7.33483	Distal Intergenic	10	60552091	60557077	4987	1	13180	uc007ffj.2	-30755	ENSMUSG00000020098	Pcbd1	pterin 4 alpha carbinolamine dehydratase/dimerization cofactor of hepatocyte nuclear factor 1 alpha (TCF1) 1
851	chr10	60522747	60522747	1	*	h2a_input1_peak_851	4.21045	Distal Intergenic	10	60552091	60557077	4987	1	13180	uc007ffj.2	-29344	ENSMUSG00000020098	Pcbd1	pterin 4 alpha carbinolamine dehydratase/dimerization cofactor of hepatocyte nuclear factor 1 alpha (TCF1) 1
852	chr10	60535776	60535776	1	*	h2a_input1_peak_852	5.25842	Distal Intergenic	10	60552091	60557077	4987	1	13180	uc007ffj.2	-16315	ENSMUSG00000020098	Pcbd1	pterin 4 alpha carbinolamine dehydratase/dimerization cofactor of hepatocyte nuclear factor 1 alpha (TCF1) 1
853	chr10	60636985	60636985	1	*	h2a_input1_peak_853	5.92913	Promoter (1-2kb)	10	60638010	60643428	5419	1	65971	uc007ffq.1	-1025	ENSMUSG00000020096	Tbata	thymus, brain and testes associated
854	chr10	60711496	60711496	1	*	h2a_input1_peak_854	8.07385	Intron (uc007ffu.1/237360, intron 3 of 21)	10	60659860	60736186	76327	2	237360	uc007ffu.1	24690	ENSMUSG00000059901	Adamts14	a disintegrin-like and metallopeptidase (reprolysin type) with thrombospondin type 1 motif, 14
855	chr10	60736608	60736608	1	*	h2a_input1_peak_855	7.21281	Promoter (<=1kb)	10	60659860	60736186	76327	2	237360	uc011xes.1	-422	ENSMUSG00000059901	Adamts14	a disintegrin-like and metallopeptidase (reprolysin type) with thrombospondin type 1 motif, 14
856	chr10	60847039	60847039	1	*	h2a_input1_peak_856	7.09631	Promoter (<=1kb)	10	60782405	60846271	63867	2	27355	uc007ffx.2	-768	ENSMUSG00000020092	Pald1	phosphatase domain containing, paladin 1
857	chr10	60847691	60847691	1	*	h2a_input1_peak_857	5.41044	Promoter (1-2kb)	10	60782405	60846271	63867	2	27355	uc007ffx.2	-1420	ENSMUSG00000020092	Pald1	phosphatase domain containing, paladin 1
858	chr10	60849618	60849618	1	*	h2a_input1_peak_858	6.61714	Distal Intergenic	10	60782405	60846271	63867	2	27355	uc007ffx.2	-3347	ENSMUSG00000020092	Pald1	phosphatase domain containing, paladin 1
859	chr10	61159703	61159703	1	*	h2a_input1_peak_859	8.07385	Promoter (1-2kb)	10	61158262	61165521	7260	1	71767	uc007fgh.2	1441	ENSMUSG00000020087	Tysnd1	trypsin domain containing 1
860	chr10	61294835	61294835	1	*	h2a_input1_peak_860	6.59299	Distal Intergenic	10	61316105	61341140	25036	2	12817	uc007fgq.1	46305	ENSMUSG00000058806	Col13a1	collagen, type XIII, alpha 1
861	chr10	61295416	61295416	1	*	h2a_input1_peak_861	6.70208	Distal Intergenic	10	61316105	61341140	25036	2	12817	uc007fgq.1	45724	ENSMUSG00000058806	Col13a1	collagen, type XIII, alpha 1
862	chr10	61341403	61341403	1	*	h2a_input1_peak_862	6.61714	Promoter (<=1kb)	10	61316105	61341140	25036	2	12817	uc007fgq.1	-263	ENSMUSG00000058806	Col13a1	collagen, type XIII, alpha 1
863	chr10	61367929	61367929	1	*	h2a_input1_peak_863	7.33483	Intron (uc007fgn.1/12817, intron 6 of 40)	10	61316105	61341140	25036	2	12817	uc007fgq.1	-26789	ENSMUSG00000058806	Col13a1	collagen, type XIII, alpha 1
864	chr10	61439095	61439095	1	*	h2a_input1_peak_864	11.2082	Promoter (1-2kb)	10	61311480	61440869	129390	2	12817	uc007fgp.1	1774	ENSMUSG00000058806	Col13a1	collagen, type XIII, alpha 1
865	chr10	61440188	61440188	1	*	h2a_input1_peak_865	10.3957	Promoter (<=1kb)	10	61311480	61440869	129390	2	12817	uc007fgp.1	681	ENSMUSG00000058806	Col13a1	collagen, type XIII, alpha 1
866	chr10	61442233	61442233	1	*	h2a_input1_peak_866	8.82577	Promoter (<=1kb)	10	61301246	61441856	140611	2	12817	uc007fgo.1	-377	ENSMUSG00000058806	Col13a1	collagen, type XIII, alpha 1
867	chr10	61443063	61443063	1	*	h2a_input1_peak_867	8.82329	Promoter (1-2kb)	10	61301246	61441856	140611	2	12817	uc007fgo.1	-1207	ENSMUSG00000058806	Col13a1	collagen, type XIII, alpha 1
868	chr10	61443880	61443880	1	*	h2a_input1_peak_868	7.33483	Promoter (2-3kb)	10	61301246	61441856	140611	2	12817	uc007fgo.1	-2024	ENSMUSG00000058806	Col13a1	collagen, type XIII, alpha 1
869	chr10	61593918	61593918	1	*	h2a_input1_peak_869	17.7652	Promoter (1-2kb)	10	61595838	61597511	1674	1	11925	uc007fgu.1	-1920	ENSMUSG00000044312	Neurog3	neurogenin 3
870	chr10	61596708	61596708	1	*	h2a_input1_peak_870	23.007	Promoter (<=1kb)	10	61595838	61597511	1674	1	11925	uc007fgu.1	870	ENSMUSG00000044312	Neurog3	neurogenin 3
871	chr10	61598369	61598369	1	*	h2a_input1_peak_871	9.55932	Promoter (2-3kb)	10	61595838	61597511	1674	1	11925	uc007fgu.1	2531	ENSMUSG00000044312	Neurog3	neurogenin 3
872	chr10	62553249	62553249	1	*	h2a_input1_peak_872	6.04417	Distal Intergenic	10	62562904	62563353	450	1	53404	uc007fjv.1	-9655	ENSMUSG00000036816	Atoh7	atonal bHLH transcription factor 7
873	chr10	63551859	63551859	1	*	h2a_input1_peak_873	6.61714	Promoter (1-2kb)	10	63391245	63553003	161759	2	216028	uc007fkk.1	1144	ENSMUSG00000042846	Lrrtm3	leucine rich repeat transmembrane neuronal 3
874	chr10	66996649	66996649	1	*	h2a_input1_peak_874	6.61714	Distal Intergenic	10	67000617	67004936	4320	1	13654	uc007flx.1	-3968	ENSMUSG00000037868	Egr2	early growth response 2
875	chr10	66997366	66997366	1	*	h2a_input1_peak_875	26.1098	Distal Intergenic	10	67000617	67004936	4320	1	13654	uc007flx.1	-3251	ENSMUSG00000037868	Egr2	early growth response 2
876	chr10	66999109	66999109	1	*	h2a_input1_peak_876	6.61714	Promoter (1-2kb)	10	67000617	67004936	4320	1	13654	uc007flx.1	-1508	ENSMUSG00000037868	Egr2	early growth response 2
877	chr10	67000929	67000929	1	*	h2a_input1_peak_877	11.0722	Promoter (<=1kb)	10	67000626	67004936	4311	1	13654	uc007fly.1	303	ENSMUSG00000037868	Egr2	early growth response 2
878	chr10	67001812	67001812	1	*	h2a_input1_peak_878	6.61284	Promoter (1-2kb)	10	67000626	67004936	4311	1	13654	uc007fly.1	1186	ENSMUSG00000037868	Egr2	early growth response 2
879	chr10	67002698	67002698	1	*	h2a_input1_peak_879	10.3957	Promoter (2-3kb)	10	67000626	67004936	4311	1	13654	uc007fly.1	2072	ENSMUSG00000037868	Egr2	early growth response 2
880	chr10	67003369	67003369	1	*	h2a_input1_peak_880	6.61714	Promoter (2-3kb)	10	67000626	67004936	4311	1	13654	uc007fly.1	2743	ENSMUSG00000037868	Egr2	early growth response 2
881	chr10	67011093	67011093	1	*	h2a_input1_peak_881	8.06153	Promoter (<=1kb)	10	67007259	67011703	4445	2	211488	uc007flz.2	610	ENSMUSG00000057134	Ado	2-aminoethanethiol (cysteamine) dioxygenase
882	chr10	68676997	68676997	1	*	h2a_input1_peak_882	8.07385	Promoter (<=1kb)	10	68676112	68754532	78421	1	69288	uc011xfu.1	885	ENSMUSG00000019944	Rhobtb1	Rho-related BTB domain containing 1
883	chr10	69707410	69707410	1	*	h2a_input1_peak_883	4.80871	Promoter (<=1kb)	10	69708024	69748699	40676	1	66859	uc007fnq.1	-614	ENSMUSG00000037762	Slc16a9	solute carrier family 16 (monocarboxylic acid transporters), member 9
884	chr10	70623335	70623335	1	*	h2a_input1_peak_884	8.07385	Promoter (<=1kb)	10	70387848	70622382	234535	2	83675	uc007foh.1	-953	ENSMUSG00000014329	Bicc1	BicC family RNA binding protein 1
885	chr10	74429077	74429077	1	*	h2a_input1_peak_885	7.25634	Promoter (<=1kb)	10	74429976	74478622	48647	1	14687	uc007fpt.1	-899	ENSMUSG00000040009	Gnaz	guanine nucleotide binding protein, alpha z subunit
886	chr10	74431182	74431182	1	*	h2a_input1_peak_886	8.82577	Promoter (1-2kb)	10	74429976	74478622	48647	1	14687	uc007fpt.1	1206	ENSMUSG00000040009	Gnaz	guanine nucleotide binding protein, alpha z subunit
887	chr10	74524493	74524493	1	*	h2a_input1_peak_887	7.21281	Promoter (<=1kb)	10	74523641	74647668	124028	1	110279	uc007fqb.2	852	ENSMUSG00000009681	Bcr	breakpoint cluster region
888	chr10	74524966	74524966	1	*	h2a_input1_peak_888	7.26811	Promoter (1-2kb)	10	74523641	74647668	124028	1	110279	uc007fqb.2	1325	ENSMUSG00000009681	Bcr	breakpoint cluster region
889	chr10	74781235	74781235	1	*	h2a_input1_peak_889	12.0375	Promoter (1-2kb)	10	74779688	74797533	17846	1	11540	uc007fqh.1	1547	ENSMUSG00000020178	Adora2a	adenosine A2a receptor
890	chr10	75020791	75020791	1	*	h2a_input1_peak_890	9.6019	Promoter (2-3kb)	10	75012870	75023075	10206	2	192734	uc007fqn.2	2284	ENSMUSG00000046807	Lrrc75b	leucine rich repeat containing 75B
891	chr10	75022193	75022193	1	*	h2a_input1_peak_891	9.55932	Promoter (<=1kb)	10	75012870	75023075	10206	2	192734	uc007fqn.2	882	ENSMUSG00000046807	Lrrc75b	leucine rich repeat containing 75B
892	chr10	75024178	75024178	1	*	h2a_input1_peak_892	22.0834	Promoter (1-2kb)	10	75012870	75023075	10206	2	192734	uc007fqn.2	-1103	ENSMUSG00000046807	Lrrc75b	leucine rich repeat containing 75B
893	chr10	75129802	75129802	1	*	h2a_input1_peak_893	4.61141	Promoter (<=1kb)	10	75108855	75130663	21809	2	104248	uc007fqu.1	861	ENSMUSG00000020196	Cabin1	calcineurin binding protein 1
894	chr10	75394340	75394340	1	*	h2a_input1_peak_894	11.2082	Promoter (<=1kb)	10	75385969	75395208	9240	2	17385	uc007fto.1	868	ENSMUSG00000000901	Mmp11	matrix metallopeptidase 11
895	chr10	76424200	76424200	1	*	h2a_input1_peak_895	4.80871	Promoter (<=1kb)	10	76224599	76424692	200094	2	59093	uc007fuz.2	492	ENSMUSG00000001120	Pcbp3	poly(rC) binding protein 3
896	chr10	76879032	76879032	1	*	h2a_input1_peak_896	6.04417	Promoter (1-2kb)	10	76753472	76881018	127547	2	110532	uc007fvl.2	1986	ENSMUSG00000020262	Adarb1	adenosine deaminase, RNA-specific, B1
897	chr10	77140011	77140011	1	*	h2a_input1_peak_897	8.07912	Distal Intergenic	10	77169332	77169731	400	1	16697	uc011xhi.1	-29321	ENSMUSG00000069584	Gm10272	keratin associated protein 12-4
898	chr10	77141250	77141250	1	*	h2a_input1_peak_898	13.7371	Distal Intergenic	10	77169332	77169731	400	1	16697	uc011xhi.1	-28082	ENSMUSG00000069584	Gm10272	keratin associated protein 12-4
899	chr10	77151608	77151608	1	*	h2a_input1_peak_899	4.61141	Distal Intergenic	10	77169332	77169731	400	1	16697	uc011xhi.1	-17724	ENSMUSG00000069584	Gm10272	keratin associated protein 12-4
900	chr10	77364393	77364393	1	*	h2a_input1_peak_900	8.82329	Promoter (<=1kb)	10	77360320	77365281	4962	2	237387	uc007fwi.2	888	ENSMUSG00000051652	Lrrc3	leucine rich repeat containing 3
901	chr10	77431599	77431599	1	*	h2a_input1_peak_901	7.33483	Promoter (1-2kb)	10	77370467	77432617	62151	2	28240	uc007fwl.2	1018	ENSMUSG00000009292	Trpm2	transient receptor potential cation channel, subfamily M, member 2
902	chr10	77432902	77432902	1	*	h2a_input1_peak_902	7.33483	Promoter (<=1kb)	10	77370467	77432617	62151	2	28240	uc007fwl.2	-285	ENSMUSG00000009292	Trpm2	transient receptor potential cation channel, subfamily M, member 2
903	chr10	77505463	77505463	1	*	h2a_input1_peak_903	7.94145	Promoter (<=1kb)	10	77505032	77526360	21329	1	54427	uc007fxe.1	431	ENSMUSG00000000730	Dnmt3l	DNA (cytosine-5-)-methyltransferase 3-like
904	chr10	77812932	77812932	1	*	h2a_input1_peak_904	8.82577	Promoter (1-2kb)	10	77734308	77814445	80138	2	28169	uc007fxq.1	1513	ENSMUSG00000001211	Agpat3	1-acylglycerol-3-phosphate O-acyltransferase 3
905	chr10	77813843	77813843	1	*	h2a_input1_peak_905	6.61714	Promoter (<=1kb)	10	77734308	77814445	80138	2	28169	uc007fxq.1	602	ENSMUSG00000001211	Agpat3	1-acylglycerol-3-phosphate O-acyltransferase 3
906	chr10	77815639	77815639	1	*	h2a_input1_peak_906	12.0375	Promoter (<=1kb)	10	77736817	77815187	78371	2	28169	uc007fxr.1	-452	ENSMUSG00000001211	Agpat3	1-acylglycerol-3-phosphate O-acyltransferase 3
907	chr10	77816093	77816093	1	*	h2a_input1_peak_907	5.41044	Promoter (<=1kb)	10	77736817	77815187	78371	2	28169	uc007fxr.1	-906	ENSMUSG00000001211	Agpat3	1-acylglycerol-3-phosphate O-acyltransferase 3
908	chr10	77851077	77851077	1	*	h2a_input1_peak_908	7.38097	Distal Intergenic	10	77863107	77875788	12682	2	18114	uc007fxs.1	24711	ENSMUSG00000061032	Rrp1	ribosomal RNA processing 1 homolog (S. cerevisiae)
909	chr10	77852201	77852201	1	*	h2a_input1_peak_909	20.0936	Distal Intergenic	10	77863107	77875788	12682	2	18114	uc007fxs.1	23587	ENSMUSG00000061032	Rrp1	ribosomal RNA processing 1 homolog (S. cerevisiae)
910	chr10	77853613	77853613	1	*	h2a_input1_peak_910	14.5102	Distal Intergenic	10	77863107	77875788	12682	2	18114	uc007fxs.1	22175	ENSMUSG00000061032	Rrp1	ribosomal RNA processing 1 homolog (S. cerevisiae)
911	chr10	77854609	77854609	1	*	h2a_input1_peak_911	11.0722	Distal Intergenic	10	77863107	77875788	12682	2	18114	uc007fxs.1	21179	ENSMUSG00000061032	Rrp1	ribosomal RNA processing 1 homolog (S. cerevisiae)
912	chr10	77855390	77855390	1	*	h2a_input1_peak_912	12.4308	Distal Intergenic	10	77863107	77875788	12682	2	18114	uc007fxs.1	20398	ENSMUSG00000061032	Rrp1	ribosomal RNA processing 1 homolog (S. cerevisiae)
913	chr10	77926697	77926697	1	*	h2a_input1_peak_913	11.8255	Promoter (<=1kb)	10	77899492	77927693	28202	2	216134	uc007fxu.2	996	ENSMUSG00000032788	Pdxk	pyridoxal (pyridoxine, vitamin B6) kinase
914	chr10	79075974	79075974	1	*	h2a_input1_peak_914	11.8756	Promoter (<=1kb)	10	79069599	79076763	7165	2	237397	uc007fzb.2	789	ENSMUSG00000045912	C2cd4c	C2 calcium-dependent domain containing 4C
915	chr10	79102438	79102438	1	*	h2a_input1_peak_915	7.38097	Promoter (1-2kb)	10	79080683	79100663	19981	2	216148	uc007fzd.2	-1775	ENSMUSG00000020312	Shc2	SHC (Src homology 2 domain containing) transforming protein 2
916	chr10	79239425	79239425	1	*	h2a_input1_peak_916	7.33483	Promoter (<=1kb)	10	79240019	79245375	5357	1	83554	uc007fzs.2	-594	ENSMUSG00000020325	Fstl3	follistatin-like 3
917	chr10	79241049	79241049	1	*	h2a_input1_peak_917	6.61714	Promoter (1-2kb)	10	79240019	79245375	5357	1	83554	uc007fzs.2	1030	ENSMUSG00000020325	Fstl3	follistatin-like 3
918	chr10	79242131	79242131	1	*	h2a_input1_peak_918	6.61714	Promoter (1-2kb)	10	79243326	79245375	2050	1	83554	uc007fzt.2	-1195	ENSMUSG00000020325	Fstl3	follistatin-like 3
919	chr10	79244846	79244846	1	*	h2a_input1_peak_919	8.81711	Promoter (1-2kb)	10	79243326	79245375	2050	1	83554	uc007fzt.2	1520	ENSMUSG00000020325	Fstl3	follistatin-like 3
920	chr10	79337701	79337701	1	*	h2a_input1_peak_920	5.98938	Promoter (<=1kb)	10	79327526	79337379	9854	2	216152	uc007gag.1	-322	ENSMUSG00000035835	Plppr3	phospholipid phosphatase related 3
921	chr10	79344152	79344152	1	*	h2a_input1_peak_921	7.72467	Promoter (<=1kb)	10	79343725	79345917	2193	1	19152	uc011xie.1	427	ENSMUSG00000057729	Prtn3	proteinase 3
922	chr10	79381546	79381546	1	*	h2a_input1_peak_922	10.3751	Promoter (1-2kb)	10	79379716	79385017	5302	1	114229	uc007gao.2	1830	ENSMUSG00000035773	Kiss1r	KISS1 receptor
923	chr10	79383682	79383682	1	*	h2a_input1_peak_923	11.4703	Intron (uc011xih.1/114229, intron 3 of 3)	10	79379716	79385017	5302	1	114229	uc007gao.2	3966	ENSMUSG00000035773	Kiss1r	KISS1 receptor
924	chr10	79384411	79384411	1	*	h2a_input1_peak_924	7.33483	Exon (uc011xih.1/114229, exon 4 of 4)	10	79379716	79385017	5302	1	114229	uc007gao.2	4695	ENSMUSG00000035773	Kiss1r	KISS1 receptor
925	chr10	79385209	79385209	1	*	h2a_input1_peak_925	6.61714	Distal Intergenic	10	79389817	79417757	27941	1	13496	uc007gap.1	-4608	ENSMUSG00000019564	Arid3a	AT rich interactive domain 3A (BRIGHT-like)
926	chr10	79466013	79466013	1	*	h2a_input1_peak_926	4.61141	Exon (uc007gba.1/27403, exon 15 of 46)	10	79469976	79477932	7957	1	27403	uc007gbb.1	-3963	ENSMUSG00000035722	Abca7	ATP-binding cassette, sub-family A (ABC1), member 7
927	chr10	79594854	79594854	1	*	h2a_input1_peak_927	19.1862	Exon (uc007gbw.1/100503659, exon 5 of 5)	10	79593179	79598291	5113	2	100503659	uc007gbw.1	3437	ENSMUSG00000035640	Cbarp	calcium channel, voltage-dependent, beta subunit associated regulatory protein
928	chr10	79619383	79619383	1	*	h2a_input1_peak_928	5.92913	Exon (uc007gca.1/59090, exon 9 of 9)	10	79612427	79621112	8686	1	59090	uc007gcd.1	6956	ENSMUSG00000035621	Midn	midnolin
929	chr10	79643795	79643795	1	*	h2a_input1_peak_929	12.1233	Promoter (1-2kb)	10	79642227	79652755	10529	1	13637	uc007gcg.2	1568	ENSMUSG00000003070	Efna2	ephrin A2
930	chr10	79650841	79650841	1	*	h2a_input1_peak_930	8.07385	Intron (uc007gcg.2/13637, intron 2 of 3)	10	79642227	79652755	10529	1	13637	uc007gcg.2	8614	ENSMUSG00000003070	Efna2	ephrin A2
931	chr10	79653310	79653310	1	*	h2a_input1_peak_931	8.58954	Distal Intergenic	10	79642227	79652755	10529	1	13637	uc007gcg.2	11083	ENSMUSG00000003070	Efna2	ephrin A2
932	chr10	79761355	79761355	1	*	h2a_input1_peak_932	8.06153	Distal Intergenic	10	79764565	79766100	1536	1	23805	uc007gco.1	-3210	ENSMUSG00000020135	Apc2	adenomatosis polyposis coli 2
933	chr10	79762521	79762521	1	*	h2a_input1_peak_933	8.07385	Promoter (2-3kb)	10	79764565	79766100	1536	1	23805	uc007gco.1	-2044	ENSMUSG00000020135	Apc2	adenomatosis polyposis coli 2
934	chr10	79764828	79764828	1	*	h2a_input1_peak_934	9.6019	Promoter (<=1kb)	10	79764565	79781001	16437	1	23805	uc007gcp.1	263	ENSMUSG00000020135	Apc2	adenomatosis polyposis coli 2
935	chr10	79775331	79775331	1	*	h2a_input1_peak_935	6.61714	Exon (uc007gcp.1/23805, exon 14 of 14)	10	79781000	79783293	2294	2	66374	uc007gcq.1	7962	ENSMUSG00000020133	2310011J03Rik	RIKEN cDNA 2310011J03 gene
936	chr10	79775821	79775821	1	*	h2a_input1_peak_936	5.41044	Exon (uc007gcp.1/23805, exon 14 of 14)	10	79781000	79783293	2294	2	66374	uc007gcq.1	7472	ENSMUSG00000020133	2310011J03Rik	RIKEN cDNA 2310011J03 gene
937	chr10	79777820	79777820	1	*	h2a_input1_peak_937	9.6019	Exon (uc007gcp.1/23805, exon 14 of 14)	10	79781000	79783293	2294	2	66374	uc007gcq.1	5473	ENSMUSG00000020133	2310011J03Rik	RIKEN cDNA 2310011J03 gene
938	chr10	79785569	79785569	1	*	h2a_input1_peak_938	7.32643	Promoter (<=1kb)	10	79784028	79785872	1845	2	18551	uc007gcr.2	303	ENSMUSG00000020131	Pcsk4	proprotein convertase subtilisin/kexin type 4
939	chr10	79793451	79793451	1	*	h2a_input1_peak_939	18.5985	Promoter (<=1kb)	10	79792915	79799186	6272	1	70335	uc007gcu.1	536	ENSMUSG00000035504	Reep6	receptor accessory protein 6
940	chr10	79804820	79804820	1	*	h2a_input1_peak_940	14.6433	Exon (uc007gcv.2/66548, exon 9 of 12)	10	79803461	79810370	6910	2	66548	uc007gcv.2	5550	ENSMUSG00000043822	Adamtsl5	ADAMTS-like 5
941	chr10	79807377	79807377	1	*	h2a_input1_peak_941	7.47576	Promoter (2-3kb)	10	79803461	79810370	6910	2	66548	uc007gcv.2	2993	ENSMUSG00000043822	Adamtsl5	ADAMTS-like 5
942	chr10	79810746	79810746	1	*	h2a_input1_peak_942	5.77235	Promoter (<=1kb)	10	79803461	79810370	6910	2	66548	uc007gcv.2	-376	ENSMUSG00000043822	Adamtsl5	ADAMTS-like 5
943	chr10	79812344	79812344	1	*	h2a_input1_peak_943	13.4596	Promoter (1-2kb)	10	79805052	79811191	6140	2	66548	uc007gcw.2	-1153	ENSMUSG00000043822	Adamtsl5	ADAMTS-like 5
944	chr10	79813851	79813851	1	*	h2a_input1_peak_944	8.229	Promoter (2-3kb)	10	79805052	79811191	6140	2	66548	uc007gcw.2	-2660	ENSMUSG00000043822	Adamtsl5	ADAMTS-like 5
945	chr10	79817282	79817282	1	*	h2a_input1_peak_945	11.2082	Promoter (1-2kb)	10	79819204	79828234	9031	1	216166	uc007gcx.2	-1922	ENSMUSG00000035486	Plk5	polo like kinase 5
946	chr10	79818198	79818198	1	*	h2a_input1_peak_946	19.1862	Promoter (1-2kb)	10	79819204	79828234	9031	1	216166	uc007gcx.2	-1006	ENSMUSG00000035486	Plk5	polo like kinase 5
947	chr10	79818849	79818849	1	*	h2a_input1_peak_947	15.4983	Promoter (<=1kb)	10	79819204	79828234	9031	1	216166	uc007gcx.2	-355	ENSMUSG00000035486	Plk5	polo like kinase 5
948	chr10	79820289	79820289	1	*	h2a_input1_peak_948	10.309	Promoter (1-2kb)	10	79819204	79828234	9031	1	216166	uc007gcy.2	1085	ENSMUSG00000035486	Plk5	polo like kinase 5
949	chr10	79835392	79835392	1	*	h2a_input1_peak_949	5.92913	Distal Intergenic	10	79843100	79850396	7297	2	237400	uc007gcz.1	15004	ENSMUSG00000048696	Mex3d	mex3 RNA binding family member D
950	chr10	79849055	79849055	1	*	h2a_input1_peak_950	4.80185	Promoter (1-2kb)	10	79843100	79850396	7297	2	237400	uc007gcz.1	1341	ENSMUSG00000048696	Mex3d	mex3 RNA binding family member D
951	chr10	79849748	79849748	1	*	h2a_input1_peak_951	14.6103	Promoter (<=1kb)	10	79843100	79850396	7297	2	237400	uc007gcz.1	648	ENSMUSG00000048696	Mex3d	mex3 RNA binding family member D
952	chr10	79928067	79928067	1	*	h2a_input1_peak_952	6.61714	Distal Intergenic	10	79957651	79980005	22355	1	246086	uc007gdn.1	-29584	ENSMUSG00000045518	Onecut3	one cut domain, family member 3
953	chr10	79935028	79935028	1	*	h2a_input1_peak_953	4.80871	Distal Intergenic	10	79957651	79980005	22355	1	246086	uc007gdn.1	-22623	ENSMUSG00000045518	Onecut3	one cut domain, family member 3
954	chr10	79937169	79937169	1	*	h2a_input1_peak_954	8.07385	Distal Intergenic	10	79957651	79980005	22355	1	246086	uc007gdn.1	-20482	ENSMUSG00000045518	Onecut3	one cut domain, family member 3
955	chr10	79945402	79945402	1	*	h2a_input1_peak_955	6.61714	Distal Intergenic	10	79957651	79980005	22355	1	246086	uc007gdn.1	-12249	ENSMUSG00000045518	Onecut3	one cut domain, family member 3
956	chr10	79952193	79952193	1	*	h2a_input1_peak_956	40.3991	Distal Intergenic	10	79957651	79980005	22355	1	246086	uc007gdn.1	-5458	ENSMUSG00000045518	Onecut3	one cut domain, family member 3
957	chr10	79955094	79955094	1	*	h2a_input1_peak_957	28.6007	Promoter (2-3kb)	10	79957651	79980005	22355	1	246086	uc007gdn.1	-2557	ENSMUSG00000045518	Onecut3	one cut domain, family member 3
958	chr10	79957230	79957230	1	*	h2a_input1_peak_958	17.2742	Promoter (<=1kb)	10	79957651	79980005	22355	1	246086	uc007gdn.1	-421	ENSMUSG00000045518	Onecut3	one cut domain, family member 3
959	chr10	79960523	79960523	1	*	h2a_input1_peak_959	44.2381	Promoter (2-3kb)	10	79957651	79980005	22355	1	246086	uc007gdn.1	2872	ENSMUSG00000045518	Onecut3	one cut domain, family member 3
960	chr10	79963743	79963743	1	*	h2a_input1_peak_960	23.0699	Intron (uc007gdn.1/246086, intron 1 of 1)	10	79957651	79980005	22355	1	246086	uc007gdn.1	6092	ENSMUSG00000045518	Onecut3	one cut domain, family member 3
961	chr10	79965280	79965280	1	*	h2a_input1_peak_961	40.3991	Intron (uc007gdn.1/246086, intron 1 of 1)	10	79957651	79980005	22355	1	246086	uc007gdn.1	7629	ENSMUSG00000045518	Onecut3	one cut domain, family member 3
962	chr10	79967626	79967626	1	*	h2a_input1_peak_962	9.6019	Intron (uc007gdn.1/246086, intron 1 of 1)	10	79957651	79980005	22355	1	246086	uc007gdn.1	9975	ENSMUSG00000045518	Onecut3	one cut domain, family member 3
963	chr10	79968894	79968894	1	*	h2a_input1_peak_963	23.007	Intron (uc007gdn.1/246086, intron 1 of 1)	10	79957651	79980005	22355	1	246086	uc007gdn.1	11243	ENSMUSG00000045518	Onecut3	one cut domain, family member 3
964	chr10	79990815	79990815	1	*	h2a_input1_peak_964	10.3957	Intron (uc007gdo.1/67331, intron 17 of 27)	10	79982330	80001869	19540	2	67331	uc007gdo.1	11054	ENSMUSG00000003341	Atp8b3	ATPase, class I, type 8B, member 3
965	chr10	80269790	80269790	1	*	h2a_input1_peak_965	8.82577	Promoter (1-2kb)	10	80267993	80270393	2401	1	11705	uc007get.1	1797	ENSMUSG00000035262	Amh	anti-Mullerian hormone
966	chr10	80297960	80297960	1	*	h2a_input1_peak_966	10.6916	Exon (uc007gey.2/237403, exon 2 of 2)	10	80291542	80291615	74	1	100316778	uc011xiz.1	6418	ENSMUSG00000087993	Mir1982	microRNA 1982
967	chr10	80298486	80298486	1	*	h2a_input1_peak_967	8.13164	Exon (uc007gey.2/237403, exon 2 of 2)	10	80291542	80291615	74	1	100316778	uc011xiz.1	6944	ENSMUSG00000087993	Mir1982	microRNA 1982
968	chr10	80299576	80299576	1	*	h2a_input1_peak_968	5.92913	Intron (uc007gey.2/237403, intron 1 of 1)	10	80295548	80306784	11237	2	237403	uc007gey.2	7208	ENSMUSG00000051067	Lingo3	leucine rich repeat and Ig domain containing 3
969	chr10	80303930	80303930	1	*	h2a_input1_peak_969	9.27464	Promoter (2-3kb)	10	80295548	80306784	11237	2	237403	uc007gey.2	2854	ENSMUSG00000051067	Lingo3	leucine rich repeat and Ig domain containing 3
970	chr10	80305668	80305668	1	*	h2a_input1_peak_970	8.07385	Promoter (1-2kb)	10	80295548	80306784	11237	2	237403	uc007gey.2	1116	ENSMUSG00000051067	Lingo3	leucine rich repeat and Ig domain containing 3
971	chr10	80307391	80307391	1	*	h2a_input1_peak_971	5.09877	Promoter (<=1kb)	10	80295548	80306784	11237	2	237403	uc007gey.2	-607	ENSMUSG00000051067	Lingo3	leucine rich repeat and Ig domain containing 3
972	chr10	80393270	80393270	1	*	h2a_input1_peak_972	11.4258	Promoter (<=1kb)	10	80392836	80394949	2114	1	17873	uc007gfl.1	434	ENSMUSG00000015312	Gadd45b	growth arrest and DNA-damage-inducible 45 beta
973	chr10	80394870	80394870	1	*	h2a_input1_peak_973	9.58029	Promoter (2-3kb)	10	80392836	80394949	2114	1	17873	uc007gfl.1	2034	ENSMUSG00000015312	Gadd45b	growth arrest and DNA-damage-inducible 45 beta
974	chr10	80395630	80395630	1	*	h2a_input1_peak_974	8.82484	Promoter (2-3kb)	10	80392836	80394949	2114	1	17873	uc007gfl.1	2794	ENSMUSG00000015312	Gadd45b	growth arrest and DNA-damage-inducible 45 beta
975	chr10	80396631	80396631	1	*	h2a_input1_peak_975	7.94145	Distal Intergenic	10	80392836	80394949	2114	1	17873	uc007gfl.1	3795	ENSMUSG00000015312	Gadd45b	growth arrest and DNA-damage-inducible 45 beta
976	chr10	80400069	80400069	1	*	h2a_input1_peak_976	9.58029	Distal Intergenic	10	80392836	80394949	2114	1	17873	uc007gfl.1	7233	ENSMUSG00000015312	Gadd45b	growth arrest and DNA-damage-inducible 45 beta
977	chr10	80400596	80400596	1	*	h2a_input1_peak_977	6.74945	Distal Intergenic	10	80392836	80394949	2114	1	17873	uc007gfl.1	7760	ENSMUSG00000015312	Gadd45b	growth arrest and DNA-damage-inducible 45 beta
978	chr10	80401280	80401280	1	*	h2a_input1_peak_978	8.40398	Distal Intergenic	10	80392836	80394949	2114	1	17873	uc007gfl.1	8444	ENSMUSG00000015312	Gadd45b	growth arrest and DNA-damage-inducible 45 beta
979	chr10	80607016	80607016	1	*	h2a_input1_peak_979	7.33483	Exon (uc007gfz.1/16969, exon 2 of 3)	10	80600779	80614402	13624	1	16969	uc007ggb.1	6237	ENSMUSG00000035011	Zbtb7a	zinc finger and BTB domain containing 7a
980	chr10	80714955	80714955	1	*	h2a_input1_peak_980	7.33483	Promoter (<=1kb)	10	80715680	80725726	10047	1	17179	uc007ggt.1	-725	ENSMUSG00000004933	Matk	megakaryocyte-associated tyrosine kinase
981	chr10	80720987	80720987	1	*	h2a_input1_peak_981	8.82577	Promoter (<=1kb)	10	80720290	80725726	5437	1	17179	uc007ggx.1	697	ENSMUSG00000004933	Matk	megakaryocyte-associated tyrosine kinase
982	chr10	80722233	80722233	1	*	h2a_input1_peak_982	7.33483	Promoter (1-2kb)	10	80720290	80725726	5437	1	17179	uc007ggx.1	1943	ENSMUSG00000004933	Matk	megakaryocyte-associated tyrosine kinase
983	chr10	80797499	80797499	1	*	h2a_input1_peak_983	9.6019	3' UTR	10	80791476	80797917	6442	1	21390	uc007ghh.1	6023	ENSMUSG00000034881	Tbxa2r	thromboxane A2 receptor
984	chr10	80800191	80800191	1	*	h2a_input1_peak_984	8.07385	Downstream (<1kb)	10	80800507	80806011	5505	2	209047	uc007ghi.1	5820	ENSMUSG00000034872	Gipc3	GIPC PDZ domain containing family, member 3
985	chr10	80806633	80806633	1	*	h2a_input1_peak_985	4.34599	Promoter (<=1kb)	10	80800507	80806011	5505	2	209047	uc007ghi.1	-622	ENSMUSG00000034872	Gipc3	GIPC PDZ domain containing family, member 3
986	chr10	80862936	80862936	1	*	h2a_input1_peak_986	8.07385	3' UTR	10	80855809	80857824	2016	1	72273	uc007ghw.1	7127	ENSMUSG00000078439	Smim24	small integral membrane protein 24
987	chr10	80870100	80870100	1	*	h2a_input1_peak_987	8.82577	Intron (uc007ghx.1/18029, intron 5 of 7)	10	80858936	80883543	24608	2	18029	uc007ghx.1	13443	ENSMUSG00000055053	Nfic	nuclear factor I/C
988	chr10	80880599	80880599	1	*	h2a_input1_peak_988	8.82577	Promoter (2-3kb)	10	80858936	80883543	24608	2	18029	uc007ghx.1	2944	ENSMUSG00000055053	Nfic	nuclear factor I/C
989	chr10	80882731	80882731	1	*	h2a_input1_peak_989	5.98938	Promoter (<=1kb)	10	80858936	80883543	24608	2	18029	uc007ghx.1	812	ENSMUSG00000055053	Nfic	nuclear factor I/C
990	chr10	80883806	80883806	1	*	h2a_input1_peak_990	12.9303	Promoter (<=1kb)	10	80858936	80883543	24608	2	18029	uc011xji.1	-263	ENSMUSG00000055053	Nfic	nuclear factor I/C
991	chr10	80887234	80887234	1	*	h2a_input1_peak_991	6.61714	Promoter (2-3kb)	10	80858936	80889918	30983	2	18029	uc007ghy.1	2684	ENSMUSG00000055053	Nfic	nuclear factor I/C
992	chr10	80888266	80888266	1	*	h2a_input1_peak_992	5.41771	Promoter (1-2kb)	10	80858936	80889918	30983	2	18029	uc007ghy.1	1652	ENSMUSG00000055053	Nfic	nuclear factor I/C
993	chr10	80944411	80944411	1	*	h2a_input1_peak_993	7.02821	Promoter (1-2kb)	10	80921973	80945454	23482	2	319586	uc007gid.2	1043	ENSMUSG00000034818	Celf5	CUGBP, Elav-like family member 5
994	chr10	81007155	81007155	1	*	h2a_input1_peak_994	12.0375	Promoter (<=1kb)	10	80991477	81007791	16315	2	14672	uc007gil.1	636	ENSMUSG00000034781	Gna11	guanine nucleotide binding protein, alpha 11
995	chr10	81028211	81028211	1	*	h2a_input1_peak_995	13.6316	Intron (uc011xjj.1/14797, intron 6 of 6)	10	81023789	81029109	5321	1	14797	uc007gin.1	4422	ENSMUSG00000054452	Tle5	TLE family member 5, transcriptional modulator
996	chr10	81029964	81029964	1	*	h2a_input1_peak_996	6.36308	Distal Intergenic	10	81023789	81029109	5321	1	14797	uc007gin.1	6175	ENSMUSG00000054452	Tle5	TLE family member 5, transcriptional modulator
997	chr10	81035515	81035515	1	*	h2a_input1_peak_997	16.3621	Promoter (2-3kb)	10	81038277	81053215	14939	1	21886	uc007gio.1	-2762	ENSMUSG00000034771	Tle2	transducin-like enhancer of split 2
998	chr10	81036781	81036781	1	*	h2a_input1_peak_998	4.80871	Promoter (1-2kb)	10	81038277	81053215	14939	1	21886	uc007gio.1	-1496	ENSMUSG00000034771	Tle2	transducin-like enhancer of split 2
999	chr10	81038518	81038518	1	*	h2a_input1_peak_999	6.70208	Promoter (<=1kb)	10	81038277	81053590	15314	1	21886	uc007gis.1	241	ENSMUSG00000034771	Tle2	transducin-like enhancer of split 2
1000	chr10	81050716	81050716	1	*	h2a_input1_peak_1000	7.94145	Exon (uc007gio.1/21886, exon 17 of 20)	10	81053650	81060090	6441	2	114606	uc007git.1	9374	ENSMUSG00000034758	Tle6	transducin-like enhancer of split 6
1001	chr10	81058448	81058448	1	*	h2a_input1_peak_1001	5.25842	Promoter (1-2kb)	10	81053650	81060090	6441	2	114606	uc007git.1	1642	ENSMUSG00000034758	Tle6	transducin-like enhancer of split 6
1002	chr10	81097524	81097524	1	*	h2a_input1_peak_1002	8.06153	Promoter (1-2kb)	10	81096444	81110357	13914	1	70615	uc007gjc.2	1080	ENSMUSG00000054708	Ankrd24	ankyrin repeat domain 24
1003	chr10	82446651	82446651	1	*	h2a_input1_peak_1003	13.7099	Promoter (1-2kb)	10	82448242	82658636	210395	1	58250	uc007gke.1	-1591	ENSMUSG00000034612	Chst11	carbohydrate sulfotransferase 11
1004	chr10	82449604	82449604	1	*	h2a_input1_peak_1004	16.9334	Promoter (1-2kb)	10	82448494	82658636	210143	1	58250	uc011xjs.1	1110	ENSMUSG00000034612	Chst11	carbohydrate sulfotransferase 11
1005	chr10	83185092	83185092	1	*	h2a_input1_peak_1005	5.41044	Promoter (<=1kb)	10	83185610	83225507	39898	1	69784	uc007gkm.2	-518	ENSMUSG00000087651	1500009L16Rik	RIKEN cDNA 1500009L16 gene
1006	chr10	83995608	83995608	1	*	h2a_input1_peak_1006	4.61141	Promoter (1-2kb)	10	83989050	83996633	7584	2	216197	uc007gkq.1	1025	ENSMUSG00000046841	Ckap4	cytoskeleton-associated protein 4
1007	chr10	83996164	83996164	1	*	h2a_input1_peak_1007	8.07385	Promoter (<=1kb)	10	83989050	83996633	7584	2	216197	uc007gkq.1	469	ENSMUSG00000046841	Ckap4	cytoskeleton-associated protein 4
1008	chr10	84216102	84216102	1	*	h2a_input1_peak_1008	12.1707	Promoter (2-3kb)	10	84218793	84369283	150491	1	71137	uc007gkv.1	-2691	ENSMUSG00000020037	Rfx4	regulatory factor X, 4 (influences HLA class II expression)
1009	chr10	84216931	84216931	1	*	h2a_input1_peak_1009	12.0375	Promoter (1-2kb)	10	84218793	84369283	150491	1	71137	uc007gkv.1	-1862	ENSMUSG00000020037	Rfx4	regulatory factor X, 4 (influences HLA class II expression)
1010	chr10	84218427	84218427	1	*	h2a_input1_peak_1010	7.38097	Promoter (<=1kb)	10	84218793	84369283	150491	1	71137	uc007gkv.1	-366	ENSMUSG00000020037	Rfx4	regulatory factor X, 4 (influences HLA class II expression)
1011	chr10	84220917	84220917	1	*	h2a_input1_peak_1011	25.1297	Promoter (2-3kb)	10	84218793	84369283	150491	1	71137	uc007gkv.1	2124	ENSMUSG00000020037	Rfx4	regulatory factor X, 4 (influences HLA class II expression)
1012	chr10	84301347	84301347	1	*	h2a_input1_peak_1012	6.61714	Promoter (<=1kb)	10	84300893	84369283	68391	1	71137	uc007gkw.1	454	ENSMUSG00000020037	Rfx4	regulatory factor X, 4 (influences HLA class II expression)
1013	chr10	84315529	84315529	1	*	h2a_input1_peak_1013	8.07385	Intron (uc007gkv.1/71137, intron 8 of 17)	10	84300893	84369283	68391	1	71137	uc007gkw.1	14636	ENSMUSG00000020037	Rfx4	regulatory factor X, 4 (influences HLA class II expression)
1014	chr10	84317018	84317018	1	*	h2a_input1_peak_1014	9.58414	Intron (uc007gkv.1/71137, intron 8 of 17)	10	84300893	84369283	68391	1	71137	uc007gkw.1	16125	ENSMUSG00000020037	Rfx4	regulatory factor X, 4 (influences HLA class II expression)
1015	chr10	84320020	84320020	1	*	h2a_input1_peak_1015	6.61714	Intron (uc007gkv.1/71137, intron 8 of 17)	10	84300893	84369283	68391	1	71137	uc007gkw.1	19127	ENSMUSG00000020037	Rfx4	regulatory factor X, 4 (influences HLA class II expression)
1016	chr10	84323398	84323398	1	*	h2a_input1_peak_1016	4.97216	Intron (uc007gkv.1/71137, intron 10 of 17)	10	84300893	84369283	68391	1	71137	uc007gkw.1	22505	ENSMUSG00000020037	Rfx4	regulatory factor X, 4 (influences HLA class II expression)
1017	chr10	84324048	84324048	1	*	h2a_input1_peak_1017	7.38097	Intron (uc007gkv.1/71137, intron 10 of 17)	10	84300893	84369283	68391	1	71137	uc007gkw.1	23155	ENSMUSG00000020037	Rfx4	regulatory factor X, 4 (influences HLA class II expression)
1018	chr10	84328785	84328785	1	*	h2a_input1_peak_1018	8.82577	Intron (uc007gkv.1/71137, intron 11 of 17)	10	84300893	84369283	68391	1	71137	uc007gkw.1	27892	ENSMUSG00000020037	Rfx4	regulatory factor X, 4 (influences HLA class II expression)
1019	chr10	84647057	84647057	1	*	h2a_input1_peak_1019	7.26811	Promoter (<=1kb)	10	84594445	84647799	53355	2	12952	uc007gle.1	742	ENSMUSG00000020038	Cry1	cryptochrome 1 (photolyase-like)
1020	chr10	84647434	84647434	1	*	h2a_input1_peak_1020	7.50299	Promoter (<=1kb)	10	84594445	84647799	53355	2	12952	uc007gle.1	365	ENSMUSG00000020038	Cry1	cryptochrome 1 (photolyase-like)
1021	chr10	84850700	84850700	1	*	h2a_input1_peak_1021	19.0459	Promoter (1-2kb)	10	84849559	85123037	273479	1	74007	uc007glg.2	1141	ENSMUSG00000020042	Btbd11	BTB (POZ) domain containing 11
1022	chr10	86948249	86948249	1	*	h2a_input1_peak_1022	10.3957	Distal Intergenic	10	86953786	86956405	2620	2	17172	uc007gqs.1	8156	ENSMUSG00000020052	Ascl1	achaete-scute family bHLH transcription factor 1
1023	chr10	86949724	86949724	1	*	h2a_input1_peak_1023	6.61714	Distal Intergenic	10	86953786	86956405	2620	2	17172	uc007gqs.1	6681	ENSMUSG00000020052	Ascl1	achaete-scute family bHLH transcription factor 1
1024	chr10	86951049	86951049	1	*	h2a_input1_peak_1024	8.07385	Downstream (2-3kb)	10	86953786	86956405	2620	2	17172	uc007gqs.1	5356	ENSMUSG00000020052	Ascl1	achaete-scute family bHLH transcription factor 1
1025	chr10	86952577	86952577	1	*	h2a_input1_peak_1025	8.07385	Downstream (1-2kb)	10	86953786	86956405	2620	2	17172	uc007gqs.1	3828	ENSMUSG00000020052	Ascl1	achaete-scute family bHLH transcription factor 1
1026	chr10	86953278	86953278	1	*	h2a_input1_peak_1026	8.07385	Downstream (<1kb)	10	86953786	86956405	2620	2	17172	uc007gqs.1	3127	ENSMUSG00000020052	Ascl1	achaete-scute family bHLH transcription factor 1
1027	chr10	86954882	86954882	1	*	h2a_input1_peak_1027	24.0716	Promoter (1-2kb)	10	86953786	86956405	2620	2	17172	uc007gqs.1	1523	ENSMUSG00000020052	Ascl1	achaete-scute family bHLH transcription factor 1
1028	chr10	86957093	86957093	1	*	h2a_input1_peak_1028	10.4511	Promoter (<=1kb)	10	86953786	86956405	2620	2	17172	uc007gqs.1	-688	ENSMUSG00000020052	Ascl1	achaete-scute family bHLH transcription factor 1
1029	chr10	88806556	88806556	1	*	h2a_input1_peak_1029	5.92913	Intron (uc011xlk.1/uc011xlk.1, intron 1 of 1)	10	88478349	88720535	242187	2	320091	uc007gsb.1	-86021	ENSMUSG00000035189	Ano4	anoctamin 4
1030	chr10	90290528	90290528	1	*	h2a_input1_peak_1030	8.82577	Promoter (2-3kb)	10	90292588	90386347	93760	1	77531	uc007gtd.1	-2060	ENSMUSG00000058589	Anks1b	ankyrin repeat and sterile alpha motif domain containing 1B
1031	chr10	90293380	90293380	1	*	h2a_input1_peak_1031	7.33483	Promoter (<=1kb)	10	90292588	90386347	93760	1	77531	uc007gtd.1	792	ENSMUSG00000058589	Anks1b	ankyrin repeat and sterile alpha motif domain containing 1B
1032	chr10	90431660	90431660	1	*	h2a_input1_peak_1032	13.7371	3' UTR	10	90452056	90545488	93433	2	11783	uc007gtg.1	113828	ENSMUSG00000019979	Apaf1	apoptotic peptidase activating factor 1
1033	chr10	93104690	93104690	1	*	h2a_input1_peak_1033	11.4703	Promoter (<=1kb)	10	93103794	93208717	104924	1	57764	uc007gux.2	896	ENSMUSG00000020019	Ntn4	netrin 4
1034	chr10	94406298	94406298	1	*	h2a_input1_peak_1034	11.2082	Promoter (<=1kb)	10	94253612	94407212	153601	2	54712	uc007gvz.2	914	ENSMUSG00000074785	Plxnc1	plexin C1
1035	chr10	94408799	94408799	1	*	h2a_input1_peak_1035	6.61714	Promoter (1-2kb)	10	94253612	94407212	153601	2	54712	uc007gvz.2	-1587	ENSMUSG00000074785	Plxnc1	plexin C1
1036	chr10	114238040	114238040	1	*	h2a_input1_peak_1036	6.61714	Promoter (<=1kb)	10	113835877	114238426	402550	2	237553	uc007hat.2	386	ENSMUSG00000050663	Trhde	TRH-degrading enzyme
1037	chr10	114239667	114239667	1	*	h2a_input1_peak_1037	8.07385	Promoter (1-2kb)	10	114224550	114238426	13877	2	237553	uc007hav.2	-1241	ENSMUSG00000050663	Trhde	TRH-degrading enzyme
1038	chr10	114905822	114905822	1	*	h2a_input1_peak_1038	5.92913	Intron (uc007hbi.1/14160, intron 8 of 17)	10	114864361	114869827	5467	1	216345	uc007hbh.1	41461	ENSMUSG00000034163	Zfc3h1	zinc finger, C3H1-type containing
1039	chr10	115738962	115738962	1	*	h2a_input1_peak_1039	16.3978	Promoter (<=1kb)	10	115738430	115826594	88165	1	19263	uc007hbv.2	532	ENSMUSG00000020154	Ptprb	protein tyrosine phosphatase, receptor type, B
1040	chr10	117009394	117009394	1	*	h2a_input1_peak_1040	7.33483	Distal Intergenic	10	117066556	117124408	57853	1	70574	uc007hdi.2	-57162	ENSMUSG00000020183	Cpm	carboxypeptidase M
1041	chr10	117065992	117065992	1	*	h2a_input1_peak_1041	7.33483	Promoter (<=1kb)	10	117066556	117124408	57853	1	70574	uc007hdi.2	-564	ENSMUSG00000020183	Cpm	carboxypeptidase M
1042	chr10	117067499	117067499	1	*	h2a_input1_peak_1042	6.59299	Promoter (<=1kb)	10	117066556	117124408	57853	1	70574	uc007hdj.2	943	ENSMUSG00000020183	Cpm	carboxypeptidase M
1043	chr10	117562555	117562555	1	*	h2a_input1_peak_1043	8.82577	Distal Intergenic	10	117578843	117585195	6353	1	17245	uc007hds.2	-16288	ENSMUSG00000020212	Mdm1	transformed mouse 3T3 cell double minute 1
1044	chr10	118889887	118889887	1	*	h2a_input1_peak_1044	5.92913	Promoter (1-2kb)	10	118891370	119512649	621280	1	74053	uc007heg.1	-1483	ENSMUSG00000034813	Grip1	glutamate receptor interacting protein 1
1045	chr10	119914835	119914835	1	*	h2a_input1_peak_1045	10.3082	Promoter (<=1kb)	10	119798331	119913991	115661	2	15364	uc011xow.1	-844	ENSMUSG00000056758	Hmga2	high mobility group AT-hook 2
1046	chr10	120748841	120748841	1	*	h2a_input1_peak_1046	9.57827	Promoter (<=1kb)	10	120700876	120748245	47370	2	74694	uc007hfm.2	-596	ENSMUSG00000052302	Tbc1d30	TBC1 domain family, member 30
1047	chr10	120787726	120787726	1	*	h2a_input1_peak_1047	5.28535	Distal Intergenic	10	120802146	120809306	7161	1	75612	uc007hfn.1	-14420	ENSMUSG00000034707	Gns	glucosamine (N-acetyl)-6-sulfatase
1048	chr10	120840463	120840463	1	*	h2a_input1_peak_1048	5.92913	Distal Intergenic	10	120820171	120834301	14131	1	75612	uc007hfr.1	20292	ENSMUSG00000034707	Gns	glucosamine (N-acetyl)-6-sulfatase
1049	chr10	120912718	120912718	1	*	h2a_input1_peak_1049	10.3957	Promoter (<=1kb)	10	120847407	120913306	65900	2	192678	uc007hfs.1	588	ENSMUSG00000025795	Rassf3	Ras association (RalGDS/AF-6) domain family member 3
1050	chr10	121187855	121187855	1	*	h2a_input1_peak_1050	6.79759	Exon (uc007hfx.1/270802, exon 3 of 3)	10	121177004	121179617	2614	1	270802	uc007hfz.1	10851	ENSMUSG00000053684	BC048403	cDNA sequence BC048403
1051	chr10	122116681	122116681	1	*	h2a_input1_peak_1051	6.61714	Promoter (<=1kb)	10	122115818	122382849	267032	1	319468	uc007hgh.2	863	ENSMUSG00000034613	Ppm1h	protein phosphatase 1H (PP2C domain containing)
1052	chr10	122117449	122117449	1	*	h2a_input1_peak_1052	6.61714	Promoter (1-2kb)	10	122115818	122382849	267032	1	319468	uc007hgh.2	1631	ENSMUSG00000034613	Ppm1h	protein phosphatase 1H (PP2C domain containing)
1053	chr10	122702889	122702889	1	*	h2a_input1_peak_1053	4.25384	Promoter (1-2kb)	10	122701132	123178035	476904	1	268354	uc007hgw.1	1757	ENSMUSG00000044071	Tafa2	TAFA chemokine like family member 2
1054	chr10	124826971	124826971	1	*	h2a_input1_peak_1054	3.36776	Distal Intergenic	10	124664541	124765591	101051	2	20503	uc007hgz.1	-61380	ENSMUSG00000020102	Slc16a7	solute carrier family 16 (monocarboxylic acid transporters), member 7
1055	chr10	126247406	126247406	1	*	h2a_input1_peak_1055	5.25842	Distal Intergenic	10	126305484	126338427	32944	2	68876	uc007hhf.2	91021	ENSMUSG00000025436	Atp23	ATP23 metallopeptidase and ATP synthase assembly factor homolog
1056	chr10	126366503	126366503	1	*	h2a_input1_peak_1056	5.25842	Distal Intergenic	10	126325026	126338427	13402	2	68876	uc007hhh.2	-28076	ENSMUSG00000025436	Atp23	ATP23 metallopeptidase and ATP synthase assembly factor homolog
1057	chr10	126394734	126394734	1	*	h2a_input1_peak_1057	7.22423	Distal Intergenic	10	126415773	126437031	21259	1	52468	uc007hhj.2	-21039	ENSMUSG00000078429	Ctdsp2	CTD (carboxy-terminal domain, RNA polymerase II, polypeptide A) small phosphatase 2
1058	chr10	126409864	126409864	1	*	h2a_input1_peak_1058	9.6019	Distal Intergenic	10	126415773	126437031	21259	1	52468	uc007hhj.2	-5909	ENSMUSG00000078429	Ctdsp2	CTD (carboxy-terminal domain, RNA polymerase II, polypeptide A) small phosphatase 2
1059	chr10	126485562	126485562	1	*	h2a_input1_peak_1059	9.58414	Promoter (<=1kb)	10	126485302	126490062	4761	1	13115	uc007hht.2	260	ENSMUSG00000006724	Cyp27b1	cytochrome P450, family 27, subfamily b, polypeptide 1
1060	chr10	126487372	126487372	1	*	h2a_input1_peak_1060	6.61714	Promoter (2-3kb)	10	126485302	126490062	4761	1	13115	uc007hht.2	2070	ENSMUSG00000006724	Cyp27b1	cytochrome P450, family 27, subfamily b, polypeptide 1
1061	chr10	126517186	126517186	1	*	h2a_input1_peak_1061	23.0699	Promoter (1-2kb)	10	126515963	126530225	14263	1	216439	uc007hhy.1	1223	ENSMUSG00000025422	Agap2	ArfGAP with GTPase domain, ankyrin repeat and PH domain 2
1062	chr10	126519834	126519834	1	*	h2a_input1_peak_1062	11.2082	Intron (uc007hhx.1/216439, intron 2 of 18)	10	126515963	126530225	14263	1	216439	uc007hhy.1	3871	ENSMUSG00000025422	Agap2	ArfGAP with GTPase domain, ankyrin repeat and PH domain 2
1063	chr10	126526544	126526544	1	*	h2a_input1_peak_1063	9.6019	Intron (uc007hhx.1/216439, intron 13 of 18)	10	126515963	126530225	14263	1	216439	uc007hhy.1	10581	ENSMUSG00000025422	Agap2	ArfGAP with GTPase domain, ankyrin repeat and PH domain 2
1064	chr10	126527548	126527548	1	*	h2a_input1_peak_1064	7.72389	Exon (uc007hhx.1/216439, exon 15 of 19)	10	126515963	126530225	14263	1	216439	uc007hhy.1	11585	ENSMUSG00000025422	Agap2	ArfGAP with GTPase domain, ankyrin repeat and PH domain 2
1065	chr10	126528205	126528205	1	*	h2a_input1_peak_1065	11.6341	Intron (uc007hhx.1/216439, intron 17 of 18)	10	126515963	126530225	14263	1	216439	uc007hhy.1	12242	ENSMUSG00000025422	Agap2	ArfGAP with GTPase domain, ankyrin repeat and PH domain 2
1066	chr10	126530437	126530437	1	*	h2a_input1_peak_1066	7.33483	Downstream (<1kb)	10	126515963	126530225	14263	1	216439	uc007hhy.1	14474	ENSMUSG00000025422	Agap2	ArfGAP with GTPase domain, ankyrin repeat and PH domain 2
1067	chr10	126603917	126603917	1	*	h2a_input1_peak_1067	19.4952	Promoter (1-2kb)	10	126602887	126609386	6500	1	14421	uc007hig.2	1030	ENSMUSG00000006731	B4galnt1	beta-1,4-N-acetyl-galactosaminyl transferase 1
1068	chr10	126604955	126604955	1	*	h2a_input1_peak_1068	13.7371	Promoter (2-3kb)	10	126602887	126609386	6500	1	14421	uc007hig.2	2068	ENSMUSG00000006731	B4galnt1	beta-1,4-N-acetyl-galactosaminyl transferase 1
1069	chr10	126606532	126606532	1	*	h2a_input1_peak_1069	9.6019	Intron (uc007hic.1/14421, intron 6 of 10)	10	126602887	126609386	6500	1	14421	uc007hig.2	3645	ENSMUSG00000006731	B4galnt1	beta-1,4-N-acetyl-galactosaminyl transferase 1
1070	chr10	126616380	126616380	1	*	h2a_input1_peak_1070	14.5119	Promoter (1-2kb)	10	126609482	126617701	8220	2	216441	uc011xpl.1	1321	ENSMUSG00000040441	Slc26a10	solute carrier family 26, member 10
1071	chr10	126617499	126617499	1	*	h2a_input1_peak_1071	7.95426	Promoter (<=1kb)	10	126609482	126617701	8220	2	216441	uc011xpl.1	202	ENSMUSG00000040441	Slc26a10	solute carrier family 26, member 10
1072	chr10	126619714	126619714	1	*	h2a_input1_peak_1072	9.21482	Promoter (2-3kb)	10	126609482	126617701	8220	2	216441	uc011xpl.1	-2013	ENSMUSG00000040441	Slc26a10	solute carrier family 26, member 10
1073	chr10	126620740	126620740	1	*	h2a_input1_peak_1073	6.35223	Exon (uc007hij.2/52666, exon 14 of 16)	10	126609482	126617701	8220	2	216441	uc011xpl.1	-3039	ENSMUSG00000040441	Slc26a10	solute carrier family 26, member 10
1074	chr10	126621434	126621434	1	*	h2a_input1_peak_1074	5.92913	Intron (uc007hij.2/52666, intron 12 of 15)	10	126609482	126617701	8220	2	216441	uc011xpl.1	-3733	ENSMUSG00000040441	Slc26a10	solute carrier family 26, member 10
1075	chr10	126674925	126674925	1	*	h2a_input1_peak_1075	8.4378	Exon (uc007his.2/16572, exon 16 of 29)	10	126662751	126700419	37669	2	16572	uc007his.2	25494	ENSMUSG00000074657	Kif5a	kinesin family member 5A
1076	chr10	126763132	126763132	1	*	h2a_input1_peak_1076	9.73445	Promoter (<=1kb)	10	126762698	126766999	4302	1	216445	uc007hje.1	434	ENSMUSG00000040345	Arhgap9	Rho GTPase activating protein 9
1077	chr10	126764217	126764217	1	*	h2a_input1_peak_1077	8.82329	Promoter (1-2kb)	10	126762698	126766999	4302	1	216445	uc007hje.1	1519	ENSMUSG00000040345	Arhgap9	Rho GTPase activating protein 9
1078	chr10	126766287	126766287	1	*	h2a_input1_peak_1078	5.98657	Intron (uc007hja.1/216445, intron 15 of 15)	10	126762698	126766999	4302	1	216445	uc007hje.1	3589	ENSMUSG00000040345	Arhgap9	Rho GTPase activating protein 9
1079	chr10	126944667	126944667	1	*	h2a_input1_peak_1079	3.72657	Intron (uc007hjr.1/237611, intron 8 of 11)	10	126938773	126945871	7099	1	237611	uc007hjs.1	5894	ENSMUSG00000040287	Stac3	SH3 and cysteine rich domain 3
1080	chr10	126946849	126946849	1	*	h2a_input1_peak_1080	14.2824	Distal Intergenic	10	126951995	126954210	2216	1	407790	uc007hjt.1	-5146	ENSMUSG00000040280	Ndufa4l2	Ndufa4, mitochondrial complex associated like 2
1081	chr10	126948010	126948010	1	*	h2a_input1_peak_1081	19.4103	Distal Intergenic	10	126951995	126954210	2216	1	407790	uc007hjt.1	-3985	ENSMUSG00000040280	Ndufa4l2	Ndufa4, mitochondrial complex associated like 2
1082	chr10	126950067	126950067	1	*	h2a_input1_peak_1082	16.831	Promoter (1-2kb)	10	126951995	126954210	2216	1	407790	uc007hjt.1	-1928	ENSMUSG00000040280	Ndufa4l2	Ndufa4, mitochondrial complex associated like 2
1083	chr10	126952436	126952436	1	*	h2a_input1_peak_1083	8.83109	Promoter (<=1kb)	10	126951995	126954210	2216	1	407790	uc007hjt.1	441	ENSMUSG00000040280	Ndufa4l2	Ndufa4, mitochondrial complex associated like 2
1084	chr10	126952943	126952943	1	*	h2a_input1_peak_1084	7.92132	Promoter (<=1kb)	10	126951995	126954210	2216	1	407790	uc007hjt.1	948	ENSMUSG00000040280	Ndufa4l2	Ndufa4, mitochondrial complex associated like 2
1085	chr10	126955593	126955593	1	*	h2a_input1_peak_1085	7.92132	Exon (uc007hju.1/108037, exon 9 of 12)	10	126951995	126954210	2216	1	407790	uc007hjt.1	3598	ENSMUSG00000040280	Ndufa4l2	Ndufa4, mitochondrial complex associated like 2
1086	chr10	126957605	126957605	1	*	h2a_input1_peak_1086	5.64	Promoter (1-2kb)	10	126954195	126959491	5297	2	108037	uc007hju.1	1886	ENSMUSG00000025403	Shmt2	serine hydroxymethyltransferase 2 (mitochondrial)
1087	chr10	126961606	126961606	1	*	h2a_input1_peak_1087	12.6496	Promoter (2-3kb)	10	126954195	126959491	5297	2	108037	uc007hjv.1	-2115	ENSMUSG00000025403	Shmt2	serine hydroxymethyltransferase 2 (mitochondrial)
1088	chr10	126964426	126964426	1	*	h2a_input1_peak_1088	25.0198	Intron (uc007hjw.1/104080, intron 1 of 1)	10	126954195	126959491	5297	2	108037	uc007hjv.1	-4935	ENSMUSG00000025403	Shmt2	serine hydroxymethyltransferase 2 (mitochondrial)
1089	chr10	126965707	126965707	1	*	h2a_input1_peak_1089	15.3051	Intron (uc007hjw.1/104080, intron 1 of 1)	10	126962529	126971615	9087	2	104080	uc007hjw.1	5908	ENSMUSG00000040258	Nxph4	neurexophilin 4
1090	chr10	126967245	126967245	1	*	h2a_input1_peak_1090	21.1055	Intron (uc007hjw.1/104080, intron 1 of 1)	10	126962529	126971615	9087	2	104080	uc007hjw.1	4370	ENSMUSG00000040258	Nxph4	neurexophilin 4
1091	chr10	126970698	126970698	1	*	h2a_input1_peak_1091	30.3247	Promoter (<=1kb)	10	126962529	126971615	9087	2	104080	uc007hjw.1	917	ENSMUSG00000040258	Nxph4	neurexophilin 4
1092	chr10	126973171	126973171	1	*	h2a_input1_peak_1092	20.1405	Promoter (1-2kb)	10	126962529	126971615	9087	2	104080	uc007hjw.1	-1556	ENSMUSG00000040258	Nxph4	neurexophilin 4
1093	chr10	126975606	126975606	1	*	h2a_input1_peak_1093	6.04417	3' UTR	10	126962529	126971615	9087	2	104080	uc007hjw.1	-3991	ENSMUSG00000040258	Nxph4	neurexophilin 4
1094	chr10	127006123	127006123	1	*	h2a_input1_peak_1094	3.8456	Intron (uc007hjx.1/16971, intron 35 of 88)	10	126962529	126971615	9087	2	104080	uc007hjw.1	-34508	ENSMUSG00000040258	Nxph4	neurexophilin 4
1095	chr10	127052966	127052966	1	*	h2a_input1_peak_1095	4.80871	Intron (uc007hjx.1/16971, intron 1 of 88)	10	126975214	127058204	82991	2	16971	uc007hjx.1	5238	ENSMUSG00000040249	Lrp1	low density lipoprotein receptor-related protein 1
1096	chr10	127055883	127055883	1	*	h2a_input1_peak_1096	7.33483	Promoter (2-3kb)	10	126975214	127058204	82991	2	16971	uc007hjx.1	2321	ENSMUSG00000040249	Lrp1	low density lipoprotein receptor-related protein 1
1097	chr10	127056325	127056325	1	*	h2a_input1_peak_1097	10.3957	Promoter (1-2kb)	10	126975214	127058204	82991	2	16971	uc007hjx.1	1879	ENSMUSG00000040249	Lrp1	low density lipoprotein receptor-related protein 1
1098	chr10	127081640	127081640	1	*	h2a_input1_peak_1098	10.3082	Promoter (1-2kb)	10	127080042	127098043	18002	1	20852	uc007hka.1	1598	ENSMUSG00000002147	Stat6	signal transducer and activator of transcription 6
1099	chr10	127097170	127097170	1	*	h2a_input1_peak_1099	7.33483	3' UTR	10	127097974	127103759	5786	2	17937	uc007hkc.2	6589	ENSMUSG00000025402	Nab2	Ngfi-A binding protein 2
1100	chr10	127098667	127098667	1	*	h2a_input1_peak_1100	8.07912	3' UTR	10	127097974	127103759	5786	2	17937	uc007hkc.2	5092	ENSMUSG00000025402	Nab2	Ngfi-A binding protein 2
1101	chr10	127100208	127100208	1	*	h2a_input1_peak_1101	5.0664	Exon (uc007hkc.2/17937, exon 5 of 6)	10	127097974	127103759	5786	2	17937	uc007hkc.2	3551	ENSMUSG00000025402	Nab2	Ngfi-A binding protein 2
1102	chr10	127102623	127102623	1	*	h2a_input1_peak_1102	16.3978	Promoter (1-2kb)	10	127097974	127103759	5786	2	17937	uc007hkc.2	1136	ENSMUSG00000025402	Nab2	Ngfi-A binding protein 2
1103	chr10	127158328	127158328	1	*	h2a_input1_peak_1103	12.0375	Promoter (1-2kb)	10	127156384	127157996	1613	1	432516	uc007hki.2	1944	ENSMUSG00000025401	Myo1a	myosin IA
1104	chr10	127961472	127961472	1	*	h2a_input1_peak_1104	4.80871	Promoter (1-2kb)	10	127947306	127962915	15610	2	23943	uc007hng.1	1443	ENSMUSG00000025366	Esyt1	extended synaptotagmin-like protein 1
1105	chr10	128081738	128081738	1	*	h2a_input1_peak_1105	10.3957	Promoter (<=1kb)	10	128069471	128081704	12234	2	22781	uc011xqf.1	-34	ENSMUSG00000002578	Ikzf4	IKAROS family zinc finger 4
1106	chr10	128329702	128329702	1	*	h2a_input1_peak_1106	6.70208	Promoter (<=1kb)	10	128321602	128328774	7173	2	14561	uc007hot.1	-928	ENSMUSG00000025352	Gdf11	growth differentiation factor 11
1107	chr10	128371754	128371754	1	*	h2a_input1_peak_1107	12.8816	Promoter (<=1kb)	10	128370869	128395340	24472	1	16404	uc007hpb.1	885	ENSMUSG00000025348	Itga7	integrin alpha 7
1108	chr10	128373503	128373503	1	*	h2a_input1_peak_1108	6.61714	Promoter (2-3kb)	10	128370869	128395340	24472	1	16404	uc007hpb.1	2634	ENSMUSG00000025348	Itga7	integrin alpha 7
1109	chr11	3032176	3032176	1	*	h2a_input1_peak_1109	7.94038	Promoter (1-2kb)	11	3031890	3033889	2000	2	78887	uc007hrv.1	1713	ENSMUSG00000023764	Sfi1	Sfi1 homolog, spindle assembly associated (yeast)
1110	chr11	3032864	3032864	1	*	h2a_input1_peak_1110	7.42869	Promoter (1-2kb)	11	3031890	3033889	2000	2	78887	uc007hrv.1	1025	ENSMUSG00000023764	Sfi1	Sfi1 homolog, spindle assembly associated (yeast)
1111	chr11	3035213	3035213	1	*	h2a_input1_peak_1111	17.0251	Promoter (<=1kb)	11	3033889	3036020	2132	2	78887	uc007hrw.1	807	ENSMUSG00000023764	Sfi1	Sfi1 homolog, spindle assembly associated (yeast)
1112	chr11	3037356	3037356	1	*	h2a_input1_peak_1112	11.2987	Promoter (1-2kb)	11	3033889	3036020	2132	2	78887	uc007hrw.1	-1336	ENSMUSG00000023764	Sfi1	Sfi1 homolog, spindle assembly associated (yeast)
1113	chr11	3043767	3043767	1	*	h2a_input1_peak_1113	21.4517	Exon (uc007hrt.1/78887, exon 19 of 33)	11	3048819	3050541	1723	2	78887	uc007hrz.1	6774	ENSMUSG00000023764	Sfi1	Sfi1 homolog, spindle assembly associated (yeast)
1114	chr11	3044738	3044738	1	*	h2a_input1_peak_1114	18.6032	Intron (uc007hrr.1/66776, intron 2 of 2)	11	3048819	3050541	1723	2	78887	uc007hrz.1	5803	ENSMUSG00000023764	Sfi1	Sfi1 homolog, spindle assembly associated (yeast)
1115	chr11	3233332	3233332	1	*	h2a_input1_peak_1115	6.5475	Promoter (<=1kb)	11	3233508	3242974	9467	1	216505	uc011xqp.1	-176	ENSMUSG00000034614	Pik3ip1	phosphoinositide-3-kinase interacting protein 1
1116	chr11	3418052	3418052	1	*	h2a_input1_peak_1116	10.3957	Intron (uc007hte.2/29856, intron 8 of 8)	11	3414705	3417354	2650	1	114679	uc007htd.1	3347	ENSMUSG00000075702	Selenom	selenoprotein M
1117	chr11	3662794	3662794	1	*	h2a_input1_peak_1117	11.8549	Intron (uc007htp.1/74309, intron 1 of 12)	11	3603734	3675129	71396	2	74309	uc007htp.1	12335	ENSMUSG00000020435	Osbp2	oxysterol binding protein 2
1118	chr11	3674272	3674272	1	*	h2a_input1_peak_1118	8.07385	Promoter (<=1kb)	11	3603734	3675129	71396	2	74309	uc007htp.1	857	ENSMUSG00000020435	Osbp2	oxysterol binding protein 2
1119	chr11	3674978	3674978	1	*	h2a_input1_peak_1119	8.07385	Promoter (<=1kb)	11	3603734	3675129	71396	2	74309	uc007htp.1	151	ENSMUSG00000020435	Osbp2	oxysterol binding protein 2
1120	chr11	3763377	3763377	1	*	h2a_input1_peak_1120	12.8529	Promoter (<=1kb)	11	3603734	3763906	160173	2	74309	uc007htq.1	529	ENSMUSG00000020435	Osbp2	oxysterol binding protein 2
1121	chr11	3812871	3812871	1	*	h2a_input1_peak_1121	9.37212	Promoter (1-2kb)	11	3807025	3814667	7643	2	103710	uc007htv.1	1796	ENSMUSG00000048807	Slc35e4	solute carrier family 35, member E4
1122	chr11	3897208	3897208	1	*	h2a_input1_peak_1122	12.946	Intron (uc007hub.2/53897, intron 3 of 3)	11	3889936	3899331	9396	1	53897	uc007hud.2	7272	ENSMUSG00000049721	Gal3st1	galactose-3-O-sulfotransferase 1
1123	chr11	3898007	3898007	1	*	h2a_input1_peak_1123	8.97394	Exon (uc007hub.2/53897, exon 4 of 4)	11	3889936	3899331	9396	1	53897	uc007hud.2	8071	ENSMUSG00000049721	Gal3st1	galactose-3-O-sulfotransferase 1
1124	chr11	3899730	3899730	1	*	h2a_input1_peak_1124	7.33483	Distal Intergenic	11	3889936	3899331	9396	1	53897	uc007hud.2	9794	ENSMUSG00000049721	Gal3st1	galactose-3-O-sulfotransferase 1
1125	chr11	4019374	4019374	1	*	h2a_input1_peak_1125	11.2082	Promoter (<=1kb)	11	3997043	4018732	21690	2	67815	uc007huh.1	-642	ENSMUSG00000003585	Sec14l2	SEC14-like lipid binding 2
1126	chr11	4137052	4137052	1	*	h2a_input1_peak_1126	5.98657	Promoter (<=1kb)	11	4136788	4141029	4242	1	18413	uc007hus.2	264	ENSMUSG00000058755	Osm	oncostatin M
1127	chr11	4162317	4162317	1	*	h2a_input1_peak_1127	5.92913	Intron (uc007hut.1/16878, intron 1 of 3)	11	4157571	4172517	14947	1	16878	uc007hut.1	4746	ENSMUSG00000034394	Lif	leukemia inhibitory factor
1128	chr11	4165534	4165534	1	*	h2a_input1_peak_1128	7.26811	Promoter (1-2kb)	11	4167098	4172517	5420	1	16878	uc007huu.1	-1564	ENSMUSG00000034394	Lif	leukemia inhibitory factor
1129	chr11	4340710	4340710	1	*	h2a_input1_peak_1129	3.64806	Promoter (<=1kb)	11	4246386	4341085	94700	2	75828	uc007huv.1	375	ENSMUSG00000020419	Hormad2	HORMA domain containing 2
1130	chr11	4642507	4642507	1	*	h2a_input1_peak_1130	11.2082	Intron (uc007hve.1/192650, intron 1 of 4)	11	4638824	4646781	7958	2	192650	uc007hve.1	4274	ENSMUSG00000009075	Cabp7	calcium binding protein 7
1131	chr11	4645099	4645099	1	*	h2a_input1_peak_1131	19.1862	Promoter (1-2kb)	11	4638824	4646781	7958	2	192650	uc007hve.1	1682	ENSMUSG00000009075	Cabp7	calcium binding protein 7
1132	chr11	4647644	4647644	1	*	h2a_input1_peak_1132	21.1055	Promoter (<=1kb)	11	4638824	4646781	7958	2	192650	uc007hve.1	-863	ENSMUSG00000009075	Cabp7	calcium binding protein 7
1133	chr11	4648200	4648200	1	*	h2a_input1_peak_1133	16.3978	Promoter (1-2kb)	11	4638824	4646781	7958	2	192650	uc007hve.1	-1419	ENSMUSG00000009075	Cabp7	calcium binding protein 7
1134	chr11	4660691	4660691	1	*	h2a_input1_peak_1134	6.04417	Distal Intergenic	11	4638824	4646781	7958	2	192650	uc007hve.1	-13910	ENSMUSG00000009075	Cabp7	calcium binding protein 7
1135	chr11	4661941	4661941	1	*	h2a_input1_peak_1135	5.25842	Distal Intergenic	11	4638824	4646781	7958	2	192650	uc007hve.1	-15160	ENSMUSG00000009075	Cabp7	calcium binding protein 7
1136	chr11	4845158	4845158	1	*	h2a_input1_peak_1136	5.92913	Promoter (2-3kb)	11	4847524	4942732	95209	1	11764	uc007hvn.1	-2366	ENSMUSG00000009090	Ap1b1	adaptor protein complex AP-1, beta 1 subunit
1137	chr11	4846682	4846682	1	*	h2a_input1_peak_1137	11.2082	Promoter (<=1kb)	11	4847524	4942732	95209	1	11764	uc007hvn.1	-842	ENSMUSG00000009090	Ap1b1	adaptor protein complex AP-1, beta 1 subunit
1138	chr11	4847764	4847764	1	*	h2a_input1_peak_1138	6.70208	Promoter (<=1kb)	11	4847524	4942732	95209	1	11764	uc007hvn.1	240	ENSMUSG00000009090	Ap1b1	adaptor protein complex AP-1, beta 1 subunit
1139	chr11	4848947	4848947	1	*	h2a_input1_peak_1139	17.357	Promoter (<=1kb)	11	4838759	4848067	9309	2	380684	uc007hvm.1	-880	ENSMUSG00000020396	Nefh	neurofilament, heavy polypeptide
1140	chr11	4850215	4850215	1	*	h2a_input1_peak_1140	9.37212	Promoter (2-3kb)	11	4838759	4848067	9309	2	380684	uc007hvm.1	-2148	ENSMUSG00000020396	Nefh	neurofilament, heavy polypeptide
1141	chr11	4956023	4956023	1	*	h2a_input1_peak_1141	7.94145	Promoter (2-3kb)	11	4958131	4960386	2256	1	75668	uc007hvs.1	-2108	ENSMUSG00000034209	Rasl10a	RAS-like, family 10, member A
1142	chr11	4957455	4957455	1	*	h2a_input1_peak_1142	6.61714	Promoter (<=1kb)	11	4958131	4960386	2256	1	75668	uc007hvs.1	-676	ENSMUSG00000034209	Rasl10a	RAS-like, family 10, member A
1143	chr11	4958212	4958212	1	*	h2a_input1_peak_1143	5.92913	Promoter (<=1kb)	11	4958131	4960386	2256	1	75668	uc007hvs.1	81	ENSMUSG00000034209	Rasl10a	RAS-like, family 10, member A
1144	chr11	4959398	4959398	1	*	h2a_input1_peak_1144	15.9697	Promoter (1-2kb)	11	4958131	4960386	2256	1	75668	uc007hvs.1	1267	ENSMUSG00000034209	Rasl10a	RAS-like, family 10, member A
1145	chr11	4961027	4961027	1	*	h2a_input1_peak_1145	5.98657	Promoter (2-3kb)	11	4958131	4960386	2256	1	75668	uc007hvs.1	2896	ENSMUSG00000034209	Rasl10a	RAS-like, family 10, member A
1146	chr11	4961531	4961531	1	*	h2a_input1_peak_1146	7.45083	3' UTR	11	4958131	4960386	2256	1	75668	uc007hvs.1	3400	ENSMUSG00000034209	Rasl10a	RAS-like, family 10, member A
1147	chr11	4962728	4962728	1	*	h2a_input1_peak_1147	7.87653	Promoter (2-3kb)	11	4960473	4965097	4625	2	78926	uc007hvt.2	2369	ENSMUSG00000034201	Gas2l1	growth arrest-specific 2 like 1
1148	chr11	4964319	4964319	1	*	h2a_input1_peak_1148	5.54518	Promoter (<=1kb)	11	4960473	4965097	4625	2	78926	uc007hvt.2	778	ENSMUSG00000034201	Gas2l1	growth arrest-specific 2 like 1
1149	chr11	5050897	5050897	1	*	h2a_input1_peak_1149	8.229	Promoter (1-2kb)	11	5006269	5052225	45957	2	140703	uc007hwg.1	1328	ENSMUSG00000034164	Emid1	EMI domain containing 1
1150	chr11	5343623	5343623	1	*	h2a_input1_peak_1150	8.82577	Promoter (1-2kb)	11	5176332	5344850	168519	2	407821	uc007hwj.2	1227	ENSMUSG00000041961	Znrf3	zinc and ring finger 3
1151	chr11	5756451	5756451	1	*	h2a_input1_peak_1151	6.61714	Distal Intergenic	11	5761869	5772228	10360	1	11568	uc007hxg.2	-5418	ENSMUSG00000020473	Aebp1	AE binding protein 1
1152	chr11	5762734	5762734	1	*	h2a_input1_peak_1152	8.07912	Promoter (<=1kb)	11	5761869	5772228	10360	1	11568	uc007hxi.2	865	ENSMUSG00000020473	Aebp1	AE binding protein 1
1153	chr11	5796898	5796898	1	*	h2a_input1_peak_1153	10.3957	Promoter (1-2kb)	11	5796640	5798785	2146	2	17898	uc007hxl.1	1887	ENSMUSG00000020469	Myl7	myosin, light polypeptide 7, regulatory
1154	chr11	5798361	5798361	1	*	h2a_input1_peak_1154	12.0081	Promoter (<=1kb)	11	5796640	5798785	2146	2	17898	uc007hxl.1	424	ENSMUSG00000020469	Myl7	myosin, light polypeptide 7, regulatory
1155	chr11	5801444	5801444	1	*	h2a_input1_peak_1155	12.1233	Promoter (2-3kb)	11	5796640	5798785	2146	2	17898	uc007hxl.1	-2659	ENSMUSG00000020469	Myl7	myosin, light polypeptide 7, regulatory
1156	chr11	5802662	5802662	1	*	h2a_input1_peak_1156	8.07912	Intron (uc007hxm.1/103988, intron 8 of 10)	11	5796640	5798785	2146	2	17898	uc007hxl.1	-3877	ENSMUSG00000020469	Myl7	myosin, light polypeptide 7, regulatory
1157	chr11	5963588	5963588	1	*	h2a_input1_peak_1157	11.2082	Promoter (2-3kb)	11	5869669	5965751	96083	2	12323	uc007hxr.2	2163	ENSMUSG00000057897	Camk2b	calcium/calmodulin-dependent protein kinase II, beta
1158	chr11	5964354	5964354	1	*	h2a_input1_peak_1158	15.4983	Promoter (1-2kb)	11	5869669	5965751	96083	2	12323	uc007hxr.2	1397	ENSMUSG00000057897	Camk2b	calcium/calmodulin-dependent protein kinase II, beta
1159	chr11	5966521	5966521	1	*	h2a_input1_peak_1159	15.4618	Promoter (<=1kb)	11	5911668	5965751	54084	2	12323	uc007hxw.1	-770	ENSMUSG00000057897	Camk2b	calcium/calmodulin-dependent protein kinase II, beta
1160	chr11	5971312	5971312	1	*	h2a_input1_peak_1160	7.33483	Distal Intergenic	11	5911668	5965751	54084	2	12323	uc007hxw.1	-5561	ENSMUSG00000057897	Camk2b	calcium/calmodulin-dependent protein kinase II, beta
1161	chr11	6500374	6500374	1	*	h2a_input1_peak_1161	5.92913	Exon (uc007hyy.1/192950, exon 2 of 8)	11	6497826	6506057	8232	2	192950	uc007hyy.1	5683	ENSMUSG00000041073	Nacad	NAC alpha domain containing
1162	chr11	6964065	6964065	1	*	h2a_input1_peak_1162	9.27464	Promoter (<=1kb)	11	6963492	7078508	115017	1	432530	uc007hzf.1	573	ENSMUSG00000020431	Adcy1	adenylate cyclase 1
1163	chr11	6965153	6965153	1	*	h2a_input1_peak_1163	3.36776	Promoter (1-2kb)	11	6963492	7078508	115017	1	432530	uc007hzf.1	1661	ENSMUSG00000020431	Adcy1	adenylate cyclase 1
1164	chr11	7113028	7113028	1	*	h2a_input1_peak_1164	13.7873	Promoter (<=1kb)	11	7106096	7113926	7831	2	16009	uc007hzi.1	898	ENSMUSG00000020427	Igfbp3	insulin-like growth factor binding protein 3
1165	chr11	7432153	7432153	1	*	h2a_input1_peak_1165	5.98657	Distal Intergenic	11	7106096	7113926	7831	2	16009	uc007hzi.1	-318227	ENSMUSG00000020427	Igfbp3	insulin-like growth factor binding protein 3
1166	chr11	11015063	11015063	1	*	h2a_input1_peak_1166	12.0375	Promoter (<=1kb)	11	11014747	11167724	152978	1	319922	uc007iad.2	316	ENSMUSG00000050830	Vwc2	von Willebrand factor C domain containing 2
1167	chr11	11017073	11017073	1	*	h2a_input1_peak_1167	8.82329	Promoter (2-3kb)	11	11014747	11167724	152978	1	319922	uc007iad.2	2326	ENSMUSG00000050830	Vwc2	von Willebrand factor C domain containing 2
1168	chr11	11922218	11922218	1	*	h2a_input1_peak_1168	6.61714	Intron (uc007iaz.2/14783, intron 1 of 15)	11	11870426	11926327	55902	2	14783	uc007ibc.1	4109	ENSMUSG00000020176	Grb10	growth factor receptor bound protein 10
1169	chr11	11923858	11923858	1	*	h2a_input1_peak_1169	8.07912	Promoter (2-3kb)	11	11870426	11926327	55902	2	14783	uc007ibc.1	2469	ENSMUSG00000020176	Grb10	growth factor receptor bound protein 10
1170	chr11	11926080	11926080	1	*	h2a_input1_peak_1170	15.4983	Promoter (<=1kb)	11	11870426	11926327	55902	2	14783	uc007ibc.1	247	ENSMUSG00000020176	Grb10	growth factor receptor bound protein 10
1171	chr11	11926996	11926996	1	*	h2a_input1_peak_1171	25.0852	Promoter (<=1kb)	11	11870426	11926327	55902	2	14783	uc007ibc.1	-669	ENSMUSG00000020176	Grb10	growth factor receptor bound protein 10
1172	chr11	11929452	11929452	1	*	h2a_input1_peak_1172	12.1707	Promoter (1-2kb)	11	11830502	11927974	97473	2	14783	uc007iaz.2	-1478	ENSMUSG00000020176	Grb10	growth factor receptor bound protein 10
1173	chr11	11931611	11931611	1	*	h2a_input1_peak_1173	6.70208	Intron (uc007iba.2/14783, intron 1 of 16)	11	11830502	11927974	97473	2	14783	uc007iaz.2	-3637	ENSMUSG00000020176	Grb10	growth factor receptor bound protein 10
1174	chr11	11932903	11932903	1	*	h2a_input1_peak_1174	7.92132	Intron (uc007iba.2/14783, intron 1 of 16)	11	11830502	11937423	106922	2	14783	uc007iba.2	4520	ENSMUSG00000020176	Grb10	growth factor receptor bound protein 10
1175	chr11	11935580	11935580	1	*	h2a_input1_peak_1175	14.4587	Promoter (1-2kb)	11	11830502	11937423	106922	2	14783	uc007iba.2	1843	ENSMUSG00000020176	Grb10	growth factor receptor bound protein 10
1176	chr11	11936221	11936221	1	*	h2a_input1_peak_1176	4.80871	Promoter (1-2kb)	11	11830502	11937423	106922	2	14783	uc007iba.2	1202	ENSMUSG00000020176	Grb10	growth factor receptor bound protein 10
1177	chr11	11938460	11938460	1	*	h2a_input1_peak_1177	14.8736	Promoter (1-2kb)	11	11867367	11937423	70057	2	14783	uc007ibb.2	-1037	ENSMUSG00000020176	Grb10	growth factor receptor bound protein 10
1178	chr11	11939843	11939843	1	*	h2a_input1_peak_1178	5.25842	Promoter (2-3kb)	11	11867367	11937423	70057	2	14783	uc007ibb.2	-2420	ENSMUSG00000020176	Grb10	growth factor receptor bound protein 10
1179	chr11	18771665	18771665	1	*	h2a_input1_peak_1179	8.82577	Intron (uc007icj.1/uc007icj.1, intron 1 of 2)	11	18780431	18918972	138542	2	17268	uc007icl.2	147307	ENSMUSG00000020160	Meis1	Meis homeobox 1
1180	chr11	18774272	18774272	1	*	h2a_input1_peak_1180	12.0375	Distal Intergenic	11	18780431	18918972	138542	2	17268	uc007icl.2	144700	ENSMUSG00000020160	Meis1	Meis homeobox 1
1181	chr11	18775655	18775655	1	*	h2a_input1_peak_1181	8.58954	Distal Intergenic	11	18780431	18918972	138542	2	17268	uc007icl.2	143317	ENSMUSG00000020160	Meis1	Meis homeobox 1
1182	chr11	18776410	18776410	1	*	h2a_input1_peak_1182	9.9756	Distal Intergenic	11	18780431	18918972	138542	2	17268	uc007icl.2	142562	ENSMUSG00000020160	Meis1	Meis homeobox 1
1183	chr11	18912759	18912759	1	*	h2a_input1_peak_1183	8.82577	Intron (uc007icl.2/17268, intron 5 of 11)	11	18780431	18918972	138542	2	17268	uc007icl.2	6213	ENSMUSG00000020160	Meis1	Meis homeobox 1
1184	chr11	18913420	18913420	1	*	h2a_input1_peak_1184	14.6103	Intron (uc007icl.2/17268, intron 4 of 11)	11	18780431	18918972	138542	2	17268	uc007icl.2	5552	ENSMUSG00000020160	Meis1	Meis homeobox 1
1185	chr11	18914896	18914896	1	*	h2a_input1_peak_1185	5.98657	Exon (uc007icp.1/uc007icp.1, exon 2 of 2)	11	18780431	18918972	138542	2	17268	uc007icl.2	4076	ENSMUSG00000020160	Meis1	Meis homeobox 1
1186	chr11	18915962	18915962	1	*	h2a_input1_peak_1186	9.6019	Intron (uc007icl.2/17268, intron 2 of 11)	11	18780431	18918972	138542	2	17268	uc007icl.2	3010	ENSMUSG00000020160	Meis1	Meis homeobox 1
1187	chr11	18921641	18921641	1	*	h2a_input1_peak_1187	19.1862	Promoter (2-3kb)	11	18909787	18918972	9186	2	17268	uc007ico.2	-2669	ENSMUSG00000020160	Meis1	Meis homeobox 1
1188	chr11	18927749	18927749	1	*	h2a_input1_peak_1188	6.61714	Distal Intergenic	11	18909787	18918972	9186	2	17268	uc007ico.2	-8777	ENSMUSG00000020160	Meis1	Meis homeobox 1
1189	chr11	19711947	19711947	1	*	h2a_input1_peak_1189	9.37212	Distal Intergenic	11	19824445	19919089	94645	1	114716	uc007icq.1	-112498	ENSMUSG00000045671	Spred2	sprouty-related EVH1 domain containing 2
1190	chr11	20366305	20366305	1	*	h2a_input1_peak_1190	16.3978	Distal Intergenic	11	20346400	20346865	466	1	382492	uc011xrx.1	19905	NA	NA	NA
1191	chr11	21271816	21271816	1	*	h2a_input1_peak_1191	7.38695	Promoter (<=1kb)	11	21221145	21271204	50060	2	216558	uc007idt.2	-612	ENSMUSG00000001891	Ugp2	UDP-glucose pyrophosphorylase 2
1192	chr11	21895235	21895235	1	*	h2a_input1_peak_1192	28.1979	3' UTR	11	21894767	21901654	6888	2	18423	uc007idy.1	6419	ENSMUSG00000005917	Otx1	orthodenticle homeobox 1
1193	chr11	21897674	21897674	1	*	h2a_input1_peak_1193	40.3991	Intron (uc007idy.1/18423, intron 4 of 4)	11	21894767	21901654	6888	2	18423	uc007idy.1	3980	ENSMUSG00000005917	Otx1	orthodenticle homeobox 1
1194	chr11	21902747	21902747	1	*	h2a_input1_peak_1194	16.1134	Promoter (1-2kb)	11	21894767	21901654	6888	2	18423	uc007idz.1	-1093	ENSMUSG00000005917	Otx1	orthodenticle homeobox 1
1195	chr11	21904498	21904498	1	*	h2a_input1_peak_1195	10.3957	Promoter (2-3kb)	11	21894767	21901654	6888	2	18423	uc007idz.1	-2844	ENSMUSG00000005917	Otx1	orthodenticle homeobox 1
1196	chr11	21907264	21907264	1	*	h2a_input1_peak_1196	8.229	Intron (uc007iea.1/216565, intron 22 of 23)	11	21894767	21901654	6888	2	18423	uc007idz.1	-5610	ENSMUSG00000005917	Otx1	orthodenticle homeobox 1
1197	chr11	21907830	21907830	1	*	h2a_input1_peak_1197	7.33483	Intron (uc007iea.1/216565, intron 22 of 23)	11	21894767	21901654	6888	2	18423	uc007idz.1	-6176	ENSMUSG00000005917	Otx1	orthodenticle homeobox 1
1198	chr11	23973919	23973919	1	*	h2a_input1_peak_1198	10.3957	Distal Intergenic	11	23978056	23990906	12851	1	14025	uc007ifs.2	-4137	ENSMUSG00000000861	Bcl11a	B cell CLL/lymphoma 11A (zinc finger protein)
1199	chr11	23976975	23976975	1	*	h2a_input1_peak_1199	17.315	Promoter (1-2kb)	11	23978056	23990906	12851	1	14025	uc007ifs.2	-1081	ENSMUSG00000000861	Bcl11a	B cell CLL/lymphoma 11A (zinc finger protein)
1200	chr11	23978487	23978487	1	*	h2a_input1_peak_1200	5.92913	Promoter (<=1kb)	11	23978056	24073558	95503	1	14025	uc007ifv.2	431	ENSMUSG00000000861	Bcl11a	B cell CLL/lymphoma 11A (zinc finger protein)
1201	chr11	23980045	23980045	1	*	h2a_input1_peak_1201	7.38097	Promoter (<=1kb)	11	23980695	24073558	92864	1	14025	uc007ifw.2	-650	ENSMUSG00000000861	Bcl11a	B cell CLL/lymphoma 11A (zinc finger protein)
1202	chr11	29723456	29723456	1	*	h2a_input1_peak_1202	10.3957	Promoter (2-3kb)	11	29722395	29725668	3274	2	216622	uc007ihr.1	2212	ENSMUSG00000078157	4931440F15Rik	RIKEN cDNA 4931440F15 gene
1203	chr11	29726036	29726036	1	*	h2a_input1_peak_1203	7.72389	Promoter (<=1kb)	11	29722395	29725668	3274	2	216622	uc007ihr.1	-368	ENSMUSG00000078157	4931440F15Rik	RIKEN cDNA 4931440F15 gene
1204	chr11	31268434	31268434	1	*	h2a_input1_peak_1204	19.1862	Promoter (<=1kb)	11	31259441	31269103	9663	2	20856	uc007iij.1	669	ENSMUSG00000020303	Stc2	stanniocalcin 2
1205	chr11	32062175	32062175	1	*	h2a_input1_peak_1205	5.92913	Distal Intergenic	11	32088997	32100279	11283	2	16199	uc007iix.2	38104	ENSMUSG00000020279	Il9r	interleukin 9 receptor
1206	chr11	32121088	32121088	1	*	h2a_input1_peak_1206	6.74945	Promoter (1-2kb)	11	32109585	32122293	12709	2	13650	uc007ijb.2	1205	ENSMUSG00000020282	Rhbdf1	rhomboid 5 homolog 1
1207	chr11	32178729	32178729	1	*	h2a_input1_peak_1207	6.61714	Promoter (2-3kb)	11	32176600	32178115	1516	1	15126	uc007ijj.2	2129	ENSMUSG00000055609	Hba-x	hemoglobin X, alpha-like embryonic chain in Hba complex
1208	chr11	32246966	32246966	1	*	h2a_input1_peak_1208	13.7371	Promoter (<=1kb)	11	32247811	32290332	42522	1	268396	uc007ijo.1	-845	ENSMUSG00000040711	Sh3pxd2b	SH3 and PX domains 2B
1209	chr11	32733459	32733459	1	*	h2a_input1_peak_1209	6.61714	Distal Intergenic	11	32720376	32724594	4219	2	69351	uc007ikb.2	-8865	ENSMUSG00000020270	Smim23	small integral membrane protein 23
1210	chr11	33046829	33046829	1	*	h2a_input1_peak_1210	8.82329	Promoter (<=1kb)	11	33017431	33047400	29970	2	14172	uc007ikc.1	571	ENSMUSG00000057967	Fgf18	fibroblast growth factor 18
1211	chr11	33093175	33093175	1	*	h2a_input1_peak_1211	6.61714	Distal Intergenic	11	33100752	33103588	2837	2	27140	uc007ikg.2	10413	ENSMUSG00000040610	Tlx3	T cell leukemia, homeobox 3
1212	chr11	33095197	33095197	1	*	h2a_input1_peak_1212	9.6019	Distal Intergenic	11	33100752	33103588	2837	2	27140	uc007ikg.2	8391	ENSMUSG00000040610	Tlx3	T cell leukemia, homeobox 3
1213	chr11	33096162	33096162	1	*	h2a_input1_peak_1213	13.7371	Distal Intergenic	11	33100752	33103588	2837	2	27140	uc007ikg.2	7426	ENSMUSG00000040610	Tlx3	T cell leukemia, homeobox 3
1214	chr11	33097058	33097058	1	*	h2a_input1_peak_1214	10.6916	Distal Intergenic	11	33100752	33103588	2837	2	27140	uc007ikg.2	6530	ENSMUSG00000040610	Tlx3	T cell leukemia, homeobox 3
1215	chr11	33097696	33097696	1	*	h2a_input1_peak_1215	10.3957	Distal Intergenic	11	33100752	33103588	2837	2	27140	uc007ikg.2	5892	ENSMUSG00000040610	Tlx3	T cell leukemia, homeobox 3
1216	chr11	33098655	33098655	1	*	h2a_input1_peak_1216	9.73445	Downstream (2-3kb)	11	33100752	33103588	2837	2	27140	uc007ikg.2	4933	ENSMUSG00000040610	Tlx3	T cell leukemia, homeobox 3
1217	chr11	33100278	33100278	1	*	h2a_input1_peak_1217	9.65675	Downstream (<1kb)	11	33100752	33103588	2837	2	27140	uc007ikg.2	3310	ENSMUSG00000040610	Tlx3	T cell leukemia, homeobox 3
1218	chr11	33101392	33101392	1	*	h2a_input1_peak_1218	7.21281	Promoter (2-3kb)	11	33100752	33103588	2837	2	27140	uc007ikg.2	2196	ENSMUSG00000040610	Tlx3	T cell leukemia, homeobox 3
1219	chr11	33102712	33102712	1	*	h2a_input1_peak_1219	11.2082	Promoter (<=1kb)	11	33100752	33103588	2837	2	27140	uc007ikg.2	876	ENSMUSG00000040610	Tlx3	T cell leukemia, homeobox 3
1220	chr11	33104002	33104002	1	*	h2a_input1_peak_1220	9.58414	Promoter (<=1kb)	11	33100752	33103588	2837	2	27140	uc007ikg.2	-414	ENSMUSG00000040610	Tlx3	T cell leukemia, homeobox 3
1221	chr11	33105288	33105288	1	*	h2a_input1_peak_1221	13.7371	Promoter (1-2kb)	11	33100752	33103588	2837	2	27140	uc007ikg.2	-1700	ENSMUSG00000040610	Tlx3	T cell leukemia, homeobox 3
1222	chr11	34937315	34937315	1	*	h2a_input1_peak_1222	7.33483	Promoter (2-3kb)	11	34934958	35522009	587052	1	20564	uc007ild.2	2357	ENSMUSG00000056427	Slit3	slit guidance ligand 3
1223	chr11	35139388	35139388	1	*	h2a_input1_peak_1223	6.79759	Intron (uc007ild.2/20564, intron 4 of 35)	11	35163571	35164287	717	1	20564	uc007ile.1	-24183	ENSMUSG00000056427	Slit3	slit guidance ligand 3
1224	chr11	35611263	35611263	1	*	h2a_input1_peak_1224	5.25842	Promoter (1-2kb)	11	35610882	35612386	1505	2	237730	uc007ilg.1	1123	ENSMUSG00000051062	Fbll1	fibrillarin-like 1
1225	chr11	44425206	44425206	1	*	h2a_input1_peak_1225	4.97216	Distal Intergenic	11	44431636	44460322	28687	1	13591	uc007inj.1	-6430	ENSMUSG00000057098	Ebf1	early B cell factor 1
1226	chr11	44425799	44425799	1	*	h2a_input1_peak_1226	15.9697	Distal Intergenic	11	44431636	44460322	28687	1	13591	uc007inj.1	-5837	ENSMUSG00000057098	Ebf1	early B cell factor 1
1227	chr11	44427026	44427026	1	*	h2a_input1_peak_1227	7.33483	Distal Intergenic	11	44431636	44460322	28687	1	13591	uc007inj.1	-4610	ENSMUSG00000057098	Ebf1	early B cell factor 1
1228	chr11	44429531	44429531	1	*	h2a_input1_peak_1228	11.2082	Promoter (2-3kb)	11	44431636	44460322	28687	1	13591	uc007inj.1	-2105	ENSMUSG00000057098	Ebf1	early B cell factor 1
1229	chr11	44432757	44432757	1	*	h2a_input1_peak_1229	16.3978	Promoter (1-2kb)	11	44431636	44818674	387039	1	13591	uc007inn.1	1121	ENSMUSG00000057098	Ebf1	early B cell factor 1
1230	chr11	44433564	44433564	1	*	h2a_input1_peak_1230	4.73399	Promoter (1-2kb)	11	44431636	44818674	387039	1	13591	uc007inn.1	1928	ENSMUSG00000057098	Ebf1	early B cell factor 1
1231	chr11	44434548	44434548	1	*	h2a_input1_peak_1231	9.27464	Promoter (2-3kb)	11	44431636	44818674	387039	1	13591	uc007inn.1	2912	ENSMUSG00000057098	Ebf1	early B cell factor 1
1232	chr11	45793425	45793425	1	*	h2a_input1_peak_1232	13.4596	Promoter (<=1kb)	11	45793812	45831494	37683	1	214105	uc011xtj.1	-387	ENSMUSG00000040489	Sox30	SRY (sex determining region Y)-box 30
1233	chr11	45794756	45794756	1	*	h2a_input1_peak_1233	5.60161	Promoter (<=1kb)	11	45793812	45831494	37683	1	214105	uc011xtj.1	944	ENSMUSG00000040489	Sox30	SRY (sex determining region Y)-box 30
1234	chr11	45870870	45870870	1	*	h2a_input1_peak_1234	6.79759	Promoter (1-2kb)	11	45869489	45960844	91356	1	11492	uc007inz.1	1381	ENSMUSG00000011256	Adam19	a disintegrin and metallopeptidase domain 19 (meltrin beta)
1235	chr11	49402601	49402601	1	*	h2a_input1_peak_1235	5.25842	Distal Intergenic	11	49423181	49466241	43061	1	14257	uc007iqu.2	-20580	ENSMUSG00000020357	Flt4	FMS-like tyrosine kinase 4
1236	chr11	49424525	49424525	1	*	h2a_input1_peak_1236	10.6891	Promoter (1-2kb)	11	49423181	49466241	43061	1	14257	uc007iqu.2	1344	ENSMUSG00000020357	Flt4	FMS-like tyrosine kinase 4
1237	chr11	49448538	49448538	1	*	h2a_input1_peak_1237	7.33483	Intron (uc007iqu.2/14257, intron 15 of 29)	11	49423181	49466241	43061	1	14257	uc007iqu.2	25357	ENSMUSG00000020357	Flt4	FMS-like tyrosine kinase 4
1238	chr11	49449179	49449179	1	*	h2a_input1_peak_1238	6.61714	Exon (uc007iqu.2/14257, exon 17 of 30)	11	49423181	49466241	43061	1	14257	uc007iqu.2	25998	ENSMUSG00000020357	Flt4	FMS-like tyrosine kinase 4
1239	chr11	49451268	49451268	1	*	h2a_input1_peak_1239	6.61714	Intron (uc007iqu.2/14257, intron 21 of 29)	11	49477112	49478620	1509	1	68662	uc007iqv.1	-25844	ENSMUSG00000064057	Scgb3a1	secretoglobin, family 3A, member 1
1240	chr11	49576964	49576964	1	*	h2a_input1_peak_1240	4.80871	Distal Intergenic	11	49607657	49652122	44466	1	14584	uc011xud.1	-30693	ENSMUSG00000020363	Gfpt2	glutamine fructose-6-phosphate transaminase 2
1241	chr11	49714353	49714353	1	*	h2a_input1_peak_1241	16.3621	Promoter (<=1kb)	11	49715337	49793725	78389	1	74563	uc007irj.1	-984	ENSMUSG00000020374	Rasgef1c	RasGEF domain family, member 1C
1242	chr11	49716348	49716348	1	*	h2a_input1_peak_1242	7.50299	Promoter (1-2kb)	11	49715337	49793725	78389	1	74563	uc011xue.1	1011	ENSMUSG00000020374	Rasgef1c	RasGEF domain family, member 1C
1243	chr11	49838127	49838127	1	*	h2a_input1_peak_1243	26.0433	Promoter (<=1kb)	11	49838833	49902854	64022	1	59044	uc007irk.1	-706	ENSMUSG00000020376	Rnf130	ring finger protein 130
1244	chr11	50039784	50039784	1	*	h2a_input1_peak_1244	15.1195	Promoter (<=1kb)	11	50038837	50048605	9769	1	103534	uc007iry.2	947	ENSMUSG00000036620	Mgat4b	mannoside acetylglucosaminyltransferase 4, isoenzyme B
1245	chr11	50041454	50041454	1	*	h2a_input1_peak_1245	7.82867	Promoter (2-3kb)	11	50038837	50048605	9769	1	103534	uc007iry.2	2617	ENSMUSG00000036620	Mgat4b	mannoside acetylglucosaminyltransferase 4, isoenzyme B
1246	chr11	50044238	50044238	1	*	h2a_input1_peak_1246	10.4854	Exon (uc007iry.2/103534, exon 2 of 15)	11	50038837	50048605	9769	1	103534	uc007iry.2	5401	ENSMUSG00000036620	Mgat4b	mannoside acetylglucosaminyltransferase 4, isoenzyme B
1247	chr11	50046030	50046030	1	*	h2a_input1_peak_1247	5.39036	Intron (uc007iry.2/103534, intron 7 of 14)	11	50049971	50051973	2003	2	17001	uc007irz.1	5943	ENSMUSG00000020377	Ltc4s	leukotriene C4 synthase
1248	chr11	50051236	50051236	1	*	h2a_input1_peak_1248	3.40294	Promoter (<=1kb)	11	50049971	50051973	2003	2	17001	uc007irz.1	737	ENSMUSG00000020377	Ltc4s	leukotriene C4 synthase
1249	chr11	50051369	50051369	1	*	h2a_input1_peak_1249	3.64851	Promoter (<=1kb)	11	50049971	50051973	2003	2	17001	uc007irz.1	604	ENSMUSG00000020377	Ltc4s	leukotriene C4 synthase
1250	chr11	50414596	50414596	1	*	h2a_input1_peak_1250	10.6916	Promoter (<=1kb)	11	50415587	50617551	201965	1	216725	uc007iso.1	-991	ENSMUSG00000036545	Adamts2	a disintegrin-like and metallopeptidase (reprolysin type) with thrombospondin type 1 motif, 2
1251	chr11	50416551	50416551	1	*	h2a_input1_peak_1251	8.82329	Promoter (<=1kb)	11	50416739	50611847	195109	1	216725	uc007isp.1	-188	ENSMUSG00000036545	Adamts2	a disintegrin-like and metallopeptidase (reprolysin type) with thrombospondin type 1 motif, 2
1252	chr11	50417687	50417687	1	*	h2a_input1_peak_1252	11.3103	Promoter (<=1kb)	11	50416739	50611847	195109	1	216725	uc007isp.1	948	ENSMUSG00000036545	Adamts2	a disintegrin-like and metallopeptidase (reprolysin type) with thrombospondin type 1 motif, 2
1253	chr11	50662589	50662589	1	*	h2a_input1_peak_1253	7.33483	Promoter (1-2kb)	11	50664187	50665935	1749	1	108072	uc007iss.1	-1598	ENSMUSG00000000617	Grm6	glutamate receptor, metabotropic 6
1254	chr11	50664191	50664191	1	*	h2a_input1_peak_1254	16.3621	Promoter (<=1kb)	11	50664187	50679710	15524	1	108072	uc007isu.2	4	ENSMUSG00000000617	Grm6	glutamate receptor, metabotropic 6
1255	chr11	51463717	51463717	1	*	h2a_input1_peak_1255	7.83613	Promoter (<=1kb)	11	51464456	51471183	6728	1	97775	uc007iuf.1	-739	ENSMUSG00000052563	D930048N14Rik	RIKEN cDNA D930048N14 gene
1256	chr11	51633796	51633796	1	*	h2a_input1_peak_1256	6.70208	Intron (uc007iuq.1/76901, intron 10 of 11)	11	51626958	51670983	44026	2	76901	uc007iuq.1	37187	ENSMUSG00000020387	Jade2	jade family PHD finger 2
1257	chr11	51979208	51979208	1	*	h2a_input1_peak_1257	7.33483	Distal Intergenic	11	51968378	51971409	3032	2	257871	uc011xuo.1	-7799	NA	Olfr1372-ps1	olfactory receptor 1372, pseudogene 1
1258	chr11	52001060	52001060	1	*	h2a_input1_peak_1258	5.25842	Distal Intergenic	11	52026554	52027489	936	2	276865	uc007ive.1	26429	ENSMUSG00000060170	Olfr1371	olfactory receptor 1371
1259	chr11	52001889	52001889	1	*	h2a_input1_peak_1259	8.82577	Distal Intergenic	11	52026554	52027489	936	2	276865	uc007ive.1	25600	ENSMUSG00000060170	Olfr1371	olfactory receptor 1371
1260	chr11	52095134	52095134	1	*	h2a_input1_peak_1260	7.33483	Promoter (<=1kb)	11	52065797	52095748	29952	2	21414	uc007ivh.1	614	ENSMUSG00000000782	Tcf7	transcription factor 7, T cell specific
1261	chr11	52577212	52577212	1	*	h2a_input1_peak_1261	10.3957	Promoter (<=1kb)	11	52578208	53000849	422642	1	320027	uc007ivp.1	-996	ENSMUSG00000036264	Fstl4	follistatin-like 4
1262	chr11	52579476	52579476	1	*	h2a_input1_peak_1262	9.9756	Promoter (1-2kb)	11	52578208	53000849	422642	1	320027	uc011xup.1	1268	ENSMUSG00000036264	Fstl4	follistatin-like 4
1263	chr11	53275003	53275003	1	*	h2a_input1_peak_1263	6.61714	Intron (uc007iwb.1/71774, intron 1 of 6)	11	53270707	53281257	10551	1	71774	uc007iwe.1	4296	ENSMUSG00000018387	Shroom1	shroom family member 1
1264	chr11	53276486	53276486	1	*	h2a_input1_peak_1264	7.33483	Intron (uc007iwb.1/71774, intron 1 of 6)	11	53270707	53281257	10551	1	71774	uc007iwe.1	5779	ENSMUSG00000018387	Shroom1	shroom family member 1
1265	chr11	53276960	53276960	1	*	h2a_input1_peak_1265	4.80871	Exon (uc007iwb.1/71774, exon 2 of 7)	11	53270707	53281257	10551	1	71774	uc007iwe.1	6253	ENSMUSG00000018387	Shroom1	shroom family member 1
1266	chr11	53277778	53277778	1	*	h2a_input1_peak_1266	8.07385	Exon (uc007iwb.1/71774, exon 3 of 7)	11	53270707	53281257	10551	1	71774	uc007iwe.1	7071	ENSMUSG00000018387	Shroom1	shroom family member 1
1267	chr11	53278469	53278469	1	*	h2a_input1_peak_1267	15.1195	3' UTR	11	53270707	53281257	10551	1	71774	uc007iwe.1	7762	ENSMUSG00000018387	Shroom1	shroom family member 1
1268	chr11	53279437	53279437	1	*	h2a_input1_peak_1268	12.0375	3' UTR	11	53270707	53281257	10551	1	71774	uc007iwe.1	8730	ENSMUSG00000018387	Shroom1	shroom family member 1
1269	chr11	53280628	53280628	1	*	h2a_input1_peak_1269	7.68793	3' UTR	11	53270707	53281257	10551	1	71774	uc007iwe.1	9921	ENSMUSG00000018387	Shroom1	shroom family member 1
1270	chr11	53283131	53283131	1	*	h2a_input1_peak_1270	6.61714	Distal Intergenic	11	53290080	53293697	3618	2	237761	uc007iwf.1	10566	ENSMUSG00000044352	Sowaha	sosondowah ankyrin repeat domain family member A
1271	chr11	53291645	53291645	1	*	h2a_input1_peak_1271	13.7371	Promoter (2-3kb)	11	53290080	53293697	3618	2	237761	uc007iwf.1	2052	ENSMUSG00000044352	Sowaha	sosondowah ankyrin repeat domain family member A
1272	chr11	53292490	53292490	1	*	h2a_input1_peak_1272	6.61714	Promoter (1-2kb)	11	53290080	53293697	3618	2	237761	uc007iwf.1	1207	ENSMUSG00000044352	Sowaha	sosondowah ankyrin repeat domain family member A
1273	chr11	53334557	53334557	1	*	h2a_input1_peak_1273	5.92913	Promoter (1-2kb)	11	53333302	53357598	24297	1	20362	uc007iwj.1	1255	ENSMUSG00000018398	2021-09-08	septin 8
1274	chr11	53441414	53441414	1	*	h2a_input1_peak_1274	7.94145	Distal Intergenic	11	53444825	53448204	3380	2	16163	uc007iwr.2	6790	ENSMUSG00000020383	Il13	interleukin 13
1275	chr11	53575466	53575466	1	*	h2a_input1_peak_1275	4.80871	Distal Intergenic	11	53583516	53590826	7311	1	16362	uc007iww.2	-8050	ENSMUSG00000018899	Irf1	interferon regulatory factor 1
1276	chr11	53576498	53576498	1	*	h2a_input1_peak_1276	9.73445	Distal Intergenic	11	53583516	53590826	7311	1	16362	uc007iww.2	-7018	ENSMUSG00000018899	Irf1	interferon regulatory factor 1
1277	chr11	53582546	53582546	1	*	h2a_input1_peak_1277	5.69747	Promoter (<=1kb)	11	53583516	53590826	7311	1	16362	uc007iww.2	-970	ENSMUSG00000018899	Irf1	interferon regulatory factor 1
1278	chr11	53704329	53704329	1	*	h2a_input1_peak_1278	6.61714	Promoter (<=1kb)	11	53678044	53705205	27162	2	20520	uc007ixc.2	876	ENSMUSG00000018900	Slc22a5	solute carrier family 22 (organic cation transporter), member 5
1279	chr11	53792839	53792839	1	*	h2a_input1_peak_1279	8.45979	Promoter (<=1kb)	11	53764326	53793529	29204	2	56517	uc007ixd.1	690	ENSMUSG00000063652	Slc22a21	solute carrier family 22 (organic cation transporter), member 21
1280	chr11	53841142	53841142	1	*	h2a_input1_peak_1280	8.64749	Promoter (<=1kb)	11	53796628	53841592	44965	2	30805	uc007ixe.1	450	ENSMUSG00000020334	Slc22a4	solute carrier family 22 (organic cation transporter), member 4
1281	chr11	53881775	53881775	1	*	h2a_input1_peak_1281	8.40575	Promoter (<=1kb)	11	53868430	53882519	14090	2	30794	uc007ixf.2	744	ENSMUSG00000020388	Pdlim4	PDZ and LIM domain 4
1282	chr11	53913941	53913941	1	*	h2a_input1_peak_1282	5.25842	Promoter (<=1kb)	11	53914426	53925137	10712	1	18452	uc007ixh.2	-485	ENSMUSG00000018906	P4ha2	procollagen-proline, 2-oxoglutarate 4-dioxygenase (proline 4-hydroxylase), alpha II polypeptide
1283	chr11	53915451	53915451	1	*	h2a_input1_peak_1283	15.4983	Promoter (1-2kb)	11	53914426	53945169	30744	1	18452	uc007ixk.2	1025	ENSMUSG00000018906	P4ha2	procollagen-proline, 2-oxoglutarate 4-dioxygenase (proline 4-hydroxylase), alpha II polypeptide
1284	chr11	57640883	57640883	1	*	h2a_input1_peak_1284	10.4854	Downstream (1-2kb)	11	57642215	57645649	3435	2	15110	uc007jaf.1	4766	ENSMUSG00000037335	Hand1	heart and neural crest derivatives expressed 1
1285	chr11	57641618	57641618	1	*	h2a_input1_peak_1285	5.28535	Downstream (<1kb)	11	57642215	57645649	3435	2	15110	uc007jaf.1	4031	ENSMUSG00000037335	Hand1	heart and neural crest derivatives expressed 1
1286	chr11	57642773	57642773	1	*	h2a_input1_peak_1286	10.6266	Promoter (2-3kb)	11	57642215	57645649	3435	2	15110	uc007jaf.1	2876	ENSMUSG00000037335	Hand1	heart and neural crest derivatives expressed 1
1287	chr11	57643820	57643820	1	*	h2a_input1_peak_1287	7.21281	Promoter (1-2kb)	11	57642215	57645649	3435	2	15110	uc007jaf.1	1829	ENSMUSG00000037335	Hand1	heart and neural crest derivatives expressed 1
1288	chr11	57644848	57644848	1	*	h2a_input1_peak_1288	6.26288	Promoter (<=1kb)	11	57642215	57645649	3435	2	15110	uc007jaf.1	801	ENSMUSG00000037335	Hand1	heart and neural crest derivatives expressed 1
1289	chr11	57645378	57645378	1	*	h2a_input1_peak_1289	8.40398	Promoter (<=1kb)	11	57642215	57645649	3435	2	15110	uc007jaf.1	271	ENSMUSG00000037335	Hand1	heart and neural crest derivatives expressed 1
1290	chr11	57646114	57646114	1	*	h2a_input1_peak_1290	19.4103	Promoter (<=1kb)	11	57642215	57645649	3435	2	15110	uc007jaf.1	-465	ENSMUSG00000037335	Hand1	heart and neural crest derivatives expressed 1
1291	chr11	57649890	57649890	1	*	h2a_input1_peak_1291	7.92132	Distal Intergenic	11	57642215	57645649	3435	2	15110	uc007jaf.1	-4241	ENSMUSG00000037335	Hand1	heart and neural crest derivatives expressed 1
1292	chr11	57650948	57650948	1	*	h2a_input1_peak_1292	7.8283	Distal Intergenic	11	57642215	57645649	3435	2	15110	uc007jaf.1	-5299	ENSMUSG00000037335	Hand1	heart and neural crest derivatives expressed 1
1293	chr11	58026734	58026734	1	*	h2a_input1_peak_1293	10.3957	Promoter (1-2kb)	11	58028479	58036285	7807	1	54396	uc007jau.2	-1745	ENSMUSG00000069874	Irgm2	immunity-related GTPase family M member 2
1294	chr11	58027761	58027761	1	*	h2a_input1_peak_1294	8.07385	Promoter (<=1kb)	11	58028479	58036285	7807	1	54396	uc007jau.2	-718	ENSMUSG00000069874	Irgm2	immunity-related GTPase family M member 2
1295	chr11	58947887	58947887	1	*	h2a_input1_peak_1295	6.61714	Promoter (1-2kb)	11	58807759	58949877	142119	2	380698	uc007jdb.2	1990	ENSMUSG00000061462	Obscn	obscurin, cytoskeletal calmodulin and titin-interacting RhoGEF
1296	chr11	58950334	58950334	1	*	h2a_input1_peak_1296	15.5847	Promoter (<=1kb)	11	58825643	58949877	124235	2	380698	uc011xvl.1	-457	ENSMUSG00000061462	Obscn	obscurin, cytoskeletal calmodulin and titin-interacting RhoGEF
1297	chr11	58990894	58990894	1	*	h2a_input1_peak_1297	7.33483	Exon (uc007jde.2/118454, exon 2 of 2)	11	58989066	58996328	7263	2	118454	uc007jde.2	5434	ENSMUSG00000043448	Gjc2	gap junction protein, gamma 2
1298	chr11	59078591	59078591	1	*	h2a_input1_peak_1298	8.82577	Intron (uc007jdp.2/22416, intron 2 of 3)	11	59061544	59104253	42710	2	22416	uc007jdp.2	25662	ENSMUSG00000009900	Wnt3a	wingless-type MMTV integration site family, member 3A
1299	chr11	59091767	59091767	1	*	h2a_input1_peak_1299	6.61714	Intron (uc007jdp.2/22416, intron 1 of 3)	11	59061544	59104253	42710	2	22416	uc007jdp.2	12486	ENSMUSG00000009900	Wnt3a	wingless-type MMTV integration site family, member 3A
1300	chr11	59097823	59097823	1	*	h2a_input1_peak_1300	3.54126	Intron (uc007jdp.2/22416, intron 1 of 3)	11	59061544	59104253	42710	2	22416	uc007jdp.2	6430	ENSMUSG00000009900	Wnt3a	wingless-type MMTV integration site family, member 3A
1301	chr11	59098596	59098596	1	*	h2a_input1_peak_1301	6.14037	Intron (uc007jdp.2/22416, intron 1 of 3)	11	59061544	59104253	42710	2	22416	uc007jdp.2	5657	ENSMUSG00000009900	Wnt3a	wingless-type MMTV integration site family, member 3A
1302	chr11	59100782	59100782	1	*	h2a_input1_peak_1302	12.4308	Intron (uc007jdp.2/22416, intron 1 of 3)	11	59061544	59104253	42710	2	22416	uc007jdp.2	3471	ENSMUSG00000009900	Wnt3a	wingless-type MMTV integration site family, member 3A
1303	chr11	59102211	59102211	1	*	h2a_input1_peak_1303	28.1979	Promoter (2-3kb)	11	59061544	59104253	42710	2	22416	uc007jdp.2	2042	ENSMUSG00000009900	Wnt3a	wingless-type MMTV integration site family, member 3A
1304	chr11	59105379	59105379	1	*	h2a_input1_peak_1304	12.0104	Promoter (1-2kb)	11	59061544	59104253	42710	2	22416	uc007jdp.2	-1126	ENSMUSG00000009900	Wnt3a	wingless-type MMTV integration site family, member 3A
1305	chr11	59106410	59106410	1	*	h2a_input1_peak_1305	8.07385	Promoter (2-3kb)	11	59061544	59104253	42710	2	22416	uc007jdp.2	-2157	ENSMUSG00000009900	Wnt3a	wingless-type MMTV integration site family, member 3A
1306	chr11	59117424	59117424	1	*	h2a_input1_peak_1306	7.38097	Distal Intergenic	11	59120432	59147054	26623	1	216795	uc007jdq.1	-3008	ENSMUSG00000000126	Wnt9a	wingless-type MMTV integration site family, member 9A
1307	chr11	59118862	59118862	1	*	h2a_input1_peak_1307	8.229	Promoter (1-2kb)	11	59120432	59147054	26623	1	216795	uc007jdq.1	-1570	ENSMUSG00000000126	Wnt9a	wingless-type MMTV integration site family, member 9A
1308	chr11	59119394	59119394	1	*	h2a_input1_peak_1308	4.97216	Promoter (1-2kb)	11	59120432	59147054	26623	1	216795	uc007jdq.1	-1038	ENSMUSG00000000126	Wnt9a	wingless-type MMTV integration site family, member 9A
1309	chr11	59121248	59121248	1	*	h2a_input1_peak_1309	7.33483	Promoter (<=1kb)	11	59120432	59147054	26623	1	216795	uc011xvn.1	816	ENSMUSG00000000126	Wnt9a	wingless-type MMTV integration site family, member 9A
1310	chr11	59143422	59143422	1	*	h2a_input1_peak_1310	5.25842	Intron (uc007jdq.1/216795, intron 3 of 3)	11	59120432	59147054	26623	1	216795	uc011xvn.1	22990	ENSMUSG00000000126	Wnt9a	wingless-type MMTV integration site family, member 9A
1311	chr11	59777555	59777555	1	*	h2a_input1_peak_1311	11.8549	Promoter (<=1kb)	11	59776685	59778444	1760	2	19416	uc007jfh.1	889	ENSMUSG00000049892	Rasd1	RAS, dexamethasone-induced 1
1312	chr11	59913735	59913735	1	*	h2a_input1_peak_1312	6.61714	Distal Intergenic	11	59918515	60012697	94183	1	19377	uc007jfk.1	-4780	ENSMUSG00000062115	Rai1	retinoic acid induced 1
1313	chr11	59955654	59955654	1	*	h2a_input1_peak_1313	6.61714	Promoter (2-3kb)	11	59953584	60012697	59114	1	19377	uc007jfm.1	2070	ENSMUSG00000062115	Rai1	retinoic acid induced 1
1314	chr11	59988480	59988480	1	*	h2a_input1_peak_1314	6.59299	Intron (uc007jfk.1/19377, intron 2 of 5)	11	59953584	60012697	59114	1	19377	uc007jfm.1	34896	ENSMUSG00000062115	Rai1	retinoic acid induced 1
1315	chr11	59991555	59991555	1	*	h2a_input1_peak_1315	12.8816	Intron (uc007jfk.1/19377, intron 2 of 5)	11	59953584	60012697	59114	1	19377	uc007jfm.1	37971	ENSMUSG00000062115	Rai1	retinoic acid induced 1
1316	chr11	59997315	59997315	1	*	h2a_input1_peak_1316	12.0375	Intron (uc007jfk.1/19377, intron 2 of 5)	11	60012591	60034106	21516	2	20787	uc007jfn.1	36791	ENSMUSG00000020538	Srebf1	sterol regulatory element binding transcription factor 1
1317	chr11	59999195	59999195	1	*	h2a_input1_peak_1317	5.77235	Exon (uc007jfk.1/19377, exon 3 of 6)	11	60012591	60034106	21516	2	20787	uc007jfn.1	34911	ENSMUSG00000020538	Srebf1	sterol regulatory element binding transcription factor 1
1318	chr11	60002060	60002060	1	*	h2a_input1_peak_1318	5.45342	Exon (uc007jfk.1/19377, exon 3 of 6)	11	60012591	60034106	21516	2	20787	uc007jfn.1	32046	ENSMUSG00000020538	Srebf1	sterol regulatory element binding transcription factor 1
1319	chr11	60002868	60002868	1	*	h2a_input1_peak_1319	6.61714	Exon (uc007jfk.1/19377, exon 3 of 6)	11	60012591	60034106	21516	2	20787	uc007jfn.1	31238	ENSMUSG00000020538	Srebf1	sterol regulatory element binding transcription factor 1
1320	chr11	60388134	60388134	1	*	h2a_input1_peak_1320	7.87653	Distal Intergenic	11	60351185	60372014	20830	1	268420	uc007jgd.2	36949	ENSMUSG00000042650	Alkbh5	alkB homolog 5, RNA demethylase
1321	chr11	60446129	60446129	1	*	h2a_input1_peak_1321	10.1654	Distal Intergenic	11	60513192	60527690	14499	1	16897	uc007jge.2	-67063	ENSMUSG00000020536	Llgl1	LLGL1 scribble cell polarity complex component
1322	chr11	60483715	60483715	1	*	h2a_input1_peak_1322	10.6916	Distal Intergenic	11	60513192	60527690	14499	1	16897	uc007jge.2	-29477	ENSMUSG00000020536	Llgl1	LLGL1 scribble cell polarity complex component
1323	chr11	60790964	60790964	1	*	h2a_input1_peak_1323	11.1833	Distal Intergenic	11	60836066	60884633	48568	1	16515	uc007jgy.2	-45102	ENSMUSG00000042529	Kcnj12	potassium inwardly-rectifying channel, subfamily J, member 12
1324	chr11	60817885	60817885	1	*	h2a_input1_peak_1324	5.92913	Distal Intergenic	11	60836066	60884633	48568	1	16515	uc007jgy.2	-18181	ENSMUSG00000042529	Kcnj12	potassium inwardly-rectifying channel, subfamily J, member 12
1325	chr11	60834885	60834885	1	*	h2a_input1_peak_1325	19.142	Promoter (1-2kb)	11	60836066	60884633	48568	1	16515	uc007jgy.2	-1181	ENSMUSG00000042529	Kcnj12	potassium inwardly-rectifying channel, subfamily J, member 12
1326	chr11	60837138	60837138	1	*	h2a_input1_peak_1326	9.37212	Promoter (1-2kb)	11	60836066	60884633	48568	1	16515	uc007jgy.2	1072	ENSMUSG00000042529	Kcnj12	potassium inwardly-rectifying channel, subfamily J, member 12
1327	chr11	60837987	60837987	1	*	h2a_input1_peak_1327	6.61714	Promoter (1-2kb)	11	60836066	60884633	48568	1	16515	uc007jgy.2	1921	ENSMUSG00000042529	Kcnj12	potassium inwardly-rectifying channel, subfamily J, member 12
1328	chr11	60838723	60838723	1	*	h2a_input1_peak_1328	8.82577	Promoter (2-3kb)	11	60836066	60884633	48568	1	16515	uc007jgy.2	2657	ENSMUSG00000042529	Kcnj12	potassium inwardly-rectifying channel, subfamily J, member 12
1329	chr11	60839664	60839664	1	*	h2a_input1_peak_1329	8.07385	Intron (uc007jgy.2/16515, intron 1 of 1)	11	60836066	60884633	48568	1	16515	uc007jgy.2	3598	ENSMUSG00000042529	Kcnj12	potassium inwardly-rectifying channel, subfamily J, member 12
1330	chr11	61027482	61027482	1	*	h2a_input1_peak_1330	16.2746	Intron (uc007jhd.2/11670, intron 3 of 10)	11	61022244	61031918	9675	1	11670	uc007jhe.2	5238	ENSMUSG00000019102	Aldh3a1	aldehyde dehydrogenase family 3, subfamily A1
1331	chr11	61156016	61156016	1	*	h2a_input1_peak_1331	5.25842	Promoter (<=1kb)	11	61115133	61156362	41230	2	380701	uc007jhg.1	346	ENSMUSG00000069855	Slc47a2	solute carrier family 47, member 2
1332	chr11	61190703	61190703	1	*	h2a_input1_peak_1332	9.58414	Promoter (<=1kb)	11	61156902	61191577	34676	2	67473	uc007jhh.2	874	ENSMUSG00000010122	Slc47a1	solute carrier family 47, member 1
1333	chr11	61192665	61192665	1	*	h2a_input1_peak_1333	3.8456	Promoter (1-2kb)	11	61156902	61191577	34676	2	67473	uc007jhi.2	-1088	ENSMUSG00000010122	Slc47a1	solute carrier family 47, member 1
1334	chr11	61264896	61264896	1	*	h2a_input1_peak_1334	4.80871	Promoter (2-3kb)	11	61261944	61267388	5445	2	22671	uc007jhj.1	2492	ENSMUSG00000010086	Rnf112	ring finger protein 112
1335	chr11	61266493	61266493	1	*	h2a_input1_peak_1335	6.61714	Promoter (<=1kb)	11	61261944	61267388	5445	2	22671	uc007jhj.1	895	ENSMUSG00000010086	Rnf112	ring finger protein 112
1336	chr11	61267224	61267224	1	*	h2a_input1_peak_1336	5.25842	Promoter (<=1kb)	11	61261944	61267388	5445	2	22671	uc007jhj.1	164	ENSMUSG00000010086	Rnf112	ring finger protein 112
1337	chr11	61341027	61341027	1	*	h2a_input1_peak_1337	8.06153	Intron (uc007jhv.1/13855, intron 6 of 9)	11	61318674	61326429	7756	1	27078	uc007jhu.1	22353	ENSMUSG00000001039	B9d1	B9 protein domain 1
1338	chr11	61344928	61344928	1	*	h2a_input1_peak_1338	5.92913	Intron (uc007jhv.1/13855, intron 6 of 9)	11	61318674	61326429	7756	1	27078	uc007jhu.1	26254	ENSMUSG00000001039	B9d1	B9 protein domain 1
1339	chr11	61473065	61473065	1	*	h2a_input1_peak_1339	7.50299	Intron (uc007jhz.1/71520, intron 1 of 4)	11	61466823	61486279	19457	1	71520	uc007jhz.1	6242	ENSMUSG00000004837	Grap	GRB2-related adaptor protein
1340	chr11	61478746	61478746	1	*	h2a_input1_peak_1340	5.25842	Intron (uc007jhz.1/71520, intron 3 of 4)	11	61466823	61486279	19457	1	71520	uc007jhz.1	11923	ENSMUSG00000004837	Grap	GRB2-related adaptor protein
1341	chr11	61485799	61485799	1	*	h2a_input1_peak_1341	7.02821	3' UTR	11	61497593	61500360	2768	1	69640	uc007jic.1	-11794	ENSMUSG00000042377	Fam83g	family with sequence similarity 83, member G
1342	chr11	61497055	61497055	1	*	h2a_input1_peak_1342	17.7093	Promoter (<=1kb)	11	61497593	61500360	2768	1	69640	uc007jic.1	-538	ENSMUSG00000042377	Fam83g	family with sequence similarity 83, member G
1343	chr11	61498997	61498997	1	*	h2a_input1_peak_1343	16.3978	Promoter (1-2kb)	11	61497912	61523452	25541	1	69640	uc007jid.1	1085	ENSMUSG00000042377	Fam83g	family with sequence similarity 83, member G
1344	chr11	61527323	61527323	1	*	h2a_input1_peak_1344	9.6019	Intron (uc007jia.1/109342, intron 5 of 14)	11	61486284	61533496	47213	2	109342	uc007jia.1	6173	ENSMUSG00000042371	Slc5a10	solute carrier family 5 (sodium/glucose cotransporter), member 10
1345	chr11	62063067	62063067	1	*	h2a_input1_peak_1345	4.87067	Promoter (<=1kb)	11	62062486	62079954	17469	1	11541	uc007jio.1	581	ENSMUSG00000018500	Adora2b	adenosine A2b receptor
1346	chr11	62063955	62063955	1	*	h2a_input1_peak_1346	10.309	Promoter (1-2kb)	11	62062486	62079954	17469	1	11541	uc007jio.1	1469	ENSMUSG00000018500	Adora2b	adenosine A2b receptor
1347	chr11	62064494	62064494	1	*	h2a_input1_peak_1347	7.50299	Promoter (2-3kb)	11	62062486	62079954	17469	1	11541	uc007jio.1	2008	ENSMUSG00000018500	Adora2b	adenosine A2b receptor
1348	chr11	62944606	62944606	1	*	h2a_input1_peak_1348	8.07385	Promoter (<=1kb)	11	62945012	62973048	28037	1	18858	uc007jkm.1	-406	ENSMUSG00000018217	Pmp22	peripheral myelin protein 22
1349	chr11	62947160	62947160	1	*	h2a_input1_peak_1349	8.82577	Promoter (2-3kb)	11	62945012	62973048	28037	1	18858	uc007jkm.1	2148	ENSMUSG00000018217	Pmp22	peripheral myelin protein 22
1350	chr11	63732439	63732439	1	*	h2a_input1_peak_1350	4.25384	Intron (uc007jkn.1/54710, intron 1 of 1)	11	63698195	63735786	37592	2	54710	uc007jkn.1	3347	ENSMUSG00000070407	Hs3st3b1	heparan sulfate (glucosamine) 3-O-sulfotransferase 3B1
1351	chr11	63733245	63733245	1	*	h2a_input1_peak_1351	7.50299	Promoter (2-3kb)	11	63698195	63735786	37592	2	54710	uc007jkn.1	2541	ENSMUSG00000070407	Hs3st3b1	heparan sulfate (glucosamine) 3-O-sulfotransferase 3B1
1352	chr11	63734901	63734901	1	*	h2a_input1_peak_1352	11.8549	Promoter (<=1kb)	11	63698195	63735786	37592	2	54710	uc007jkn.1	885	ENSMUSG00000070407	Hs3st3b1	heparan sulfate (glucosamine) 3-O-sulfotransferase 3B1
1353	chr11	63738303	63738303	1	*	h2a_input1_peak_1353	5.98657	Promoter (2-3kb)	11	63698195	63735786	37592	2	54710	uc007jkn.1	-2517	ENSMUSG00000070407	Hs3st3b1	heparan sulfate (glucosamine) 3-O-sulfotransferase 3B1
1354	chr11	64250133	64250133	1	*	h2a_input1_peak_1354	6.59299	Promoter (<=1kb)	11	64246637	64250176	3540	2	654805	uc011xwh.1	43	NA	F930015N05Rik	RIKEN cDNA F930015N05 gene
1355	chr11	66338185	66338185	1	*	h2a_input1_peak_1355	10.3957	Promoter (1-2kb)	11	66025227	66339628	314402	2	380702	uc007jlm.2	1443	ENSMUSG00000053930	Shisa6	shisa family member 6
1356	chr11	66908857	66908857	1	*	h2a_input1_peak_1356	7.33483	Intron (uc007jlx.1/17883, intron 28 of 40)	11	66891836	66895927	4092	1	17883	uc007jly.1	17021	ENSMUSG00000020908	Myh3	myosin, heavy polypeptide 3, skeletal muscle, embryonic
1357	chr11	67269919	67269919	1	*	h2a_input1_peak_1357	7.38097	Distal Intergenic	11	67346500	67502494	155995	1	14457	uc011xwn.1	-76581	ENSMUSG00000033066	Gas7	growth arrest specific 7
1358	chr11	67734471	67734471	1	*	h2a_input1_peak_1358	5.27931	Promoter (1-2kb)	11	67668025	67735655	67631	2	216835	uc007jne.1	1184	ENSMUSG00000020905	Usp43	ubiquitin specific peptidase 43
1359	chr11	68089258	68089258	1	*	h2a_input1_peak_1359	8.07385	Intron (uc007jnm.1/18208, intron 3 of 6)	11	68022866	68200328	177463	2	18208	uc007jnm.1	111070	ENSMUSG00000020902	Ntn1	netrin 1
1360	chr11	68197262	68197262	1	*	h2a_input1_peak_1360	12.8816	Intron (uc007jnm.1/18208, intron 2 of 6)	11	68022866	68200328	177463	2	18208	uc007jnm.1	3066	ENSMUSG00000020902	Ntn1	netrin 1
1361	chr11	68198713	68198713	1	*	h2a_input1_peak_1361	27.9632	Promoter (1-2kb)	11	68022866	68200328	177463	2	18208	uc007jnm.1	1615	ENSMUSG00000020902	Ntn1	netrin 1
1362	chr11	68199963	68199963	1	*	h2a_input1_peak_1362	5.39036	Promoter (<=1kb)	11	68022866	68200328	177463	2	18208	uc007jnm.1	365	ENSMUSG00000020902	Ntn1	netrin 1
1363	chr11	68200952	68200952	1	*	h2a_input1_peak_1363	9.55932	Promoter (<=1kb)	11	68022866	68200328	177463	2	18208	uc007jnm.1	-624	ENSMUSG00000020902	Ntn1	netrin 1
1364	chr11	68201680	68201680	1	*	h2a_input1_peak_1364	9.70083	Promoter (1-2kb)	11	68022866	68200328	177463	2	18208	uc007jnm.1	-1352	ENSMUSG00000020902	Ntn1	netrin 1
1365	chr11	68204426	68204426	1	*	h2a_input1_peak_1365	14.2824	Distal Intergenic	11	68022866	68200328	177463	2	18208	uc007jnm.1	-4098	ENSMUSG00000020902	Ntn1	netrin 1
1366	chr11	68205479	68205479	1	*	h2a_input1_peak_1366	9.05624	Distal Intergenic	11	68022866	68200328	177463	2	18208	uc007jnm.1	-5151	ENSMUSG00000020902	Ntn1	netrin 1
1367	chr11	68208613	68208613	1	*	h2a_input1_peak_1367	6.31383	Distal Intergenic	11	68022866	68200328	177463	2	18208	uc007jnm.1	-8285	ENSMUSG00000020902	Ntn1	netrin 1
1368	chr11	68209548	68209548	1	*	h2a_input1_peak_1368	5.77235	Distal Intergenic	11	68022866	68200328	177463	2	18208	uc007jnm.1	-9220	ENSMUSG00000020902	Ntn1	netrin 1
1369	chr11	68211370	68211370	1	*	h2a_input1_peak_1369	17.8268	Distal Intergenic	11	68022866	68200328	177463	2	18208	uc007jnm.1	-11042	ENSMUSG00000020902	Ntn1	netrin 1
1370	chr11	68212757	68212757	1	*	h2a_input1_peak_1370	17.315	Distal Intergenic	11	68022866	68200328	177463	2	18208	uc007jnm.1	-12429	ENSMUSG00000020902	Ntn1	netrin 1
1371	chr11	68214372	68214372	1	*	h2a_input1_peak_1371	8.82329	Distal Intergenic	11	68022866	68200328	177463	2	18208	uc007jnm.1	-14044	ENSMUSG00000020902	Ntn1	netrin 1
1372	chr11	68759752	68759752	1	*	h2a_input1_peak_1372	5.92913	Intron (uc007jol.1/442801, intron 15 of 15)	11	68761734	68765676	3943	2	442801	uc007jon.1	5924	ENSMUSG00000052921	Arhgef15	Rho guanine nucleotide exchange factor (GEF) 15
1373	chr11	68765441	68765441	1	*	h2a_input1_peak_1373	7.33483	Promoter (<=1kb)	11	68761734	68765676	3943	2	442801	uc007jon.1	235	ENSMUSG00000052921	Arhgef15	Rho guanine nucleotide exchange factor (GEF) 15
1374	chr11	68766946	68766946	1	*	h2a_input1_peak_1374	9.6019	Promoter (1-2kb)	11	68761734	68765676	3943	2	442801	uc007jon.1	-1270	ENSMUSG00000052921	Arhgef15	Rho guanine nucleotide exchange factor (GEF) 15
1375	chr11	68768320	68768320	1	*	h2a_input1_peak_1375	8.82577	Promoter (<=1kb)	11	68756793	68768575	11783	2	442801	uc007jom.1	255	ENSMUSG00000052921	Arhgef15	Rho guanine nucleotide exchange factor (GEF) 15
1376	chr11	68769984	68769984	1	*	h2a_input1_peak_1376	6.70208	Promoter (<=1kb)	11	68756656	68770360	13705	2	442801	uc007jol.1	376	ENSMUSG00000052921	Arhgef15	Rho guanine nucleotide exchange factor (GEF) 15
1377	chr11	68929782	68929782	1	*	h2a_input1_peak_1377	8.07385	Distal Intergenic	11	68933955	68936761	2807	1	84653	uc007jpi.1	-4173	ENSMUSG00000023781	Hes7	hes family bHLH transcription factor 7
1378	chr11	68931056	68931056	1	*	h2a_input1_peak_1378	9.9756	Promoter (2-3kb)	11	68933955	68936761	2807	1	84653	uc007jpi.1	-2899	ENSMUSG00000023781	Hes7	hes family bHLH transcription factor 7
1379	chr11	68932836	68932836	1	*	h2a_input1_peak_1379	8.64749	Promoter (1-2kb)	11	68933955	68936761	2807	1	84653	uc007jpi.1	-1119	ENSMUSG00000023781	Hes7	hes family bHLH transcription factor 7
1380	chr11	68933787	68933787	1	*	h2a_input1_peak_1380	7.50299	Promoter (<=1kb)	11	68933955	68936761	2807	1	84653	uc007jpi.1	-168	ENSMUSG00000023781	Hes7	hes family bHLH transcription factor 7
1381	chr11	68934921	68934921	1	*	h2a_input1_peak_1381	15.4983	Promoter (<=1kb)	11	68933955	68936761	2807	1	84653	uc007jpi.1	966	ENSMUSG00000023781	Hes7	hes family bHLH transcription factor 7
1382	chr11	68970981	68970981	1	*	h2a_input1_peak_1382	8.07385	Promoter (<=1kb)	11	68970574	68983293	12720	1	11686	uc007jpk.1	407	ENSMUSG00000032807	Alox12b	arachidonate 12-lipoxygenase, 12R type
1383	chr11	69040866	69040866	1	*	h2a_input1_peak_1383	6.61714	3' UTR	11	69031619	69050524	18906	2	14919	uc007jpn.2	9658	ENSMUSG00000020890	Gucy2e	guanylate cyclase 2e
1384	chr11	69081482	69081482	1	*	h2a_input1_peak_1384	5.25842	Distal Intergenic	11	69040133	69050524	10392	2	14919	uc007jpo.1	-30958	ENSMUSG00000020890	Gucy2e	guanylate cyclase 2e
1385	chr11	69140307	69140307	1	*	h2a_input1_peak_1385	22.5204	Promoter (<=1kb)	11	69139760	69146543	6784	1	16499	uc007jps.1	547	ENSMUSG00000018470	Kcnab3	potassium voltage-gated channel, shaker-related subfamily, beta member 3
1386	chr11	69141235	69141235	1	*	h2a_input1_peak_1386	5.24582	Promoter (<=1kb)	11	69141368	69146543	5176	1	16499	uc007jpt.1	-133	ENSMUSG00000018470	Kcnab3	potassium voltage-gated channel, shaker-related subfamily, beta member 3
1387	chr11	69145040	69145040	1	*	h2a_input1_peak_1387	9.55932	Promoter (1-2kb)	11	69143826	69146543	2718	1	16499	uc007jpu.1	1214	ENSMUSG00000018470	Kcnab3	potassium voltage-gated channel, shaker-related subfamily, beta member 3
1388	chr11	69150182	69150182	1	*	h2a_input1_peak_1388	4.80871	Distal Intergenic	11	69154271	69156149	1879	1	80515	uc007jpv.2	-4089	ENSMUSG00000043419	Rnf227	ring finger protein 227
1389	chr11	69151763	69151763	1	*	h2a_input1_peak_1389	5.60908	Promoter (2-3kb)	11	69154271	69156149	1879	1	80515	uc007jpv.2	-2508	ENSMUSG00000043419	Rnf227	ring finger protein 227
1390	chr11	69153636	69153636	1	*	h2a_input1_peak_1390	32.5995	Promoter (<=1kb)	11	69154271	69156149	1879	1	80515	uc007jpv.2	-635	ENSMUSG00000043419	Rnf227	ring finger protein 227
1391	chr11	69155068	69155068	1	*	h2a_input1_peak_1391	12.05	Promoter (<=1kb)	11	69154271	69156149	1879	1	80515	uc007jpv.2	797	ENSMUSG00000043419	Rnf227	ring finger protein 227
1392	chr11	69179550	69179550	1	*	h2a_input1_peak_1392	5.25842	Intron (uc007jpy.1/216848, intron 1 of 38)	11	69156775	69182928	26154	2	216848	uc007jpy.1	3378	ENSMUSG00000018474	Chd3	chromodomain helicase DNA binding protein 3
1393	chr11	69181512	69181512	1	*	h2a_input1_peak_1393	15.3051	Promoter (1-2kb)	11	69156775	69182928	26154	2	216848	uc007jpy.1	1416	ENSMUSG00000018474	Chd3	chromodomain helicase DNA binding protein 3
1394	chr11	69213755	69213755	1	*	h2a_input1_peak_1394	11.8549	Promoter (2-3kb)	11	69210018	69211736	1719	2	67020	uc007jqc.2	-2019	ENSMUSG00000045377	Tmem88	transmembrane protein 88
1395	chr11	69217633	69217633	1	*	h2a_input1_peak_1395	8.45979	Promoter (2-3kb)	11	69212020	69219675	7656	2	216850	uc007jqd.1	2042	ENSMUSG00000018476	Kdm6b	KDM1 lysine (K)-specific demethylase 6B
1396	chr11	69218179	69218179	1	*	h2a_input1_peak_1396	6.70208	Promoter (1-2kb)	11	69212020	69219675	7656	2	216850	uc007jqd.1	1496	ENSMUSG00000018476	Kdm6b	KDM1 lysine (K)-specific demethylase 6B
1397	chr11	69223752	69223752	1	*	h2a_input1_peak_1397	12.0375	Intron (uc007jqe.1/216850, intron 1 of 22)	11	69212020	69227175	15156	2	216850	uc007jqe.1	3423	ENSMUSG00000018476	Kdm6b	KDM1 lysine (K)-specific demethylase 6B
1398	chr11	69227618	69227618	1	*	h2a_input1_peak_1398	6.70208	Promoter (<=1kb)	11	69212020	69227175	15156	2	216850	uc007jqe.1	-443	ENSMUSG00000018476	Kdm6b	KDM1 lysine (K)-specific demethylase 6B
1399	chr11	69234605	69234605	1	*	h2a_input1_peak_1399	4.74608	Exon (uc007jqg.1/327954, exon 86 of 86)	11	69212020	69227175	15156	2	216850	uc007jqe.1	-7430	ENSMUSG00000018476	Kdm6b	KDM1 lysine (K)-specific demethylase 6B
1400	chr11	69250470	69250470	1	*	h2a_input1_peak_1400	7.33483	Exon (uc007jqg.1/327954, exon 66 of 86)	11	69212020	69227175	15156	2	216850	uc007jqe.1	-23295	ENSMUSG00000018476	Kdm6b	KDM1 lysine (K)-specific demethylase 6B
1401	chr11	69267497	69267497	1	*	h2a_input1_peak_1401	12.8816	Intron (uc007jqg.1/327954, intron 52 of 85)	11	69212020	69227175	15156	2	216850	uc007jqe.1	-40322	ENSMUSG00000018476	Kdm6b	KDM1 lysine (K)-specific demethylase 6B
1402	chr11	69278366	69278366	1	*	h2a_input1_peak_1402	6.70208	Intron (uc007jqg.1/327954, intron 42 of 85)	11	69212020	69227175	15156	2	216850	uc007jqe.1	-51191	ENSMUSG00000018476	Kdm6b	KDM1 lysine (K)-specific demethylase 6B
1403	chr11	69285464	69285464	1	*	h2a_input1_peak_1403	7.32643	Intron (uc007jqg.1/327954, intron 39 of 85)	11	69212020	69227175	15156	2	216850	uc007jqe.1	-58289	ENSMUSG00000018476	Kdm6b	KDM1 lysine (K)-specific demethylase 6B
1404	chr11	69286014	69286014	1	*	h2a_input1_peak_1404	7.33483	Intron (uc007jqg.1/327954, intron 39 of 85)	11	69212020	69227175	15156	2	216850	uc007jqe.1	-58839	ENSMUSG00000018476	Kdm6b	KDM1 lysine (K)-specific demethylase 6B
1405	chr11	69373361	69373361	1	*	h2a_input1_peak_1405	6.78675	Promoter (<=1kb)	11	69367594	69373739	6146	2	13643	uc007jqi.2	378	ENSMUSG00000003934	Efnb3	ephrin B3
1406	chr11	69417093	69417093	1	*	h2a_input1_peak_1406	7.72467	Promoter (2-3kb)	11	69413252	69419462	6211	2	11932	uc007jqo.1	2369	ENSMUSG00000041329	Atp1b2	ATPase, Na+/K+ transporting, beta 2 polypeptide
1407	chr11	69417938	69417938	1	*	h2a_input1_peak_1407	4.61141	Promoter (1-2kb)	11	69413252	69419462	6211	2	11932	uc007jqo.1	1524	ENSMUSG00000041329	Atp1b2	ATPase, Na+/K+ transporting, beta 2 polypeptide
1408	chr11	69418817	69418817	1	*	h2a_input1_peak_1408	21.0284	Promoter (<=1kb)	11	69413252	69419462	6211	2	11932	uc007jqo.1	645	ENSMUSG00000041329	Atp1b2	ATPase, Na+/K+ transporting, beta 2 polypeptide
1409	chr11	69590672	69590672	1	*	h2a_input1_peak_1409	6.04417	Promoter (1-2kb)	11	69588878	69593175	4298	1	75580	uc007jro.1	1794	ENSMUSG00000018750	Zbtb4	zinc finger and BTB domain containing 4
1410	chr11	69592315	69592315	1	*	h2a_input1_peak_1410	8.51856	3' UTR	11	69588878	69593175	4298	1	75580	uc007jro.1	3437	ENSMUSG00000018750	Zbtb4	zinc finger and BTB domain containing 4
1411	chr11	69606965	69606965	1	*	h2a_input1_peak_1411	8.82577	Promoter (2-3kb)	11	69597538	69609439	11902	2	11443	uc007jrq.2	2474	ENSMUSG00000041189	Chrnb1	cholinergic receptor, nicotinic, beta polypeptide 1 (muscle)
1412	chr11	69612769	69612769	1	*	h2a_input1_peak_1412	8.97394	Promoter (2-3kb)	11	69610597	69615127	4531	2	14166	uc011xxa.1	2358	ENSMUSG00000042826	Fgf11	fibroblast growth factor 11
1413	chr11	69615180	69615180	1	*	h2a_input1_peak_1413	14.7241	Promoter (<=1kb)	11	69611667	69615127	3461	2	14166	uc007jrr.1	-53	ENSMUSG00000042826	Fgf11	fibroblast growth factor 11
1414	chr11	69617855	69617855	1	*	h2a_input1_peak_1414	9.02507	Promoter (<=1kb)	11	69617171	69619540	2370	1	74341	uc007jrt.2	684	NA	G630025P09Rik	RIKEN cDNA G630025P09 gene
1415	chr11	69647153	69647153	1	*	h2a_input1_peak_1415	9.27464	Promoter (1-2kb)	11	69636625	69648351	11727	2	216856	uc007jrw.1	1198	ENSMUSG00000051790	Nlgn2	neuroligin 2
1416	chr11	69648963	69648963	1	*	h2a_input1_peak_1416	9.6019	Promoter (<=1kb)	11	69636625	69648351	11727	2	216856	uc007jrw.1	-612	ENSMUSG00000051790	Nlgn2	neuroligin 2
1417	chr11	69748560	69748560	1	*	h2a_input1_peak_1417	4.87067	Promoter (<=1kb)	11	69749401	69755101	5701	1	53422	uc007jsw.1	-841	ENSMUSG00000018554	Ybx2	Y box protein 2
1418	chr11	69750391	69750391	1	*	h2a_input1_peak_1418	8.17737	Promoter (<=1kb)	11	69749401	69755101	5701	1	53422	uc007jsw.1	990	ENSMUSG00000018554	Ybx2	Y box protein 2
1419	chr11	70029366	70029366	1	*	h2a_input1_peak_1419	8.229	Promoter (1-2kb)	11	70027412	70029916	2505	1	216867	uc007jua.2	1954	ENSMUSG00000040938	Slc16a11	solute carrier family 16 (monocarboxylic acid transporters), member 11
1420	chr11	70033630	70033630	1	*	h2a_input1_peak_1420	7.33483	Promoter (<=1kb)	11	70030294	70034496	4203	2	69309	uc007jub.1	866	ENSMUSG00000044367	Slc16a13	solute carrier family 16 (monocarboxylic acid transporters), member 13
1421	chr11	70041941	70041941	1	*	h2a_input1_peak_1421	11.0722	Promoter (1-2kb)	11	70037629	70043300	5672	2	12029	uc007juc.2	1359	ENSMUSG00000000317	Bcl6b	B cell CLL/lymphoma 6, member B
1422	chr11	70067896	70067896	1	*	h2a_input1_peak_1422	9.73445	Promoter (<=1kb)	11	70054957	70068843	13887	2	11684	uc007juj.1	947	ENSMUSG00000000320	Alox12	arachidonate 12-lipoxygenase
1423	chr11	70165057	70165057	1	*	h2a_input1_peak_1423	8.82577	Promoter (<=1kb)	11	70157649	70165533	7885	2	11687	uc007juo.1	476	ENSMUSG00000018924	Alox15	arachidonate 15-lipoxygenase
1424	chr11	70273735	70273735	1	*	h2a_input1_peak_1424	5.0664	Promoter (<=1kb)	11	70273698	70279701	6004	1	574428	uc007jva.1	37	ENSMUSG00000040829	Zmynd15	zinc finger, MYND-type containing 15
1425	chr11	70278035	70278035	1	*	h2a_input1_peak_1425	8.40398	Exon (uc007juy.1/574428, exon 10 of 14)	11	70273698	70279701	6004	1	574428	uc007jva.1	4337	ENSMUSG00000040829	Zmynd15	zinc finger, MYND-type containing 15
1426	chr11	70354752	70354752	1	*	h2a_input1_peak_1426	8.82329	Promoter (1-2kb)	11	70353666	70371612	17947	1	18806	uc011xxv.1	1086	ENSMUSG00000020828	Pld2	phospholipase D2
1427	chr11	70470296	70470296	1	*	h2a_input1_peak_1427	7.45012	Promoter (<=1kb)	11	70470715	70471378	664	1	13808	uc007jvw.2	-419	ENSMUSG00000060600	Eno3	enolase 3, beta muscle
1428	chr11	71865940	71865940	1	*	h2a_input1_peak_1428	4.81774	Intron (uc007jya.1/327958, intron 18 of 19)	11	71856004	71860872	4869	1	109212	uc007jxz.1	9936	ENSMUSG00000020808	Pimreg	PICALM interacting mitotic regulator
1429	chr11	71946594	71946594	1	*	h2a_input1_peak_1429	6.04417	Promoter (2-3kb)	11	71861030	71949391	88362	2	327958	uc007jya.1	2797	ENSMUSG00000040543	Pitpnm3	PITPNM family member 3
1430	chr11	71948306	71948306	1	*	h2a_input1_peak_1430	14.2824	Promoter (1-2kb)	11	71861030	71949391	88362	2	327958	uc007jya.1	1085	ENSMUSG00000040543	Pitpnm3	PITPNM family member 3
1431	chr11	71950139	71950139	1	*	h2a_input1_peak_1431	12.8816	Promoter (<=1kb)	11	71881304	71949391	68088	2	327958	uc007jyc.1	-748	ENSMUSG00000040543	Pitpnm3	PITPNM family member 3
1432	chr11	71950922	71950922	1	*	h2a_input1_peak_1432	8.07385	Promoter (1-2kb)	11	71881304	71949391	68088	2	327958	uc007jyc.1	-1531	ENSMUSG00000040543	Pitpnm3	PITPNM family member 3
1433	chr11	71952484	71952484	1	*	h2a_input1_peak_1433	4.81774	Distal Intergenic	11	71881304	71949391	68088	2	327958	uc007jyc.1	-3093	ENSMUSG00000040543	Pitpnm3	PITPNM family member 3
1434	chr11	72019154	72019154	1	*	h2a_input1_peak_1434	3.99199	Promoter (1-2kb)	11	71967599	72020933	53335	2	74477	uc007jye.1	1779	ENSMUSG00000020807	4933427D14Rik	RIKEN cDNA 4933427D14 gene
1435	chr11	72079307	72079307	1	*	h2a_input1_peak_1435	22.0834	Promoter (<=1kb)	11	72055496	72080106	24611	2	237831	uc007jym.2	799	ENSMUSG00000020805	Slc13a5	solute carrier family 13 (sodium-dependent citrate transporter), member 5
1436	chr11	72081106	72081106	1	*	h2a_input1_peak_1436	8.64749	Promoter (<=1kb)	11	72073593	72080724	7132	2	237831	uc007jyn.1	-382	ENSMUSG00000020805	Slc13a5	solute carrier family 13 (sodium-dependent citrate transporter), member 5
1437	chr11	72227606	72227606	1	*	h2a_input1_peak_1437	7.33483	Promoter (2-3kb)	11	72203616	72225215	21600	2	276829	uc007jyv.1	-2391	ENSMUSG00000045667	Smtnl2	smoothelin-like 2
1438	chr11	72301147	72301147	1	*	h2a_input1_peak_1438	10.3957	Promoter (2-3kb)	11	72265140	72303406	38267	2	216892	uc007jyz.2	2259	ENSMUSG00000040447	Spns2	spinster homolog 2
1439	chr11	72302829	72302829	1	*	h2a_input1_peak_1439	8.07385	Promoter (<=1kb)	11	72265140	72303406	38267	2	216892	uc007jyz.2	577	ENSMUSG00000040447	Spns2	spinster homolog 2
1440	chr11	72304128	72304128	1	*	h2a_input1_peak_1440	15.4983	Promoter (<=1kb)	11	72265140	72303406	38267	2	216892	uc007jyz.2	-722	ENSMUSG00000040447	Spns2	spinster homolog 2
1441	chr11	72773415	72773415	1	*	h2a_input1_peak_1441	8.82577	Promoter (1-2kb)	11	72774671	72806545	31875	1	53313	uc007jzo.2	-1256	ENSMUSG00000020788	Atp2a3	ATPase, Ca++ transporting, ubiquitous
1442	chr11	72775244	72775244	1	*	h2a_input1_peak_1442	6.61714	Promoter (<=1kb)	11	72774671	72806545	31875	1	53313	uc011xym.1	573	ENSMUSG00000020788	Atp2a3	ATPase, Ca++ transporting, ubiquitous
1443	chr11	72831234	72831234	1	*	h2a_input1_peak_1443	7.33483	Promoter (1-2kb)	11	72832510	72855567	23058	1	55984	uc007jzt.1	-1276	ENSMUSG00000020785	Camkk1	calcium/calmodulin-dependent protein kinase kinase 1, alpha
1444	chr11	72833779	72833779	1	*	h2a_input1_peak_1444	12.6496	Promoter (1-2kb)	11	72832510	72855567	23058	1	55984	uc007jzt.1	1269	ENSMUSG00000020785	Camkk1	calcium/calmodulin-dependent protein kinase kinase 1, alpha
1445	chr11	72974491	72974491	1	*	h2a_input1_peak_1445	4.25384	Promoter (<=1kb)	11	72974032	72986189	12158	1	94045	uc007kaa.2	459	ENSMUSG00000005950	P2rx5	purinergic receptor P2X, ligand-gated ion channel, 5
1446	chr11	74334564	74334564	1	*	h2a_input1_peak_1446	11.8549	Intron (uc007kbx.1/380711, intron 2 of 24)	11	74196985	74403660	206676	2	380711	uc007kbx.1	69096	ENSMUSG00000038807	Rap1gap2	RAP1 GTPase activating protein 2
1447	chr11	74337202	74337202	1	*	h2a_input1_peak_1447	22.0289	Intron (uc007kbx.1/380711, intron 2 of 24)	11	74196985	74403660	206676	2	380711	uc007kbx.1	66458	ENSMUSG00000038807	Rap1gap2	RAP1 GTPase activating protein 2
1448	chr11	74404276	74404276	1	*	h2a_input1_peak_1448	4.87067	Promoter (<=1kb)	11	74196985	74403660	206676	2	380711	uc007kbx.1	-616	ENSMUSG00000038807	Rap1gap2	RAP1 GTPase activating protein 2
1449	chr11	74451015	74451015	1	*	h2a_input1_peak_1449	4.25384	Intron (uc007kbz.1/432582, intron 3 of 3)	11	74462997	74484349	21353	1	74148	uc007kca.1	-11982	ENSMUSG00000020741	Cluh	clustered mitochondria (cluA/CLU1) homolog
1450	chr11	74454405	74454405	1	*	h2a_input1_peak_1450	6.61714	3' UTR	11	74462997	74484349	21353	1	74148	uc007kca.1	-8592	ENSMUSG00000020741	Cluh	clustered mitochondria (cluA/CLU1) homolog
1451	chr11	74980716	74980716	1	*	h2a_input1_peak_1451	17.9005	Promoter (<=1kb)	11	74978067	74981654	3588	2	15248	uc007kdc.1	938	ENSMUSG00000043099	Hic1	hypermethylated in cancer 1
1452	chr11	74983248	74983248	1	*	h2a_input1_peak_1452	4.46933	Promoter (<=1kb)	11	74978067	74983757	5691	2	15248	uc007kdd.1	509	ENSMUSG00000043099	Hic1	hypermethylated in cancer 1
1453	chr11	74985170	74985170	1	*	h2a_input1_peak_1453	20.4074	Promoter (<=1kb)	11	74985977	74991135	5159	1	387150	uc007kde.2	-807	ENSMUSG00000065537	Mir132	microRNA 132
1454	chr11	75004710	75004710	1	*	h2a_input1_peak_1454	12.8816	Promoter (<=1kb)	11	74989445	75003985	14541	2	246257	uc007kdg.1	-725	ENSMUSG00000038268	Ovca2	candidate tumor suppressor in ovarian cancer 2
1455	chr11	75005801	75005801	1	*	h2a_input1_peak_1455	7.21281	Promoter (1-2kb)	11	75007495	75081264	73770	1	237847	uc007kdh.1	-1694	ENSMUSG00000045287	Rtn4rl1	reticulon 4 receptor-like 1
1456	chr11	75007915	75007915	1	*	h2a_input1_peak_1456	17.2308	Promoter (<=1kb)	11	75007495	75081264	73770	1	237847	uc007kdh.1	420	ENSMUSG00000045287	Rtn4rl1	reticulon 4 receptor-like 1
1457	chr11	75009410	75009410	1	*	h2a_input1_peak_1457	7.38097	Promoter (1-2kb)	11	75007495	75081264	73770	1	237847	uc007kdh.1	1915	ENSMUSG00000045287	Rtn4rl1	reticulon 4 receptor-like 1
1458	chr11	75029387	75029387	1	*	h2a_input1_peak_1458	9.6019	Intron (uc007kdh.1/237847, intron 1 of 1)	11	75007495	75081264	73770	1	237847	uc007kdh.1	21892	ENSMUSG00000045287	Rtn4rl1	reticulon 4 receptor-like 1
1459	chr11	75095121	75095121	1	*	h2a_input1_peak_1459	6.11481	Distal Intergenic	11	75113761	75161885	48125	2	68275	uc007kdi.2	66764	ENSMUSG00000000751	Rpa1	replication protein A1
1460	chr11	75267488	75267488	1	*	h2a_input1_peak_1460	15.4983	Promoter (<=1kb)	11	75254445	75268219	13775	2	192652	uc007kdt.2	731	ENSMUSG00000045374	Wdr81	WD repeat domain 81
1461	chr11	75346993	75346993	1	*	h2a_input1_peak_1461	4.21045	Promoter (1-2kb)	11	75345640	75382756	37117	1	215113	uc007kee.1	1353	ENSMUSG00000038178	Slc43a2	solute carrier family 43, member 2
1462	chr11	75608204	75608204	1	*	h2a_input1_peak_1462	16.3978	Promoter (1-2kb)	11	75582592	75609559	26968	2	13447	uc007kev.1	1355	ENSMUSG00000020848	Doc2b	double C2, beta
1463	chr11	75610221	75610221	1	*	h2a_input1_peak_1463	10.3957	Promoter (<=1kb)	11	75582592	75609559	26968	2	13447	uc007kev.1	-662	ENSMUSG00000020848	Doc2b	double C2, beta
1464	chr11	75611251	75611251	1	*	h2a_input1_peak_1464	7.33483	Promoter (1-2kb)	11	75582592	75609559	26968	2	13447	uc007kev.1	-1692	ENSMUSG00000020848	Doc2b	double C2, beta
1465	chr11	75650960	75650960	1	*	h2a_input1_peak_1465	9.6019	Intron (uc007kew.1/380714, intron 5 of 7)	11	75582592	75609559	26968	2	13447	uc007kev.1	-41401	ENSMUSG00000020848	Doc2b	double C2, beta
1466	chr11	75727241	75727241	1	*	h2a_input1_peak_1466	6.79759	Promoter (2-3kb)	11	75645660	75724561	78902	2	380714	uc007kew.1	-2680	ENSMUSG00000020847	Rph3al	rabphilin 3A-like (without C2 domains)
1467	chr11	75779347	75779347	1	*	h2a_input1_peak_1467	13.4596	Distal Intergenic	11	75813414	75817071	3658	1	74230	uc007key.2	-34067	ENSMUSG00000053783	1700016K19Rik	RIKEN cDNA 1700016K19 gene
1468	chr11	75839850	75839850	1	*	h2a_input1_peak_1468	8.07385	Promoter (1-2kb)	11	75832697	75841284	8588	2	76566	uc007kez.2	1434	ENSMUSG00000020846	Rflnb	refilin B
1469	chr11	76076577	76076577	1	*	h2a_input1_peak_1469	8.07385	Exon (uc007kfo.2/18230, exon 6 of 8)	11	76057238	76064124	6887	1	67390	uc007kfn.2	19339	ENSMUSG00000038046	Mrm3	mitochondrial rRNA methyltransferase 3
1470	chr11	76161827	76161827	1	*	h2a_input1_peak_1470	8.06153	Intron (uc007kfo.2/18230, intron 1 of 7)	11	76070728	76212643	141916	2	18230	uc007kfo.2	50816	ENSMUSG00000020844	Nxn	nucleoredoxin
1471	chr11	76162830	76162830	1	*	h2a_input1_peak_1471	6.61714	Intron (uc007kfo.2/18230, intron 1 of 7)	11	76070728	76212643	141916	2	18230	uc007kfo.2	49813	ENSMUSG00000020844	Nxn	nucleoredoxin
1472	chr11	76164225	76164225	1	*	h2a_input1_peak_1472	16.8329	Intron (uc007kfo.2/18230, intron 1 of 7)	11	76070728	76212643	141916	2	18230	uc007kfo.2	48418	ENSMUSG00000020844	Nxn	nucleoredoxin
1473	chr11	76165527	76165527	1	*	h2a_input1_peak_1473	12.0375	Intron (uc007kfo.2/18230, intron 1 of 7)	11	76070728	76212643	141916	2	18230	uc007kfo.2	47116	ENSMUSG00000020844	Nxn	nucleoredoxin
1474	chr11	76166346	76166346	1	*	h2a_input1_peak_1474	5.39036	Intron (uc007kfo.2/18230, intron 1 of 7)	11	76070728	76212643	141916	2	18230	uc007kfo.2	46297	ENSMUSG00000020844	Nxn	nucleoredoxin
1475	chr11	76168942	76168942	1	*	h2a_input1_peak_1475	12.8529	Intron (uc007kfo.2/18230, intron 1 of 7)	11	76070728	76212643	141916	2	18230	uc007kfo.2	43701	ENSMUSG00000020844	Nxn	nucleoredoxin
1476	chr11	76171509	76171509	1	*	h2a_input1_peak_1476	6.61714	Intron (uc007kfo.2/18230, intron 1 of 7)	11	76070728	76212643	141916	2	18230	uc007kfo.2	41134	ENSMUSG00000020844	Nxn	nucleoredoxin
1477	chr11	76194848	76194848	1	*	h2a_input1_peak_1477	4.80185	Intron (uc007kfo.2/18230, intron 1 of 7)	11	76070728	76212643	141916	2	18230	uc007kfo.2	17795	ENSMUSG00000020844	Nxn	nucleoredoxin
1478	chr11	76211950	76211950	1	*	h2a_input1_peak_1478	5.09877	Promoter (<=1kb)	11	76070728	76212643	141916	2	18230	uc007kfo.2	693	ENSMUSG00000020844	Nxn	nucleoredoxin
1479	chr11	76306139	76306139	1	*	h2a_input1_peak_1479	4.09486	Promoter (2-3kb)	11	76269111	76308958	39848	2	109934	uc007kfv.1	2819	ENSMUSG00000017631	Abr	active BCR-related gene
1480	chr11	76306911	76306911	1	*	h2a_input1_peak_1480	6.61284	Promoter (2-3kb)	11	76269111	76308958	39848	2	109934	uc007kfv.1	2047	ENSMUSG00000017631	Abr	active BCR-related gene
1481	chr11	76435244	76435244	1	*	h2a_input1_peak_1481	7.32643	Distal Intergenic	11	76230236	76391229	160994	2	109934	uc007kfu.1	-44015	ENSMUSG00000017631	Abr	active BCR-related gene
1482	chr11	76459346	76459346	1	*	h2a_input1_peak_1482	4.46102	Distal Intergenic	11	76485972	76487178	1207	1	320522	uc007kfx.1	-26626	ENSMUSG00000044243	Bhlha9	basic helix-loop-helix family, member a9
1483	chr11	76484693	76484693	1	*	h2a_input1_peak_1483	8.82577	Promoter (1-2kb)	11	76485972	76487178	1207	1	320522	uc007kfx.1	-1279	ENSMUSG00000044243	Bhlha9	basic helix-loop-helix family, member a9
1484	chr11	76485811	76485811	1	*	h2a_input1_peak_1484	15.3051	Promoter (<=1kb)	11	76485972	76487178	1207	1	320522	uc007kfx.1	-161	ENSMUSG00000044243	Bhlha9	basic helix-loop-helix family, member a9
1485	chr11	76487045	76487045	1	*	h2a_input1_peak_1485	10.3957	Promoter (1-2kb)	11	76485972	76487178	1207	1	320522	uc007kfx.1	1073	ENSMUSG00000044243	Bhlha9	basic helix-loop-helix family, member a9
1486	chr11	76810175	76810175	1	*	h2a_input1_peak_1486	5.92913	Promoter (1-2kb)	11	76812099	76845845	33747	1	15567	uc007kgf.2	-1924	ENSMUSG00000020838	Slc6a4	solute carrier family 6 (neurotransmitter transporter, serotonin), member 4
1487	chr11	76813004	76813004	1	*	h2a_input1_peak_1487	9.27464	Promoter (<=1kb)	11	76812099	76845845	33747	1	15567	uc007kgf.2	905	ENSMUSG00000020838	Slc6a4	solute carrier family 6 (neurotransmitter transporter, serotonin), member 4
1488	chr11	77277616	77277616	1	*	h2a_input1_peak_1488	12.0375	Promoter (<=1kb)	11	77277413	77283003	5591	1	216961	uc007kgt.1	203	ENSMUSG00000020836	Coro6	coronin 6
1489	chr11	77279710	77279710	1	*	h2a_input1_peak_1489	6.31383	Promoter (2-3kb)	11	77277413	77283003	5591	1	216961	uc007kgt.1	2297	ENSMUSG00000020836	Coro6	coronin 6
1490	chr11	77284324	77284324	1	*	h2a_input1_peak_1490	9.73445	Promoter (2-3kb)	11	77283989	77286670	2682	2	268445	uc007kgu.1	2346	ENSMUSG00000037907	Ankrd13b	ankyrin repeat domain 13b
1491	chr11	77285599	77285599	1	*	h2a_input1_peak_1491	7.33483	Promoter (1-2kb)	11	77283989	77286670	2682	2	268445	uc007kgu.1	1071	ENSMUSG00000037907	Ankrd13b	ankyrin repeat domain 13b
1492	chr11	77322592	77322592	1	*	h2a_input1_peak_1492	6.61714	Exon (uc007kgz.1/216964, exon 5 of 7)	11	77321601	77326775	5175	2	216964	uc007kgz.1	4183	ENSMUSG00000044328	Trp53i13	transformation related protein 53 inducible protein 13
1493	chr11	77328974	77328974	1	*	h2a_input1_peak_1493	7.38097	Promoter (<=1kb)	11	77328619	77334130	5512	1	67477	uc007kha.1	355	ENSMUSG00000000686	Abhd15	abhydrolase domain containing 15
1494	chr11	77329408	77329408	1	*	h2a_input1_peak_1494	11.4258	Promoter (<=1kb)	11	77328619	77334130	5512	1	67477	uc007kha.1	789	ENSMUSG00000000686	Abhd15	abhydrolase domain containing 15
1495	chr11	77330618	77330618	1	*	h2a_input1_peak_1495	11.2082	Promoter (1-2kb)	11	77331818	77352107	20290	1	67477	uc007khb.2	-1200	ENSMUSG00000000686	Abhd15	abhydrolase domain containing 15
1496	chr11	77577532	77577532	1	*	h2a_input1_peak_1496	6.61714	Promoter (<=1kb)	11	77576803	77593697	16895	1	360013	uc007khf.1	729	ENSMUSG00000000631	Myo18a	myosin XVIIIA
1497	chr11	77638701	77638701	1	*	h2a_input1_peak_1497	5.92913	Intron (uc007khg.1/360013, intron 14 of 39)	11	77655959	77668224	12266	1	360013	uc007khk.1	-17258	ENSMUSG00000000631	Myo18a	myosin XVIIIA
1498	chr11	77655609	77655609	1	*	h2a_input1_peak_1498	7.33483	Promoter (<=1kb)	11	77655959	77668224	12266	1	360013	uc007khk.1	-350	ENSMUSG00000000631	Myo18a	myosin XVIIIA
1499	chr11	77672763	77672763	1	*	h2a_input1_peak_1499	8.07385	Intron (uc007khg.1/360013, intron 39 of 39)	11	77667254	77679482	12229	1	360013	uc007khl.1	5509	ENSMUSG00000000631	Myo18a	myosin XVIIIA
1500	chr11	77677555	77677555	1	*	h2a_input1_peak_1500	5.25842	Intron (uc007khg.1/360013, intron 39 of 39)	11	77667254	77679482	12229	1	360013	uc007khl.1	10301	ENSMUSG00000000631	Myo18a	myosin XVIIIA
1501	chr11	77678129	77678129	1	*	h2a_input1_peak_1501	5.25842	Intron (uc007khg.1/360013, intron 39 of 39)	11	77667254	77679482	12229	1	360013	uc007khl.1	10875	ENSMUSG00000000631	Myo18a	myosin XVIIIA
1502	chr11	77682001	77682001	1	*	h2a_input1_peak_1502	6.61714	Distal Intergenic	11	77667254	77679482	12229	1	360013	uc007khl.1	14747	ENSMUSG00000000631	Myo18a	myosin XVIIIA
1503	chr11	77740421	77740421	1	*	h2a_input1_peak_1503	6.61714	Promoter (2-3kb)	11	77725629	77742790	17162	2	791423	uc011xzz.1	2369	ENSMUSG00000055045	Gm11190	predicted gene 11190
1504	chr11	77745905	77745905	1	*	h2a_input1_peak_1504	22.2604	Promoter (1-2kb)	11	77744445	77792544	48100	1	20370	uc011yaa.1	1460	ENSMUSG00000000632	Sez6	seizure related gene 6
1505	chr11	77749150	77749150	1	*	h2a_input1_peak_1505	4.51393	Intron (uc007khn.1/20370, intron 1 of 3)	11	77744445	77792544	48100	1	20370	uc011yaa.1	4705	ENSMUSG00000000632	Sez6	seizure related gene 6
1506	chr11	77753155	77753155	1	*	h2a_input1_peak_1506	9.6019	Intron (uc007khn.1/20370, intron 1 of 3)	11	77744445	77792544	48100	1	20370	uc011yaa.1	8710	ENSMUSG00000000632	Sez6	seizure related gene 6
1507	chr11	77755536	77755536	1	*	h2a_input1_peak_1507	21.1055	Intron (uc007khn.1/20370, intron 1 of 3)	11	77744445	77792544	48100	1	20370	uc011yaa.1	11091	ENSMUSG00000000632	Sez6	seizure related gene 6
1508	chr11	77759674	77759674	1	*	h2a_input1_peak_1508	7.82197	Intron (uc007khn.1/20370, intron 1 of 3)	11	77744445	77792544	48100	1	20370	uc011yaa.1	15229	ENSMUSG00000000632	Sez6	seizure related gene 6
1509	chr11	77762014	77762014	1	*	h2a_input1_peak_1509	9.65675	Intron (uc007khn.1/20370, intron 1 of 3)	11	77744445	77792544	48100	1	20370	uc011yaa.1	17569	ENSMUSG00000000632	Sez6	seizure related gene 6
1510	chr11	77763109	77763109	1	*	h2a_input1_peak_1510	9.79565	Intron (uc007khn.1/20370, intron 1 of 3)	11	77744445	77792544	48100	1	20370	uc011yaa.1	18664	ENSMUSG00000000632	Sez6	seizure related gene 6
1511	chr11	77763992	77763992	1	*	h2a_input1_peak_1511	11.8549	Intron (uc007khn.1/20370, intron 1 of 3)	11	77744445	77792544	48100	1	20370	uc011yaa.1	19547	ENSMUSG00000000632	Sez6	seizure related gene 6
1512	chr11	77766862	77766862	1	*	h2a_input1_peak_1512	9.6019	Intron (uc007khn.1/20370, intron 1 of 3)	11	77744445	77792544	48100	1	20370	uc011yaa.1	22417	ENSMUSG00000000632	Sez6	seizure related gene 6
1513	chr11	77767535	77767535	1	*	h2a_input1_peak_1513	11.2082	5' UTR	11	77744445	77792544	48100	1	20370	uc011yaa.1	23090	ENSMUSG00000000632	Sez6	seizure related gene 6
1514	chr11	77771863	77771863	1	*	h2a_input1_peak_1514	6.04417	Intron (uc007khn.1/20370, intron 3 of 3)	11	77796318	77823425	27108	1	268448	uc007khr.2	-24455	ENSMUSG00000037791	Phf12	PHD finger protein 12
1515	chr11	77774143	77774143	1	*	h2a_input1_peak_1515	11.2082	Intron (uc007khn.1/20370, intron 3 of 3)	11	77796318	77823425	27108	1	268448	uc007khr.2	-22175	ENSMUSG00000037791	Phf12	PHD finger protein 12
1516	chr11	77776201	77776201	1	*	h2a_input1_peak_1516	8.07385	Intron (uc007khn.1/20370, intron 3 of 3)	11	77796318	77823425	27108	1	268448	uc007khr.2	-20117	ENSMUSG00000037791	Phf12	PHD finger protein 12
1517	chr11	78212900	78212900	1	*	h2a_input1_peak_1517	5.92913	Intron (uc007kje.1/790911, intron 4 of 4)	11	78207987	78219159	11173	1	790911	uc007kje.1	4913	ENSMUSG00000085747	Slc13a2os	solute carrier family 13 (sodium-dependent dicarboxylate transporter), member 2, opposite strand
1518	chr11	78305131	78305131	1	*	h2a_input1_peak_1518	5.92913	Intron (uc007kji.2/237868, intron 1 of 8)	11	78285832	78311256	25425	2	237868	uc007kji.2	6125	ENSMUSG00000050132	Sarm1	sterile alpha and HEAT/Armadillo motif containing 1
1519	chr11	78310742	78310742	1	*	h2a_input1_peak_1519	4.87067	Promoter (<=1kb)	11	78285832	78311256	25425	2	237868	uc007kji.2	514	ENSMUSG00000050132	Sarm1	sterile alpha and HEAT/Armadillo motif containing 1
1520	chr11	78313438	78313438	1	*	h2a_input1_peak_1520	7.33483	Promoter (<=1kb)	11	78312622	78315827	3206	1	22370	uc007kjk.2	816	ENSMUSG00000017344	Vtn	vitronectin
1521	chr11	78619629	78619629	1	*	h2a_input1_peak_1521	8.82577	Distal Intergenic	11	78640097	78657401	17305	1	66274	uc007kkb.2	-20468	ENSMUSG00000072640	Lyrm9	LYR motif containing 9
1522	chr11	78621108	78621108	1	*	h2a_input1_peak_1522	13.7371	Distal Intergenic	11	78640097	78657401	17305	1	66274	uc007kkb.2	-18989	ENSMUSG00000072640	Lyrm9	LYR motif containing 9
1523	chr11	78622440	78622440	1	*	h2a_input1_peak_1523	4.61141	Distal Intergenic	11	78640097	78657401	17305	1	66274	uc007kkb.2	-17657	ENSMUSG00000072640	Lyrm9	LYR motif containing 9
1524	chr11	78634227	78634227	1	*	h2a_input1_peak_1524	5.25842	Distal Intergenic	11	78640097	78657401	17305	1	66274	uc007kkb.2	-5870	ENSMUSG00000072640	Lyrm9	LYR motif containing 9
1525	chr11	78737240	78737240	1	*	h2a_input1_peak_1525	17.4389	Promoter (2-3kb)	11	78734361	78773626	39266	1	18126	uc007kkc.1	2879	ENSMUSG00000020826	Nos2	nitric oxide synthase 2, inducible
1526	chr11	78766714	78766714	1	*	h2a_input1_peak_1526	11.1833	Intron (uc007kkc.1/18126, intron 22 of 26)	11	78776481	78798426	21946	2	16859	uc007kkd.2	31712	ENSMUSG00000001123	Lgals9	lectin, galactose binding, soluble 9
1527	chr11	78845219	78845219	1	*	h2a_input1_peak_1527	8.07385	Intron (uc007kkf.1/16706, intron 8 of 17)	11	78828303	78873338	45036	2	16706	uc007kkf.1	28119	ENSMUSG00000018334	Ksr1	kinase suppressor of ras 1
1528	chr11	78959109	78959109	1	*	h2a_input1_peak_1528	11.2082	Promoter (<=1kb)	11	78828303	78959856	131554	2	16706	uc007kkg.1	747	ENSMUSG00000018334	Ksr1	kinase suppressor of ras 1
1529	chr11	79068685	79068685	1	*	h2a_input1_peak_1529	6.61714	Promoter (<=1kb)	11	79052884	79068197	15314	2	78889	uc007kkj.1	-488	ENSMUSG00000017677	Wsb1	WD repeat and SOCS box-containing 1
1530	chr11	79152260	79152260	1	*	h2a_input1_peak_1530	8.07385	Promoter (1-2kb)	11	79153394	79244290	90897	1	18015	uc007kkk.1	-1134	ENSMUSG00000020716	Nf1	neurofibromin 1
1531	chr11	79402873	79402873	1	*	h2a_input1_peak_1531	8.07385	Promoter (1-2kb)	11	79404714	79507514	102801	1	268451	uc007kku.1	-1841	ENSMUSG00000017639	Rab11fip4	RAB11 family interacting protein 4 (class II)
1532	chr11	79403709	79403709	1	*	h2a_input1_peak_1532	13.7371	Promoter (1-2kb)	11	79404714	79507514	102801	1	268451	uc007kku.1	-1005	ENSMUSG00000017639	Rab11fip4	RAB11 family interacting protein 4 (class II)
1533	chr11	79405307	79405307	1	*	h2a_input1_peak_1533	6.75421	Promoter (<=1kb)	11	79404714	79507514	102801	1	268451	uc007kku.1	593	ENSMUSG00000017639	Rab11fip4	RAB11 family interacting protein 4 (class II)
1534	chr11	79461022	79461022	1	*	h2a_input1_peak_1534	7.50299	Intron (uc007kku.1/268451, intron 3 of 14)	11	79420581	79436665	16085	2	790912	uc007kkv.1	-24357	ENSMUSG00000087434	Rab11fip4os1	RAB11 family interacting protein 4 (class II), opposite strand 1
1535	chr11	79461732	79461732	1	*	h2a_input1_peak_1535	6.84985	Intron (uc007kku.1/268451, intron 3 of 14)	11	79420581	79436665	16085	2	790912	uc007kkv.1	-25067	ENSMUSG00000087434	Rab11fip4os1	RAB11 family interacting protein 4 (class II), opposite strand 1
1536	chr11	79474883	79474883	1	*	h2a_input1_peak_1536	5.27931	Intron (uc007kku.1/268451, intron 3 of 14)	11	79420581	79436665	16085	2	790912	uc007kkv.1	-38218	ENSMUSG00000087434	Rab11fip4os1	RAB11 family interacting protein 4 (class II), opposite strand 1
1537	chr11	79477874	79477874	1	*	h2a_input1_peak_1537	7.33483	Intron (uc007kku.1/268451, intron 3 of 14)	11	79420581	79436665	16085	2	790912	uc007kkv.1	-41209	ENSMUSG00000087434	Rab11fip4os1	RAB11 family interacting protein 4 (class II), opposite strand 1
1538	chr11	79526282	79526282	1	*	h2a_input1_peak_1538	12.8816	Promoter (<=1kb)	11	79525471	79525536	66	1	387188	uc011yan.1	811	ENSMUSG00000065395	Mir193a	microRNA 193a
1539	chr11	79968248	79968248	1	*	h2a_input1_peak_1539	6.04417	Promoter (<=1kb)	11	79967664	79992426	24763	1	216991	uc007kll.1	584	ENSMUSG00000020709	Adap2	ArfGAP with dual PH domains 2
1540	chr11	80113044	80113044	1	*	h2a_input1_peak_1540	11.2082	Promoter (1-2kb)	11	80114414	80169488	55075	1	246104	uc007klt.2	-1370	ENSMUSG00000017692	Rhbdl3	rhomboid like 3
1541	chr11	80114786	80114786	1	*	h2a_input1_peak_1541	13.7371	Promoter (<=1kb)	11	80114414	80169488	55075	1	246104	uc007klt.2	372	ENSMUSG00000017692	Rhbdl3	rhomboid like 3
1542	chr11	80116111	80116111	1	*	h2a_input1_peak_1542	3.8456	Promoter (1-2kb)	11	80114414	80169488	55075	1	246104	uc007klt.2	1697	ENSMUSG00000017692	Rhbdl3	rhomboid like 3
1543	chr11	80291184	80291184	1	*	h2a_input1_peak_1543	11.3103	Promoter (<=1kb)	11	80290549	80294028	3480	1	12569	uc007kmg.1	635	ENSMUSG00000048895	Cdk5r1	cyclin-dependent kinase 5, regulatory subunit 1 (p35)
1544	chr11	80705578	80705578	1	*	h2a_input1_peak_1544	7.33483	Intron (uc007kml.1/11418, intron 4 of 9)	11	80671891	80681316	9426	1	75622	uc011yav.1	33687	ENSMUSG00000053184	Spaca3	sperm acrosome associated 3
1545	chr11	80967983	80967983	1	*	h2a_input1_peak_1545	8.07385	Promoter (1-2kb)	11	80693667	80966405	272739	2	11418	uc007kml.1	-1578	ENSMUSG00000020704	Asic2	acid-sensing (proton-gated) ion channel 2
1546	chr11	81007137	81007137	1	*	h2a_input1_peak_1546	9.6019	Intron (uc007kmm.1/11418, intron 1 of 9)	11	80693667	80966405	272739	2	11418	uc007kml.1	-40732	ENSMUSG00000020704	Asic2	acid-sensing (proton-gated) ion channel 2
1547	chr11	81781483	81781483	1	*	h2a_input1_peak_1547	6.61714	Promoter (<=1kb)	11	80693667	81781898	1088232	2	11418	uc007kmm.1	415	ENSMUSG00000020704	Asic2	acid-sensing (proton-gated) ion channel 2
1548	chr11	82199416	82199416	1	*	h2a_input1_peak_1548	14.6103	Promoter (2-3kb)	11	82202402	82259829	57428	1	270893	uc007kmv.1	-2986	ENSMUSG00000020701	Tmem132e	transmembrane protein 132E
1549	chr11	82201616	82201616	1	*	h2a_input1_peak_1549	12.8816	Promoter (<=1kb)	11	82202402	82259829	57428	1	270893	uc007kmv.1	-786	ENSMUSG00000020701	Tmem132e	transmembrane protein 132E
1550	chr11	82203950	82203950	1	*	h2a_input1_peak_1550	7.33483	Promoter (1-2kb)	11	82202402	82259829	57428	1	270893	uc007kmv.1	1548	ENSMUSG00000020701	Tmem132e	transmembrane protein 132E
1551	chr11	82204446	82204446	1	*	h2a_input1_peak_1551	23.0699	Promoter (2-3kb)	11	82202402	82259829	57428	1	270893	uc007kmv.1	2044	ENSMUSG00000020701	Tmem132e	transmembrane protein 132E
1552	chr11	82205129	82205129	1	*	h2a_input1_peak_1552	10.3957	Promoter (2-3kb)	11	82202402	82259829	57428	1	270893	uc007kmv.1	2727	ENSMUSG00000020701	Tmem132e	transmembrane protein 132E
1553	chr11	82247189	82247189	1	*	h2a_input1_peak_1553	9.6019	Promoter (1-2kb)	11	82248435	82259829	11395	1	270893	uc011yaw.1	-1246	ENSMUSG00000020701	Tmem132e	transmembrane protein 132E
1554	chr11	82742472	82742472	1	*	h2a_input1_peak_1554	5.06666	Exon (uc007knu.2/217012, exon 12 of 13)	11	82725182	82756908	31727	1	217012	uc007knw.1	17290	ENSMUSG00000018845	Unc45b	unc-45 myosin chaperone B
1555	chr11	82743019	82743019	1	*	h2a_input1_peak_1555	21.0284	Exon (uc007knu.2/217012, exon 13 of 13)	11	82725182	82756908	31727	1	217012	uc007knw.1	17837	ENSMUSG00000018845	Unc45b	unc-45 myosin chaperone B
1556	chr11	82745600	82745600	1	*	h2a_input1_peak_1556	25.1297	Intron (uc007knv.2/217012, intron 13 of 19)	11	82765604	82772304	6701	1	327978	uc007kny.1	-20004	ENSMUSG00000054404	Slfn5	schlafen 5
1557	chr11	82747254	82747254	1	*	h2a_input1_peak_1557	23.007	Intron (uc007knv.2/217012, intron 13 of 19)	11	82765604	82772304	6701	1	327978	uc007kny.1	-18350	ENSMUSG00000054404	Slfn5	schlafen 5
1558	chr11	83224523	83224523	1	*	h2a_input1_peak_1558	6.61714	Promoter (<=1kb)	11	83223574	83234540	10967	1	276952	uc007kox.1	949	ENSMUSG00000020684	Rasl10b	RAS-like, family 10, member B
1559	chr11	83232867	83232867	1	*	h2a_input1_peak_1559	8.07385	3' UTR	11	83223574	83234540	10967	1	276952	uc007kox.1	9293	ENSMUSG00000020684	Rasl10b	RAS-like, family 10, member B
1560	chr11	83239619	83239619	1	*	h2a_input1_peak_1560	6.61714	Intron (uc007koy.1/237891, intron 3 of 5)	11	83235404	83242957	7554	2	237891	uc007koy.1	3338	ENSMUSG00000020686	Gas2l2	growth arrest-specific 2 like 2
1561	chr11	83241757	83241757	1	*	h2a_input1_peak_1561	5.92913	Promoter (1-2kb)	11	83235404	83242957	7554	2	237891	uc007koy.1	1200	ENSMUSG00000020686	Gas2l2	growth arrest-specific 2 like 2
1562	chr11	83255086	83255086	1	*	h2a_input1_peak_1562	9.73445	Downstream (<1kb)	11	83251196	83254734	3539	1	66330	uc007koz.2	3890	ENSMUSG00000035085	1700020L24Rik	RIKEN cDNA 1700020L24 gene
1563	chr11	83666553	83666553	1	*	h2a_input1_peak_1563	19.1862	Promoter (2-3kb)	11	83664371	83719317	54947	1	21410	uc007kpy.1	2182	ENSMUSG00000020679	Hnf1b	HNF1 homeobox B
1564	chr11	83667816	83667816	1	*	h2a_input1_peak_1564	5.41771	Intron (uc007kpx.1/21410, intron 1 of 8)	11	83664371	83719317	54947	1	21410	uc007kpy.1	3445	ENSMUSG00000020679	Hnf1b	HNF1 homeobox B
1565	chr11	83669449	83669449	1	*	h2a_input1_peak_1565	6.61714	Exon (uc007kpx.1/21410, exon 2 of 9)	11	83664371	83719317	54947	1	21410	uc007kpy.1	5078	ENSMUSG00000020679	Hnf1b	HNF1 homeobox B
1566	chr11	84327998	84327998	1	*	h2a_input1_peak_1566	8.40398	Promoter (<=1kb)	11	84280407	84327003	46597	2	56321	uc007kqn.1	-995	ENSMUSG00000018697	Aatf	apoptosis antagonizing transcription factor
1567	chr11	84329639	84329639	1	*	h2a_input1_peak_1567	4.78949	Promoter (2-3kb)	11	84280407	84327003	46597	2	56321	uc007kqn.1	-2636	ENSMUSG00000018697	Aatf	apoptosis antagonizing transcription factor
1568	chr11	84334791	84334791	1	*	h2a_input1_peak_1568	35.5585	Intron (uc007kqo.1/16869, intron 3 of 4)	11	84332881	84339036	6156	2	16869	uc007kqo.1	4245	ENSMUSG00000018698	Lhx1	LIM homeobox protein 1
1569	chr11	84338579	84338579	1	*	h2a_input1_peak_1569	11.3103	Promoter (<=1kb)	11	84332881	84339036	6156	2	16869	uc007kqo.1	457	ENSMUSG00000018698	Lhx1	LIM homeobox protein 1
1570	chr11	84340237	84340237	1	*	h2a_input1_peak_1570	19.2817	Promoter (1-2kb)	11	84332881	84339036	6156	2	16869	uc007kqo.1	-1201	ENSMUSG00000018698	Lhx1	LIM homeobox protein 1
1571	chr11	84343526	84343526	1	*	h2a_input1_peak_1571	21.1055	Intron (uc007kqp.1/uc007kqp.1, intron 1 of 3)	11	84332881	84339036	6156	2	16869	uc007kqo.1	-4490	ENSMUSG00000018698	Lhx1	LIM homeobox protein 1
1572	chr11	84346541	84346541	1	*	h2a_input1_peak_1572	5.92913	Intron (uc007kqp.1/uc007kqp.1, intron 1 of 3)	11	84332881	84339036	6156	2	16869	uc007kqo.1	-7505	ENSMUSG00000018698	Lhx1	LIM homeobox protein 1
1573	chr11	84352600	84352600	1	*	h2a_input1_peak_1573	5.92913	Distal Intergenic	11	84332881	84339036	6156	2	16869	uc007kqo.1	-13564	ENSMUSG00000018698	Lhx1	LIM homeobox protein 1
1574	chr11	84411412	84411412	1	*	h2a_input1_peak_1574	8.07385	Distal Intergenic	11	84332881	84339036	6156	2	16869	uc007kqo.1	-72376	ENSMUSG00000018698	Lhx1	LIM homeobox protein 1
1575	chr11	84772610	84772610	1	*	h2a_input1_peak_1575	8.82577	Promoter (1-2kb)	11	84771256	84779556	8301	1	12351	uc007krg.2	1354	ENSMUSG00000000805	Car4	carbonic anhydrase 4
1576	chr11	85637092	85637092	1	*	h2a_input1_peak_1576	12.1233	Intron (uc007krq.2/192197, intron 25 of 25)	11	85646117	85655450	9334	1	21385	uc007ksb.1	-9025	ENSMUSG00000000093	Tbx2	T-box 2
1577	chr11	85639657	85639657	1	*	h2a_input1_peak_1577	5.98657	Intron (uc007krx.1/uc007krx.1, intron 1 of 4)	11	85646117	85655450	9334	1	21385	uc007ksb.1	-6460	ENSMUSG00000000093	Tbx2	T-box 2
1578	chr11	85640708	85640708	1	*	h2a_input1_peak_1578	12.0375	Intron (uc007krx.1/uc007krx.1, intron 1 of 4)	11	85646117	85655450	9334	1	21385	uc007ksb.1	-5409	ENSMUSG00000000093	Tbx2	T-box 2
1579	chr11	85645487	85645487	1	*	h2a_input1_peak_1579	20.4237	Promoter (<=1kb)	11	85646117	85655450	9334	1	21385	uc007ksb.1	-630	ENSMUSG00000000093	Tbx2	T-box 2
1580	chr11	85648742	85648742	1	*	h2a_input1_peak_1580	32.8487	Promoter (2-3kb)	11	85646117	85655450	9334	1	21385	uc007ksb.1	2625	ENSMUSG00000000093	Tbx2	T-box 2
1581	chr11	85656284	85656284	1	*	h2a_input1_peak_1581	8.40292	Distal Intergenic	11	85646117	85655450	9334	1	21385	uc007ksb.1	10167	ENSMUSG00000000093	Tbx2	T-box 2
1582	chr11	85657389	85657389	1	*	h2a_input1_peak_1582	7.33483	Distal Intergenic	11	85646117	85655450	9334	1	21385	uc007ksb.1	11272	ENSMUSG00000000093	Tbx2	T-box 2
1583	chr11	85658775	85658775	1	*	h2a_input1_peak_1583	20.1405	Distal Intergenic	11	85646117	85655450	9334	1	21385	uc007ksb.1	12658	ENSMUSG00000000093	Tbx2	T-box 2
1584	chr11	85688764	85688764	1	*	h2a_input1_peak_1584	5.25842	Distal Intergenic	11	85703565	85729599	26035	1	21387	uc007ksc.2	-14801	ENSMUSG00000000094	Tbx4	T-box 4
1585	chr11	85698707	85698707	1	*	h2a_input1_peak_1585	5.92913	Distal Intergenic	11	85703565	85729599	26035	1	21387	uc007ksc.2	-4858	ENSMUSG00000000094	Tbx4	T-box 4
1586	chr11	85699212	85699212	1	*	h2a_input1_peak_1586	13.7371	Distal Intergenic	11	85703565	85729599	26035	1	21387	uc007ksc.2	-4353	ENSMUSG00000000094	Tbx4	T-box 4
1587	chr11	85699898	85699898	1	*	h2a_input1_peak_1587	6.79759	Distal Intergenic	11	85703565	85729599	26035	1	21387	uc007ksc.2	-3667	ENSMUSG00000000094	Tbx4	T-box 4
1588	chr11	85702718	85702718	1	*	h2a_input1_peak_1588	25.7585	Promoter (<=1kb)	11	85703565	85729599	26035	1	21387	uc007ksc.2	-847	ENSMUSG00000000094	Tbx4	T-box 4
1589	chr11	85706387	85706387	1	*	h2a_input1_peak_1589	8.82577	Promoter (2-3kb)	11	85703565	85729599	26035	1	21387	uc007ksc.2	2822	ENSMUSG00000000094	Tbx4	T-box 4
1590	chr11	85707610	85707610	1	*	h2a_input1_peak_1590	7.8283	Promoter (2-3kb)	11	85710267	85729599	19333	1	21387	uc007ksd.2	-2657	ENSMUSG00000000094	Tbx4	T-box 4
1591	chr11	85709281	85709281	1	*	h2a_input1_peak_1591	11.4258	Promoter (<=1kb)	11	85710267	85729599	19333	1	21387	uc007ksd.2	-986	ENSMUSG00000000094	Tbx4	T-box 4
1592	chr11	85711421	85711421	1	*	h2a_input1_peak_1592	11.2082	Promoter (1-2kb)	11	85710267	85729599	19333	1	21387	uc007ksd.2	1154	ENSMUSG00000000094	Tbx4	T-box 4
1593	chr11	85730713	85730713	1	*	h2a_input1_peak_1593	9.6019	Distal Intergenic	11	85710267	85729599	19333	1	21387	uc007ksd.2	20446	ENSMUSG00000000094	Tbx4	T-box 4
1594	chr11	87255756	87255756	1	*	h2a_input1_peak_1594	9.50538	Intron (uc007ktr.2/83560, intron 2 of 30)	11	87241093	87369325	128233	1	83560	uc011yby.1	14663	ENSMUSG00000010342	Tex14	testis expressed gene 14
1595	chr11	87430388	87430388	1	*	h2a_input1_peak_1595	24.0716	Promoter (<=1kb)	11	87430666	87473044	42379	1	327992	uc007kuc.1	-278	ENSMUSG00000070345	Hsf5	heat shock transcription factor family member 5
1596	chr11	87431695	87431695	1	*	h2a_input1_peak_1596	12.0375	Promoter (1-2kb)	11	87430666	87473044	42379	1	327992	uc007kuc.1	1029	ENSMUSG00000070345	Hsf5	heat shock transcription factor family member 5
1597	chr11	87524254	87524254	1	*	h2a_input1_peak_1597	7.33483	Intron (uc007kud.1/207742, intron 1 of 5)	11	87514898	87518830	3933	1	207742	uc007kuh.1	9356	ENSMUSG00000034177	Rnf43	ring finger protein 43
1598	chr11	87575202	87575202	1	*	h2a_input1_peak_1598	5.92913	Promoter (1-2kb)	11	87574043	87599430	25388	1	207777	uc007kum.2	1159	ENSMUSG00000034156	Tspoap1	TSPO associated protein 1
1599	chr11	87576724	87576724	1	*	h2a_input1_peak_1599	10.3957	Promoter (2-3kb)	11	87574043	87599430	25388	1	207777	uc007kum.2	2681	ENSMUSG00000034156	Tspoap1	TSPO associated protein 1
1600	chr11	87579377	87579377	1	*	h2a_input1_peak_1600	11.4258	Exon (uc007kum.2/207777, exon 7 of 32)	11	87574043	87599430	25388	1	207777	uc007kum.2	5334	ENSMUSG00000034156	Tspoap1	TSPO associated protein 1
1601	chr11	87591049	87591049	1	*	h2a_input1_peak_1601	6.61714	Promoter (<=1kb)	11	87591269	87599430	8162	1	207777	uc011ycb.1	-220	ENSMUSG00000034156	Tspoap1	TSPO associated protein 1
1602	chr11	87615149	87615149	1	*	h2a_input1_peak_1602	5.92913	Exon (uc011ycc.1/17523, exon 11 of 14)	11	87607286	87617914	10629	1	17523	uc011ycc.1	7863	ENSMUSG00000009350	Mpo	myeloperoxidase
1603	chr11	87630196	87630196	1	*	h2a_input1_peak_1603	11.8549	Intron (uc007kus.2/76113, intron 6 of 12)	11	87619930	87639616	19687	2	76113	uc007kus.2	9420	ENSMUSG00000009356	Lpo	lactoperoxidase
1604	chr11	87910821	87910821	1	*	h2a_input1_peak_1604	8.45979	Promoter (1-2kb)	11	87912648	87998857	86210	1	103841	uc007kvg.2	-1827	ENSMUSG00000018378	Cuedc1	CUE domain containing 1
1605	chr11	87912047	87912047	1	*	h2a_input1_peak_1605	11.867	Promoter (<=1kb)	11	87912648	87998857	86210	1	103841	uc007kvg.2	-601	ENSMUSG00000018378	Cuedc1	CUE domain containing 1
1606	chr11	87914276	87914276	1	*	h2a_input1_peak_1606	8.45979	Promoter (1-2kb)	11	87912648	88007642	94995	1	103841	uc007kvh.2	1628	ENSMUSG00000018378	Cuedc1	CUE domain containing 1
1607	chr11	87951336	87951336	1	*	h2a_input1_peak_1607	8.07912	Intron (uc007kvg.2/103841, intron 1 of 5)	11	87975763	88007642	31880	1	103841	uc011ycf.1	-24427	ENSMUSG00000018378	Cuedc1	CUE domain containing 1
1608	chr11	87996656	87996656	1	*	h2a_input1_peak_1608	6.61714	Intron (uc007kvg.2/103841, intron 4 of 5)	11	87983067	88007642	24576	1	103841	uc011ycg.1	13589	ENSMUSG00000018378	Cuedc1	CUE domain containing 1
1609	chr11	88002367	88002367	1	*	h2a_input1_peak_1609	6.70208	Intron (uc007kvh.2/103841, intron 9 of 10)	11	88017920	88025009	7090	1	64656	uc007kvi.1	-15553	ENSMUSG00000023723	Mrps23	mitochondrial ribosomal protein S23
1610	chr11	88005912	88005912	1	*	h2a_input1_peak_1610	10.8701	Intron (uc007kvh.2/103841, intron 10 of 10)	11	88017920	88025009	7090	1	64656	uc007kvi.1	-12008	ENSMUSG00000023723	Mrps23	mitochondrial ribosomal protein S23
1611	chr11	88007093	88007093	1	*	h2a_input1_peak_1611	6.70208	3' UTR	11	88017920	88025009	7090	1	64656	uc007kvi.1	-10827	ENSMUSG00000023723	Mrps23	mitochondrial ribosomal protein S23
1612	chr11	88012253	88012253	1	*	h2a_input1_peak_1612	7.33483	Distal Intergenic	11	88017920	88025009	7090	1	64656	uc007kvi.1	-5667	ENSMUSG00000023723	Mrps23	mitochondrial ribosomal protein S23
1613	chr11	88012869	88012869	1	*	h2a_input1_peak_1613	5.92913	Distal Intergenic	11	88017920	88025009	7090	1	64656	uc007kvi.1	-5051	ENSMUSG00000023723	Mrps23	mitochondrial ribosomal protein S23
1614	chr11	88013944	88013944	1	*	h2a_input1_peak_1614	8.07385	Distal Intergenic	11	88017920	88025009	7090	1	64656	uc007kvi.1	-3976	ENSMUSG00000023723	Mrps23	mitochondrial ribosomal protein S23
1615	chr11	88014378	88014378	1	*	h2a_input1_peak_1615	7.21281	Distal Intergenic	11	88017920	88025009	7090	1	64656	uc007kvi.1	-3542	ENSMUSG00000023723	Mrps23	mitochondrial ribosomal protein S23
1616	chr11	88122969	88122969	1	*	h2a_input1_peak_1616	8.81711	Distal Intergenic	11	88107545	88108763	1219	1	74297	uc011ych.1	15424	ENSMUSG00000034031	Ccdc182	coiled-coil domain containing 182
1617	chr11	88682748	88682748	1	*	h2a_input1_peak_1617	7.33483	Distal Intergenic	11	88692106	88712817	20712	2	11640	uc007kvu.1	30069	ENSMUSG00000018428	Akap1	A kinase (PRKA) anchor protein 1
1618	chr11	89159412	89159412	1	*	h2a_input1_peak_1618	7.26811	Downstream (2-3kb)	11	89161952	89163873	1922	2	18121	uc007kwh.2	4461	ENSMUSG00000048616	Nog	noggin
1619	chr11	89161285	89161285	1	*	h2a_input1_peak_1619	5.92913	Promoter (2-3kb)	11	89161952	89163873	1922	2	18121	uc007kwh.2	2588	ENSMUSG00000048616	Nog	noggin
1620	chr11	89162342	89162342	1	*	h2a_input1_peak_1620	5.41771	Promoter (1-2kb)	11	89161952	89163873	1922	2	18121	uc007kwh.2	1531	ENSMUSG00000048616	Nog	noggin
1621	chr11	89162493	89162493	1	*	h2a_input1_peak_1621	3.64851	Promoter (1-2kb)	11	89161952	89163873	1922	2	18121	uc007kwh.2	1380	ENSMUSG00000048616	Nog	noggin
1622	chr11	89893087	89893087	1	*	h2a_input1_peak_1622	12.0375	Promoter (1-2kb)	11	89891662	89897819	6158	1	67888	uc007kwm.1	1425	ENSMUSG00000069763	Tmem100	transmembrane protein 100
1623	chr11	90250463	90250463	1	*	h2a_input1_peak_1623	5.92913	Promoter (<=1kb)	11	90197849	90250962	53114	2	217082	uc007kwq.1	499	ENSMUSG00000003949	Hlf	hepatic leukemia factor
1624	chr11	90251403	90251403	1	*	h2a_input1_peak_1624	8.07912	Promoter (<=1kb)	11	90197849	90250962	53114	2	217082	uc007kwr.1	-441	ENSMUSG00000003949	Hlf	hepatic leukemia factor
1625	chr11	90253826	90253826	1	*	h2a_input1_peak_1625	8.82577	Promoter (1-2kb)	11	90197849	90252231	54383	2	217082	uc007kws.1	-1595	ENSMUSG00000003949	Hlf	hepatic leukemia factor
1626	chr11	90280054	90280054	1	*	h2a_input1_peak_1626	24.0716	Distal Intergenic	11	90197849	90252231	54383	2	217082	uc007kws.1	-27823	ENSMUSG00000003949	Hlf	hepatic leukemia factor
1627	chr11	90281042	90281042	1	*	h2a_input1_peak_1627	5.25842	Distal Intergenic	11	90197849	90252231	54383	2	217082	uc007kws.1	-28811	ENSMUSG00000003949	Hlf	hepatic leukemia factor
1628	chr11	92959236	92959236	1	*	h2a_input1_peak_1628	6.61714	Promoter (<=1kb)	11	92959724	93353237	393514	1	72605	uc007kxg.1	-488	ENSMUSG00000056158	Car10	carbonic anhydrase 10
1629	chr11	92962108	92962108	1	*	h2a_input1_peak_1629	6.61714	Promoter (1-2kb)	11	92960604	93463065	502462	1	72605	uc007kxj.2	1504	ENSMUSG00000056158	Car10	carbonic anhydrase 10
1630	chr11	92962682	92962682	1	*	h2a_input1_peak_1630	6.61714	Promoter (2-3kb)	11	92960604	93463065	502462	1	72605	uc007kxj.2	2078	ENSMUSG00000056158	Car10	carbonic anhydrase 10
1631	chr11	94012829	94012829	1	*	h2a_input1_peak_1631	12.0104	Distal Intergenic	11	93984131	93987399	3269	1	70834	uc007kye.1	28698	ENSMUSG00000020859	Spag9	sperm associated antigen 9
1632	chr11	94103372	94103372	1	*	h2a_input1_peak_1632	11.2082	Promoter (<=1kb)	11	94097266	94103893	6628	2	278507	uc007kyg.2	521	ENSMUSG00000044177	Wfikkn2	WAP, follistatin/kazal, immunoglobulin, kunitz and netrin domain containing 2
1633	chr11	94284988	94284988	1	*	h2a_input1_peak_1633	10.3957	Exon (uc007kyq.2/12291, exon 15 of 25)	11	94269705	94277413	7709	2	12291	uc007kyp.2	-7575	ENSMUSG00000020866	Cacna1g	calcium channel, voltage-dependent, T type, alpha 1G subunit
1634	chr11	94285507	94285507	1	*	h2a_input1_peak_1634	5.25842	Intron (uc007kyq.2/12291, intron 14 of 24)	11	94269705	94277413	7709	2	12291	uc007kyp.2	-8094	ENSMUSG00000020866	Cacna1g	calcium channel, voltage-dependent, T type, alpha 1G subunit
1635	chr11	94303350	94303350	1	*	h2a_input1_peak_1635	5.92913	Promoter (1-2kb)	11	94269705	94304393	34689	2	12291	uc007kyq.2	1043	ENSMUSG00000020866	Cacna1g	calcium channel, voltage-dependent, T type, alpha 1G subunit
1636	chr11	94332619	94332619	1	*	h2a_input1_peak_1636	9.37212	Promoter (2-3kb)	11	94269705	94335512	65808	2	12291	uc007kyr.2	2893	ENSMUSG00000020866	Cacna1g	calcium channel, voltage-dependent, T type, alpha 1G subunit
1637	chr11	94333357	94333357	1	*	h2a_input1_peak_1637	12.0375	Promoter (2-3kb)	11	94269705	94335512	65808	2	12291	uc007kyr.2	2155	ENSMUSG00000020866	Cacna1g	calcium channel, voltage-dependent, T type, alpha 1G subunit
1638	chr11	94334649	94334649	1	*	h2a_input1_peak_1638	15.0099	Promoter (<=1kb)	11	94269705	94335512	65808	2	12291	uc007kyr.2	863	ENSMUSG00000020866	Cacna1g	calcium channel, voltage-dependent, T type, alpha 1G subunit
1639	chr11	94336745	94336745	1	*	h2a_input1_peak_1639	7.26811	Promoter (1-2kb)	11	94269705	94335512	65808	2	12291	uc011ycw.1	-1233	ENSMUSG00000020866	Cacna1g	calcium channel, voltage-dependent, T type, alpha 1G subunit
1640	chr11	94355471	94355471	1	*	h2a_input1_peak_1640	6.61714	Exon (uc007kyu.2/71889, exon 4 of 10)	11	94350913	94361288	10376	2	71889	uc007kyu.2	5817	ENSMUSG00000010080	Epn3	epsin 3
1641	chr11	94362390	94362390	1	*	h2a_input1_peak_1641	8.07385	Promoter (1-2kb)	11	94350913	94361288	10376	2	71889	uc007kyv.2	-1102	ENSMUSG00000010080	Epn3	epsin 3
1642	chr11	94427036	94427036	1	*	h2a_input1_peak_1642	7.33483	Promoter (<=1kb)	11	94426388	94430441	4054	1	12643	uc007kzd.1	648	ENSMUSG00000039084	Chad	chondroadherin
1643	chr11	94464075	94464075	1	*	h2a_input1_peak_1643	7.94145	Promoter (<=1kb)	11	94418416	94463100	44685	2	264895	uc007kzc.1	-975	ENSMUSG00000076435	Acsf2	acyl-CoA synthetase family member 2
1644	chr11	94743112	94743112	1	*	h2a_input1_peak_1644	8.58954	Intron (uc007kzm.1/uc007kzm.1, intron 2 of 5)	11	94638531	94693316	54786	2	544806	uc011ycz.1	-49796	ENSMUSG00000075610	Tmem92	transmembrane protein 92
1645	chr11	94744897	94744897	1	*	h2a_input1_peak_1645	12.0375	Intron (uc007kzm.1/uc007kzm.1, intron 2 of 5)	11	94638531	94693316	54786	2	544806	uc011ycz.1	-51581	ENSMUSG00000075610	Tmem92	transmembrane protein 92
1646	chr11	94794458	94794458	1	*	h2a_input1_peak_1646	5.92913	Distal Intergenic	11	94797584	94813170	15587	1	12842	uc007kzn.1	-3126	ENSMUSG00000001506	Col1a1	collagen, type I, alpha 1
1647	chr11	94797722	94797722	1	*	h2a_input1_peak_1647	8.82577	Promoter (<=1kb)	11	94797584	94813170	15587	1	12842	uc007kzn.1	138	ENSMUSG00000001506	Col1a1	collagen, type I, alpha 1
1648	chr11	94799660	94799660	1	*	h2a_input1_peak_1648	8.07912	Promoter (2-3kb)	11	94797584	94813170	15587	1	12842	uc007kzn.1	2076	ENSMUSG00000001506	Col1a1	collagen, type I, alpha 1
1649	chr11	94803787	94803787	1	*	h2a_input1_peak_1649	4.61141	Intron (uc007kzn.1/12842, intron 19 of 50)	11	94797584	94813170	15587	1	12842	uc007kzn.1	6203	ENSMUSG00000001506	Col1a1	collagen, type I, alpha 1
1650	chr11	94806712	94806712	1	*	h2a_input1_peak_1650	8.82577	Exon (uc007kzn.1/12842, exon 30 of 51)	11	94797584	94813170	15587	1	12842	uc007kzn.1	9128	ENSMUSG00000001506	Col1a1	collagen, type I, alpha 1
1651	chr11	94809094	94809094	1	*	h2a_input1_peak_1651	5.25842	Intron (uc007kzn.1/12842, intron 39 of 50)	11	94797584	94813170	15587	1	12842	uc007kzn.1	11510	ENSMUSG00000001506	Col1a1	collagen, type I, alpha 1
1652	chr11	94810117	94810117	1	*	h2a_input1_peak_1652	6.61714	Exon (uc007kzn.1/12842, exon 43 of 51)	11	94797584	94813170	15587	1	12842	uc007kzn.1	12533	ENSMUSG00000001506	Col1a1	collagen, type I, alpha 1
1653	chr11	94812303	94812303	1	*	h2a_input1_peak_1653	6.61714	Intron (uc007kzn.1/12842, intron 49 of 50)	11	94797584	94813170	15587	1	12842	uc007kzn.1	14719	ENSMUSG00000001506	Col1a1	collagen, type I, alpha 1
1654	chr11	94850360	94850360	1	*	h2a_input1_peak_1654	12.2698	Promoter (2-3kb)	11	94852526	94868212	15687	1	217124	uc007kzr.2	-2166	ENSMUSG00000038976	Ppp1r9b	protein phosphatase 1, regulatory subunit 9B
1655	chr11	94853646	94853646	1	*	h2a_input1_peak_1655	29.1961	Promoter (1-2kb)	11	94852526	94868212	15687	1	217124	uc007kzr.2	1120	ENSMUSG00000038976	Ppp1r9b	protein phosphatase 1, regulatory subunit 9B
1656	chr11	94854876	94854876	1	*	h2a_input1_peak_1656	15.1195	Promoter (2-3kb)	11	94852526	94868212	15687	1	217124	uc007kzr.2	2350	ENSMUSG00000038976	Ppp1r9b	protein phosphatase 1, regulatory subunit 9B
1657	chr11	94858426	94858426	1	*	h2a_input1_peak_1657	5.92913	Promoter (1-2kb)	11	94857378	94868212	10835	1	217124	uc007kzs.2	1048	ENSMUSG00000038976	Ppp1r9b	protein phosphatase 1, regulatory subunit 9B
1658	chr11	94859277	94859277	1	*	h2a_input1_peak_1658	7.33483	Promoter (1-2kb)	11	94857378	94868212	10835	1	217124	uc007kzs.2	1899	ENSMUSG00000038976	Ppp1r9b	protein phosphatase 1, regulatory subunit 9B
1659	chr11	94860387	94860387	1	*	h2a_input1_peak_1659	6.61714	Intron (uc007kzr.2/217124, intron 3 of 9)	11	94857378	94868212	10835	1	217124	uc007kzs.2	3009	ENSMUSG00000038976	Ppp1r9b	protein phosphatase 1, regulatory subunit 9B
1660	chr11	94867399	94867399	1	*	h2a_input1_peak_1660	7.33483	3' UTR	11	94871193	94887401	16209	1	217125	uc007kzt.1	-3794	ENSMUSG00000047181	Samd14	sterile alpha motif domain containing 14
1661	chr11	94869297	94869297	1	*	h2a_input1_peak_1661	6.61714	Promoter (1-2kb)	11	94871193	94887401	16209	1	217125	uc007kzt.1	-1896	ENSMUSG00000047181	Samd14	sterile alpha motif domain containing 14
1662	chr11	94870132	94870132	1	*	h2a_input1_peak_1662	5.98657	Promoter (1-2kb)	11	94871193	94887401	16209	1	217125	uc007kzt.1	-1061	ENSMUSG00000047181	Samd14	sterile alpha motif domain containing 14
1663	chr11	94872354	94872354	1	*	h2a_input1_peak_1663	9.6019	Promoter (1-2kb)	11	94871193	94887401	16209	1	217125	uc007kzt.1	1161	ENSMUSG00000047181	Samd14	sterile alpha motif domain containing 14
1664	chr11	94873136	94873136	1	*	h2a_input1_peak_1664	11.0722	Promoter (1-2kb)	11	94871193	94887401	16209	1	217125	uc007kzt.1	1943	ENSMUSG00000047181	Samd14	sterile alpha motif domain containing 14
1665	chr11	94877230	94877230	1	*	h2a_input1_peak_1665	9.05323	Intron (uc007kzt.1/217125, intron 2 of 9)	11	94871193	94887401	16209	1	217125	uc007kzt.1	6037	ENSMUSG00000047181	Samd14	sterile alpha motif domain containing 14
1666	chr11	94879817	94879817	1	*	h2a_input1_peak_1666	9.1695	Intron (uc007kzt.1/217125, intron 2 of 9)	11	94871193	94887401	16209	1	217125	uc007kzt.1	8624	ENSMUSG00000047181	Samd14	sterile alpha motif domain containing 14
1667	chr11	94880629	94880629	1	*	h2a_input1_peak_1667	13.4596	Intron (uc007kzt.1/217125, intron 2 of 9)	11	94871193	94887401	16209	1	217125	uc007kzt.1	9436	ENSMUSG00000047181	Samd14	sterile alpha motif domain containing 14
1668	chr11	94900778	94900778	1	*	h2a_input1_peak_1668	7.50299	Promoter (1-2kb)	11	94887572	94902685	15114	2	18604	uc007kzu.2	1907	ENSMUSG00000038967	Pdk2	pyruvate dehydrogenase kinase, isoenzyme 2
1669	chr11	94901354	94901354	1	*	h2a_input1_peak_1669	4.80185	Promoter (1-2kb)	11	94887572	94902685	15114	2	18604	uc007kzu.2	1331	ENSMUSG00000038967	Pdk2	pyruvate dehydrogenase kinase, isoenzyme 2
1670	chr11	94901959	94901959	1	*	h2a_input1_peak_1670	6.04417	Promoter (<=1kb)	11	94887572	94902685	15114	2	18604	uc007kzu.2	726	ENSMUSG00000038967	Pdk2	pyruvate dehydrogenase kinase, isoenzyme 2
1671	chr11	94903347	94903347	1	*	h2a_input1_peak_1671	7.50299	Promoter (<=1kb)	11	94887572	94902685	15114	2	18604	uc007kzu.2	-662	ENSMUSG00000038967	Pdk2	pyruvate dehydrogenase kinase, isoenzyme 2
1672	chr11	94935350	94935350	1	*	h2a_input1_peak_1672	5.92913	Promoter (2-3kb)	11	94905796	94938028	32233	2	16400	uc007kzw.1	2678	ENSMUSG00000001507	Itga3	integrin alpha 3
1673	chr11	94936936	94936936	1	*	h2a_input1_peak_1673	5.25842	Promoter (1-2kb)	11	94905796	94938028	32233	2	16400	uc007kzw.1	1092	ENSMUSG00000001507	Itga3	integrin alpha 3
1674	chr11	94940192	94940192	1	*	h2a_input1_peak_1674	4.46102	Promoter (2-3kb)	11	94905796	94938115	32320	2	16400	uc007kzx.1	-2077	ENSMUSG00000001507	Itga3	integrin alpha 3
1675	chr11	94941040	94941040	1	*	h2a_input1_peak_1675	6.57182	Promoter (2-3kb)	11	94905796	94938115	32320	2	16400	uc007kzx.1	-2925	ENSMUSG00000001507	Itga3	integrin alpha 3
1676	chr11	94941523	94941523	1	*	h2a_input1_peak_1676	4.80871	Distal Intergenic	11	94905796	94938115	32320	2	16400	uc007kzx.1	-3408	ENSMUSG00000001507	Itga3	integrin alpha 3
1677	chr11	94943528	94943528	1	*	h2a_input1_peak_1677	5.25842	Distal Intergenic	11	94905796	94938115	32320	2	16400	uc007kzx.1	-5413	ENSMUSG00000001507	Itga3	integrin alpha 3
1678	chr11	94947698	94947698	1	*	h2a_input1_peak_1678	8.82329	Distal Intergenic	11	94905796	94938115	32320	2	16400	uc007kzx.1	-9583	ENSMUSG00000001507	Itga3	integrin alpha 3
1679	chr11	94961182	94961182	1	*	h2a_input1_peak_1679	6.61714	Distal Intergenic	11	94981431	94986605	5175	1	13393	uc007kzy.2	-20249	ENSMUSG00000001510	Dlx3	distal-less homeobox 3
1680	chr11	94978750	94978750	1	*	h2a_input1_peak_1680	9.55932	Promoter (2-3kb)	11	94981431	94986605	5175	1	13393	uc007kzy.2	-2681	ENSMUSG00000001510	Dlx3	distal-less homeobox 3
1681	chr11	94980453	94980453	1	*	h2a_input1_peak_1681	15.225	Promoter (<=1kb)	11	94981431	94986605	5175	1	13393	uc007kzy.2	-978	ENSMUSG00000001510	Dlx3	distal-less homeobox 3
1682	chr11	94981882	94981882	1	*	h2a_input1_peak_1682	14.4993	Promoter (<=1kb)	11	94981431	94986605	5175	1	13393	uc007kzy.2	451	ENSMUSG00000001510	Dlx3	distal-less homeobox 3
1683	chr11	94982460	94982460	1	*	h2a_input1_peak_1683	7.26811	Promoter (1-2kb)	11	94981431	94986605	5175	1	13393	uc007kzy.2	1029	ENSMUSG00000001510	Dlx3	distal-less homeobox 3
1684	chr11	94983866	94983866	1	*	h2a_input1_peak_1684	22.9512	Promoter (2-3kb)	11	94981431	94986605	5175	1	13393	uc007kzy.2	2435	ENSMUSG00000001510	Dlx3	distal-less homeobox 3
1685	chr11	94985044	94985044	1	*	h2a_input1_peak_1685	6.70208	Exon (uc007kzy.2/13393, exon 3 of 3)	11	94981431	94986605	5175	1	13393	uc007kzy.2	3613	ENSMUSG00000001510	Dlx3	distal-less homeobox 3
1686	chr11	94985613	94985613	1	*	h2a_input1_peak_1686	10.3957	3' UTR	11	94981431	94986605	5175	1	13393	uc007kzy.2	4182	ENSMUSG00000001510	Dlx3	distal-less homeobox 3
1687	chr11	94986883	94986883	1	*	h2a_input1_peak_1687	6.61714	Distal Intergenic	11	94981431	94986605	5175	1	13393	uc007kzy.2	5452	ENSMUSG00000001510	Dlx3	distal-less homeobox 3
1688	chr11	94990252	94990252	1	*	h2a_input1_peak_1688	7.33483	Distal Intergenic	11	94981431	94986605	5175	1	13393	uc007kzy.2	8821	ENSMUSG00000001510	Dlx3	distal-less homeobox 3
1689	chr11	94998182	94998182	1	*	h2a_input1_peak_1689	7.33483	Distal Intergenic	11	95001761	95007115	5355	2	13394	uc007kzz.2	8933	ENSMUSG00000020871	Dlx4	distal-less homeobox 4
1690	chr11	94999437	94999437	1	*	h2a_input1_peak_1690	10.3957	Downstream (2-3kb)	11	95001761	95007115	5355	2	13394	uc007kzz.2	7678	ENSMUSG00000020871	Dlx4	distal-less homeobox 4
1691	chr11	95001126	95001126	1	*	h2a_input1_peak_1691	15.4983	Downstream (<1kb)	11	95001761	95007115	5355	2	13394	uc007kzz.2	5989	ENSMUSG00000020871	Dlx4	distal-less homeobox 4
1692	chr11	95005307	95005307	1	*	h2a_input1_peak_1692	23.0699	Promoter (1-2kb)	11	95001761	95007115	5355	2	13394	uc007kzz.2	1808	ENSMUSG00000020871	Dlx4	distal-less homeobox 4
1693	chr11	95006971	95006971	1	*	h2a_input1_peak_1693	8.45979	Promoter (<=1kb)	11	95001761	95007115	5355	2	13394	uc007kzz.2	144	ENSMUSG00000020871	Dlx4	distal-less homeobox 4
1694	chr11	95008181	95008181	1	*	h2a_input1_peak_1694	4.97216	Promoter (1-2kb)	11	95004941	95007115	2175	2	13394	uc007laa.2	-1066	ENSMUSG00000020871	Dlx4	distal-less homeobox 4
1695	chr11	95008951	95008951	1	*	h2a_input1_peak_1695	5.92913	Promoter (1-2kb)	11	95004941	95007115	2175	2	13394	uc007laa.2	-1836	ENSMUSG00000020871	Dlx4	distal-less homeobox 4
1696	chr11	95010201	95010201	1	*	h2a_input1_peak_1696	18.2017	Intron (uc007lab.1/uc007lab.1, intron 1 of 2)	11	95004941	95007115	2175	2	13394	uc007laa.2	-3086	ENSMUSG00000020871	Dlx4	distal-less homeobox 4
1697	chr11	95010761	95010761	1	*	h2a_input1_peak_1697	8.58954	Intron (uc007lab.1/uc007lab.1, intron 1 of 2)	11	95004941	95007115	2175	2	13394	uc007laa.2	-3646	ENSMUSG00000020871	Dlx4	distal-less homeobox 4
1698	chr11	95012902	95012902	1	*	h2a_input1_peak_1698	12.8816	Intron (uc007lab.1/uc007lab.1, intron 1 of 2)	11	95004941	95007115	2175	2	13394	uc007laa.2	-5787	ENSMUSG00000020871	Dlx4	distal-less homeobox 4
1699	chr11	95017072	95017072	1	*	h2a_input1_peak_1699	5.92913	Intron (uc007lab.1/uc007lab.1, intron 2 of 2)	11	95004941	95007115	2175	2	13394	uc007laa.2	-9957	ENSMUSG00000020871	Dlx4	distal-less homeobox 4
1700	chr11	95044308	95044308	1	*	h2a_input1_peak_1700	4.87067	Distal Intergenic	11	95004941	95007115	2175	2	13394	uc007laa.2	-37193	ENSMUSG00000020871	Dlx4	distal-less homeobox 4
1701	chr11	95048395	95048395	1	*	h2a_input1_peak_1701	6.61714	Distal Intergenic	11	95004941	95007115	2175	2	13394	uc007laa.2	-41280	ENSMUSG00000020871	Dlx4	distal-less homeobox 4
1702	chr11	95058010	95058010	1	*	h2a_input1_peak_1702	10.3957	Distal Intergenic	11	95004941	95007115	2175	2	13394	uc007laa.2	-50895	ENSMUSG00000020871	Dlx4	distal-less homeobox 4
1703	chr11	95063240	95063240	1	*	h2a_input1_peak_1703	14.6103	Distal Intergenic	11	95004941	95007115	2175	2	13394	uc007laa.2	-56125	ENSMUSG00000020871	Dlx4	distal-less homeobox 4
1704	chr11	95064302	95064302	1	*	h2a_input1_peak_1704	6.61714	Distal Intergenic	11	95004941	95007115	2175	2	13394	uc007laa.2	-57187	ENSMUSG00000020871	Dlx4	distal-less homeobox 4
1705	chr11	95067639	95067639	1	*	h2a_input1_peak_1705	7.33483	Distal Intergenic	11	95122843	95130575	7733	1	93670	uc007lac.1	-55204	ENSMUSG00000020872	Tac4	tachykinin 4
1706	chr11	95072824	95072824	1	*	h2a_input1_peak_1706	7.94145	Distal Intergenic	11	95122843	95130575	7733	1	93670	uc007lac.1	-50019	ENSMUSG00000020872	Tac4	tachykinin 4
1707	chr11	95076658	95076658	1	*	h2a_input1_peak_1707	4.25384	Distal Intergenic	11	95122843	95130575	7733	1	93670	uc007lac.1	-46185	ENSMUSG00000020872	Tac4	tachykinin 4
1708	chr11	95084241	95084241	1	*	h2a_input1_peak_1708	20.0857	Distal Intergenic	11	95122843	95130575	7733	1	93670	uc007lac.1	-38602	ENSMUSG00000020872	Tac4	tachykinin 4
1709	chr11	95086271	95086271	1	*	h2a_input1_peak_1709	14.8736	Distal Intergenic	11	95122843	95130575	7733	1	93670	uc007lac.1	-36572	ENSMUSG00000020872	Tac4	tachykinin 4
1710	chr11	95087609	95087609	1	*	h2a_input1_peak_1710	8.07385	Distal Intergenic	11	95122843	95130575	7733	1	93670	uc007lac.1	-35234	ENSMUSG00000020872	Tac4	tachykinin 4
1711	chr11	95090455	95090455	1	*	h2a_input1_peak_1711	8.07385	Distal Intergenic	11	95122843	95130575	7733	1	93670	uc007lac.1	-32388	ENSMUSG00000020872	Tac4	tachykinin 4
1712	chr11	95098021	95098021	1	*	h2a_input1_peak_1712	9.6019	Distal Intergenic	11	95122843	95130575	7733	1	93670	uc007lac.1	-24822	ENSMUSG00000020872	Tac4	tachykinin 4
1713	chr11	95100488	95100488	1	*	h2a_input1_peak_1713	7.33483	Distal Intergenic	11	95122843	95130575	7733	1	93670	uc007lac.1	-22355	ENSMUSG00000020872	Tac4	tachykinin 4
1714	chr11	95112025	95112025	1	*	h2a_input1_peak_1714	6.04417	Distal Intergenic	11	95122843	95130575	7733	1	93670	uc007lac.1	-10818	ENSMUSG00000020872	Tac4	tachykinin 4
1715	chr11	95274255	95274255	1	*	h2a_input1_peak_1715	14.5762	Promoter (1-2kb)	11	95275397	95354724	79328	1	20747	uc007laj.1	-1142	ENSMUSG00000057522	Spop	speckle-type POZ protein
1716	chr11	95274837	95274837	1	*	h2a_input1_peak_1716	19.8426	Promoter (<=1kb)	11	95275397	95354724	79328	1	20747	uc007laj.1	-560	ENSMUSG00000057522	Spop	speckle-type POZ protein
1717	chr11	95374369	95374369	1	*	h2a_input1_peak_1717	9.37212	Promoter (1-2kb)	11	95371160	95375879	4720	2	104079	uc007lal.1	1510	ENSMUSG00000046719	Nxph3	neurexophilin 3
1718	chr11	95376554	95376554	1	*	h2a_input1_peak_1718	7.80194	Promoter (<=1kb)	11	95371160	95375879	4720	2	104079	uc007lal.1	-675	ENSMUSG00000046719	Nxph3	neurexophilin 3
1719	chr11	95377722	95377722	1	*	h2a_input1_peak_1719	8.45979	Promoter (1-2kb)	11	95371160	95375879	4720	2	104079	uc007lal.1	-1843	ENSMUSG00000046719	Nxph3	neurexophilin 3
1720	chr11	95400205	95400205	1	*	h2a_input1_peak_1720	7.50299	Distal Intergenic	11	95371160	95375879	4720	2	104079	uc007lal.1	-24326	ENSMUSG00000046719	Nxph3	neurexophilin 3
1721	chr11	95401069	95401069	1	*	h2a_input1_peak_1721	7.33483	Distal Intergenic	11	95371160	95375879	4720	2	104079	uc007lal.1	-25190	ENSMUSG00000046719	Nxph3	neurexophilin 3
1722	chr11	95404717	95404717	1	*	h2a_input1_peak_1722	9.58029	Distal Intergenic	11	95371160	95375879	4720	2	104079	uc007lal.1	-28838	ENSMUSG00000046719	Nxph3	neurexophilin 3
1723	chr11	95431748	95431748	1	*	h2a_input1_peak_1723	11.2082	3' UTR	11	95430140	95449012	18873	2	18053	uc007lam.1	17264	ENSMUSG00000000120	Ngfr	nerve growth factor receptor (TNFR superfamily, member 16)
1724	chr11	95437974	95437974	1	*	h2a_input1_peak_1724	6.61714	Intron (uc007lam.1/18053, intron 3 of 5)	11	95430140	95449012	18873	2	18053	uc007lam.1	11038	ENSMUSG00000000120	Ngfr	nerve growth factor receptor (TNFR superfamily, member 16)
1725	chr11	95438950	95438950	1	*	h2a_input1_peak_1725	7.92132	Intron (uc007lam.1/18053, intron 3 of 5)	11	95430140	95449012	18873	2	18053	uc007lam.1	10062	ENSMUSG00000000120	Ngfr	nerve growth factor receptor (TNFR superfamily, member 16)
1726	chr11	95440274	95440274	1	*	h2a_input1_peak_1726	9.01019	Intron (uc007lam.1/18053, intron 2 of 5)	11	95430140	95449012	18873	2	18053	uc007lam.1	8738	ENSMUSG00000000120	Ngfr	nerve growth factor receptor (TNFR superfamily, member 16)
1727	chr11	95441594	95441594	1	*	h2a_input1_peak_1727	7.25634	Intron (uc007lam.1/18053, intron 2 of 5)	11	95430140	95449012	18873	2	18053	uc007lam.1	7418	ENSMUSG00000000120	Ngfr	nerve growth factor receptor (TNFR superfamily, member 16)
1728	chr11	95442977	95442977	1	*	h2a_input1_peak_1728	6.70208	Intron (uc007lam.1/18053, intron 1 of 5)	11	95430140	95449012	18873	2	18053	uc007lam.1	6035	ENSMUSG00000000120	Ngfr	nerve growth factor receptor (TNFR superfamily, member 16)
1729	chr11	95444157	95444157	1	*	h2a_input1_peak_1729	5.98938	Intron (uc007lam.1/18053, intron 1 of 5)	11	95430140	95449012	18873	2	18053	uc007lam.1	4855	ENSMUSG00000000120	Ngfr	nerve growth factor receptor (TNFR superfamily, member 16)
1730	chr11	95444822	95444822	1	*	h2a_input1_peak_1730	8.04324	Intron (uc007lam.1/18053, intron 1 of 5)	11	95430140	95449012	18873	2	18053	uc007lam.1	4190	ENSMUSG00000000120	Ngfr	nerve growth factor receptor (TNFR superfamily, member 16)
1731	chr11	95446101	95446101	1	*	h2a_input1_peak_1731	6.48769	Promoter (2-3kb)	11	95430140	95449012	18873	2	18053	uc007lam.1	2911	ENSMUSG00000000120	Ngfr	nerve growth factor receptor (TNFR superfamily, member 16)
1732	chr11	95447498	95447498	1	*	h2a_input1_peak_1732	5.98657	Promoter (1-2kb)	11	95430140	95449012	18873	2	18053	uc007lam.1	1514	ENSMUSG00000000120	Ngfr	nerve growth factor receptor (TNFR superfamily, member 16)
1733	chr11	95448000	95448000	1	*	h2a_input1_peak_1733	16.8067	Promoter (1-2kb)	11	95430140	95449012	18873	2	18053	uc007lam.1	1012	ENSMUSG00000000120	Ngfr	nerve growth factor receptor (TNFR superfamily, member 16)
1734	chr11	95453748	95453748	1	*	h2a_input1_peak_1734	6.61714	Distal Intergenic	11	95430140	95449012	18873	2	18053	uc007lam.1	-4736	ENSMUSG00000000120	Ngfr	nerve growth factor receptor (TNFR superfamily, member 16)
1735	chr11	95456954	95456954	1	*	h2a_input1_peak_1735	10.3751	Distal Intergenic	11	95430140	95449012	18873	2	18053	uc007lam.1	-7942	ENSMUSG00000000120	Ngfr	nerve growth factor receptor (TNFR superfamily, member 16)
1736	chr11	95458867	95458867	1	*	h2a_input1_peak_1736	19.142	Distal Intergenic	11	95430140	95449012	18873	2	18053	uc007lam.1	-9855	ENSMUSG00000000120	Ngfr	nerve growth factor receptor (TNFR superfamily, member 16)
1737	chr11	95473493	95473493	1	*	h2a_input1_peak_1737	9.6019	Distal Intergenic	11	95430140	95449012	18873	2	18053	uc007lam.1	-24481	ENSMUSG00000000120	Ngfr	nerve growth factor receptor (TNFR superfamily, member 16)
1738	chr11	95483754	95483754	1	*	h2a_input1_peak_1738	6.75421	Distal Intergenic	11	95430140	95449012	18873	2	18053	uc007lam.1	-34742	ENSMUSG00000000120	Ngfr	nerve growth factor receptor (TNFR superfamily, member 16)
1739	chr11	95485570	95485570	1	*	h2a_input1_peak_1739	7.92132	Distal Intergenic	11	95430140	95449012	18873	2	18053	uc007lam.1	-36558	ENSMUSG00000000120	Ngfr	nerve growth factor receptor (TNFR superfamily, member 16)
1740	chr11	95489955	95489955	1	*	h2a_input1_peak_1740	9.6019	Distal Intergenic	11	95528271	95542087	13817	1	18673	uc007lan.2	-38316	ENSMUSG00000038845	Phb	prohibitin
1741	chr11	95491082	95491082	1	*	h2a_input1_peak_1741	4.61141	Distal Intergenic	11	95528271	95542087	13817	1	18673	uc007lan.2	-37189	ENSMUSG00000038845	Phb	prohibitin
1742	chr11	95503991	95503991	1	*	h2a_input1_peak_1742	15.513	Distal Intergenic	11	95528271	95542087	13817	1	18673	uc007lan.2	-24280	ENSMUSG00000038845	Phb	prohibitin
1743	chr11	95505056	95505056	1	*	h2a_input1_peak_1743	8.229	Distal Intergenic	11	95528271	95542087	13817	1	18673	uc007lan.2	-23215	ENSMUSG00000038845	Phb	prohibitin
1744	chr11	95505770	95505770	1	*	h2a_input1_peak_1744	12.6496	Distal Intergenic	11	95528271	95542087	13817	1	18673	uc007lan.2	-22501	ENSMUSG00000038845	Phb	prohibitin
1745	chr11	95506797	95506797	1	*	h2a_input1_peak_1745	12.0081	Distal Intergenic	11	95528271	95542087	13817	1	18673	uc007lan.2	-21474	ENSMUSG00000038845	Phb	prohibitin
1746	chr11	95507802	95507802	1	*	h2a_input1_peak_1746	12.0104	Distal Intergenic	11	95528271	95542087	13817	1	18673	uc007lan.2	-20469	ENSMUSG00000038845	Phb	prohibitin
1747	chr11	95657519	95657519	1	*	h2a_input1_peak_1747	7.33483	Intron (uc007lap.1/237928, intron 5 of 6)	11	95685814	95693454	7641	1	237928	uc007las.2	-28295	ENSMUSG00000050860	Phospho1	phosphatase, orphan 1
1748	chr11	95683876	95683876	1	*	h2a_input1_peak_1748	5.92913	Promoter (1-2kb)	11	95685814	95693454	7641	1	237928	uc007las.2	-1938	ENSMUSG00000050860	Phospho1	phosphatase, orphan 1
1749	chr11	95685263	95685263	1	*	h2a_input1_peak_1749	6.70208	Promoter (<=1kb)	11	95685814	95693454	7641	1	237928	uc007las.2	-551	ENSMUSG00000050860	Phospho1	phosphatase, orphan 1
1750	chr11	95686411	95686411	1	*	h2a_input1_peak_1750	12.0375	Promoter (<=1kb)	11	95685814	95693454	7641	1	237928	uc007las.2	597	ENSMUSG00000050860	Phospho1	phosphatase, orphan 1
1751	chr11	95691524	95691524	1	*	h2a_input1_peak_1751	20.4237	3' UTR	11	95685814	95693454	7641	1	237928	uc007las.2	5710	ENSMUSG00000050860	Phospho1	phosphatase, orphan 1
1752	chr11	95692835	95692835	1	*	h2a_input1_peak_1752	19.1862	3' UTR	11	95685814	95693454	7641	1	237928	uc007las.2	7021	ENSMUSG00000050860	Phospho1	phosphatase, orphan 1
1753	chr11	95693606	95693606	1	*	h2a_input1_peak_1753	15.4983	3' UTR	11	95685814	95693454	7641	1	237928	uc007las.2	7792	ENSMUSG00000050860	Phospho1	phosphatase, orphan 1
1754	chr11	95695358	95695358	1	*	h2a_input1_peak_1754	9.1695	Exon (uc007lap.1/237928, exon 7 of 7)	11	95703609	95707045	3437	1	14710	uc007lau.1	-8251	ENSMUSG00000038811	Gngt2	guanine nucleotide binding protein (G protein), gamma transducing activity polypeptide 2
1755	chr11	95703199	95703199	1	*	h2a_input1_peak_1755	6.39049	Promoter (<=1kb)	11	95703609	95707045	3437	1	14710	uc007lau.1	-410	ENSMUSG00000038811	Gngt2	guanine nucleotide binding protein (G protein), gamma transducing activity polypeptide 2
1756	chr11	95776293	95776293	1	*	h2a_input1_peak_1756	8.40575	Promoter (<=1kb)	11	95724873	95776185	51313	2	14422	uc011ydc.1	-108	ENSMUSG00000013418	B4galnt2	beta-1,4-N-acetyl-galactosaminyl transferase 2
1757	chr11	96006498	96006498	1	*	h2a_input1_peak_1757	5.98657	Intron (uc011ydd.1/237930, intron 7 of 14)	11	95996185	96026765	30581	1	237930	uc011yde.1	10313	ENSMUSG00000038756	Ttll6	tubulin tyrosine ligase-like family, member 6
1758	chr11	96007484	96007484	1	*	h2a_input1_peak_1758	7.8283	Intron (uc011ydd.1/237930, intron 8 of 14)	11	95996185	96026765	30581	1	237930	uc011yde.1	11299	ENSMUSG00000038756	Ttll6	tubulin tyrosine ligase-like family, member 6
1759	chr11	96008943	96008943	1	*	h2a_input1_peak_1759	5.92913	Intron (uc011ydd.1/237930, intron 9 of 14)	11	95996185	96026765	30581	1	237930	uc011yde.1	12758	ENSMUSG00000038756	Ttll6	tubulin tyrosine ligase-like family, member 6
1760	chr11	96014096	96014096	1	*	h2a_input1_peak_1760	8.81711	Intron (uc011ydd.1/237930, intron 10 of 14)	11	95996185	96026765	30581	1	237930	uc011yde.1	17911	ENSMUSG00000038756	Ttll6	tubulin tyrosine ligase-like family, member 6
1761	chr11	96020680	96020680	1	*	h2a_input1_peak_1761	8.07385	Intron (uc011ydd.1/237930, intron 14 of 14)	11	95996185	96026765	30581	1	237930	uc011yde.1	24495	ENSMUSG00000038756	Ttll6	tubulin tyrosine ligase-like family, member 6
1762	chr11	96028519	96028519	1	*	h2a_input1_peak_1762	10.3957	Distal Intergenic	11	96055675	96057913	2239	1	15408	uc007lbk.1	-27156	ENSMUSG00000049604	Hoxb13	homeobox B13
1763	chr11	96030626	96030626	1	*	h2a_input1_peak_1763	12.6313	Distal Intergenic	11	96055675	96057913	2239	1	15408	uc007lbk.1	-25049	ENSMUSG00000049604	Hoxb13	homeobox B13
1764	chr11	96032252	96032252	1	*	h2a_input1_peak_1764	16.4746	Distal Intergenic	11	96055675	96057913	2239	1	15408	uc007lbk.1	-23423	ENSMUSG00000049604	Hoxb13	homeobox B13
1765	chr11	96033903	96033903	1	*	h2a_input1_peak_1765	26.1098	Distal Intergenic	11	96055675	96057913	2239	1	15408	uc007lbk.1	-21772	ENSMUSG00000049604	Hoxb13	homeobox B13
1766	chr11	96039973	96039973	1	*	h2a_input1_peak_1766	11.8756	Distal Intergenic	11	96055675	96057913	2239	1	15408	uc007lbk.1	-15702	ENSMUSG00000049604	Hoxb13	homeobox B13
1767	chr11	96040567	96040567	1	*	h2a_input1_peak_1767	8.82577	Distal Intergenic	11	96055675	96057913	2239	1	15408	uc007lbk.1	-15108	ENSMUSG00000049604	Hoxb13	homeobox B13
1768	chr11	96041194	96041194	1	*	h2a_input1_peak_1768	8.07385	Distal Intergenic	11	96055675	96057913	2239	1	15408	uc007lbk.1	-14481	ENSMUSG00000049604	Hoxb13	homeobox B13
1769	chr11	96042455	96042455	1	*	h2a_input1_peak_1769	7.33483	Distal Intergenic	11	96055675	96057913	2239	1	15408	uc007lbk.1	-13220	ENSMUSG00000049604	Hoxb13	homeobox B13
1770	chr11	96044038	96044038	1	*	h2a_input1_peak_1770	11.8549	Distal Intergenic	11	96055675	96057913	2239	1	15408	uc007lbk.1	-11637	ENSMUSG00000049604	Hoxb13	homeobox B13
1771	chr11	96045166	96045166	1	*	h2a_input1_peak_1771	6.61714	Distal Intergenic	11	96055675	96057913	2239	1	15408	uc007lbk.1	-10509	ENSMUSG00000049604	Hoxb13	homeobox B13
1772	chr11	96046948	96046948	1	*	h2a_input1_peak_1772	12.0375	Distal Intergenic	11	96055675	96057913	2239	1	15408	uc007lbk.1	-8727	ENSMUSG00000049604	Hoxb13	homeobox B13
1773	chr11	96047799	96047799	1	*	h2a_input1_peak_1773	9.6019	Distal Intergenic	11	96055675	96057913	2239	1	15408	uc007lbk.1	-7876	ENSMUSG00000049604	Hoxb13	homeobox B13
1774	chr11	96048799	96048799	1	*	h2a_input1_peak_1774	9.55932	Distal Intergenic	11	96055675	96057913	2239	1	15408	uc007lbk.1	-6876	ENSMUSG00000049604	Hoxb13	homeobox B13
1775	chr11	96050644	96050644	1	*	h2a_input1_peak_1775	42.6156	Distal Intergenic	11	96055675	96057913	2239	1	15408	uc007lbk.1	-5031	ENSMUSG00000049604	Hoxb13	homeobox B13
1776	chr11	96056372	96056372	1	*	h2a_input1_peak_1776	22.8025	Promoter (<=1kb)	11	96055675	96057913	2239	1	15408	uc007lbk.1	697	ENSMUSG00000049604	Hoxb13	homeobox B13
1777	chr11	96059657	96059657	1	*	h2a_input1_peak_1777	13.083	Distal Intergenic	11	96055675	96057913	2239	1	15408	uc007lbk.1	3982	ENSMUSG00000049604	Hoxb13	homeobox B13
1778	chr11	96061067	96061067	1	*	h2a_input1_peak_1778	8.06153	Distal Intergenic	11	96055675	96057913	2239	1	15408	uc007lbk.1	5392	ENSMUSG00000049604	Hoxb13	homeobox B13
1779	chr11	96063067	96063067	1	*	h2a_input1_peak_1779	27.1488	Distal Intergenic	11	96055675	96057913	2239	1	15408	uc007lbk.1	7392	ENSMUSG00000049604	Hoxb13	homeobox B13
1780	chr11	96063933	96063933	1	*	h2a_input1_peak_1780	11.2082	Distal Intergenic	11	96055675	96057913	2239	1	15408	uc007lbk.1	8258	ENSMUSG00000049604	Hoxb13	homeobox B13
1781	chr11	96064603	96064603	1	*	h2a_input1_peak_1781	8.82329	Distal Intergenic	11	96055675	96057913	2239	1	15408	uc007lbk.1	8928	ENSMUSG00000049604	Hoxb13	homeobox B13
1782	chr11	96065484	96065484	1	*	h2a_input1_peak_1782	10.6916	Exon (uc007lbl.1/uc007lbl.1, exon 2 of 2)	11	96055675	96057913	2239	1	15408	uc007lbk.1	9809	ENSMUSG00000049604	Hoxb13	homeobox B13
1783	chr11	96113265	96113265	1	*	h2a_input1_peak_1783	10.3082	Intron (uc007lbm.1/uc007lbm.1, intron 1 of 1)	11	96126478	96126579	102	1	387191	uc011ydf.1	-13213	ENSMUSG00000065546	Mir196a-1	microRNA 196a-1
1784	chr11	96114290	96114290	1	*	h2a_input1_peak_1784	8.58954	Intron (uc007lbm.1/uc007lbm.1, intron 1 of 1)	11	96126478	96126579	102	1	387191	uc011ydf.1	-12188	ENSMUSG00000065546	Mir196a-1	microRNA 196a-1
1785	chr11	96115625	96115625	1	*	h2a_input1_peak_1785	17.315	Intron (uc007lbm.1/uc007lbm.1, intron 1 of 1)	11	96126478	96126579	102	1	387191	uc011ydf.1	-10853	ENSMUSG00000065546	Mir196a-1	microRNA 196a-1
1786	chr11	96116535	96116535	1	*	h2a_input1_peak_1786	8.82329	Intron (uc007lbm.1/uc007lbm.1, intron 1 of 1)	11	96126478	96126579	102	1	387191	uc011ydf.1	-9943	ENSMUSG00000065546	Mir196a-1	microRNA 196a-1
1787	chr11	96117314	96117314	1	*	h2a_input1_peak_1787	9.77138	Intron (uc007lbm.1/uc007lbm.1, intron 1 of 1)	11	96126478	96126579	102	1	387191	uc011ydf.1	-9164	ENSMUSG00000065546	Mir196a-1	microRNA 196a-1
1788	chr11	96122841	96122841	1	*	h2a_input1_peak_1788	6.61714	Intron (uc007lbm.1/uc007lbm.1, intron 1 of 1)	11	96126478	96126579	102	1	387191	uc011ydf.1	-3637	ENSMUSG00000065546	Mir196a-1	microRNA 196a-1
1789	chr11	96124072	96124072	1	*	h2a_input1_peak_1789	9.6019	Promoter (2-3kb)	11	96126478	96126579	102	1	387191	uc011ydf.1	-2406	ENSMUSG00000065546	Mir196a-1	microRNA 196a-1
1790	chr11	96124892	96124892	1	*	h2a_input1_peak_1790	11.0722	Promoter (1-2kb)	11	96126478	96126579	102	1	387191	uc011ydf.1	-1586	ENSMUSG00000065546	Mir196a-1	microRNA 196a-1
1791	chr11	96126431	96126431	1	*	h2a_input1_peak_1791	8.81711	Promoter (<=1kb)	11	96126478	96126579	102	1	387191	uc011ydf.1	-47	ENSMUSG00000065546	Mir196a-1	microRNA 196a-1
1792	chr11	96128235	96128235	1	*	h2a_input1_peak_1792	12.0375	Promoter (1-2kb)	11	96126478	96126579	102	1	387191	uc011ydf.1	1757	ENSMUSG00000065546	Mir196a-1	microRNA 196a-1
1793	chr11	96131624	96131624	1	*	h2a_input1_peak_1793	31.101	Promoter (1-2kb)	11	96132644	96137907	5264	1	15417	uc007lbn.1	-1020	ENSMUSG00000020875	Hoxb9	homeobox B9
1794	chr11	96133871	96133871	1	*	h2a_input1_peak_1794	38.0925	Promoter (1-2kb)	11	96132837	96137907	5071	1	15417	uc007lbo.1	1034	ENSMUSG00000020875	Hoxb9	homeobox B9
1795	chr11	96136774	96136774	1	*	h2a_input1_peak_1795	36.8568	3' UTR	11	96132837	96137907	5071	1	15417	uc007lbo.1	3937	ENSMUSG00000020875	Hoxb9	homeobox B9
1796	chr11	96138172	96138172	1	*	h2a_input1_peak_1796	21.1055	Distal Intergenic	11	96143219	96146629	3411	1	15416	uc007lbp.1	-5047	ENSMUSG00000056648	Hoxb8	homeobox B8
1797	chr11	96143177	96143177	1	*	h2a_input1_peak_1797	35.8226	Promoter (<=1kb)	11	96143219	96146629	3411	1	15416	uc007lbp.1	-42	ENSMUSG00000056648	Hoxb8	homeobox B8
1798	chr11	96146028	96146028	1	*	h2a_input1_peak_1798	13.7371	Promoter (1-2kb)	11	96147960	96151477	3518	1	15415	uc007lbr.1	-1932	ENSMUSG00000038721	Hoxb7	homeobox B7
1799	chr11	96159433	96159433	1	*	h2a_input1_peak_1799	36.3923	Promoter (1-2kb)	11	96160485	96162883	2399	1	15414	uc007lbt.1	-1052	ENSMUSG00000000690	Hoxb6	homeobox B6
1800	chr11	96178964	96178964	1	*	h2a_input1_peak_1800	28.2665	Promoter (<=1kb)	11	96178479	96178588	110	1	723893	uc011ydg.1	485	ENSMUSG00000065519	Mir10a	microRNA 10a
1801	chr11	96181245	96181245	1	*	h2a_input1_peak_1801	23.0699	Promoter (1-2kb)	11	96179581	96182952	3372	1	15412	uc007lbv.2	1664	ENSMUSG00000038692	Hoxb4	homeobox B4
1802	chr11	96188598	96188598	1	*	h2a_input1_peak_1802	28.1158	Intron (uc007lbw.1/15410, intron 1 of 3)	11	96184440	96209244	24805	1	15410	uc007lbw.1	4158	ENSMUSG00000048763	Hoxb3	homeobox B3
1803	chr11	96191981	96191981	1	*	h2a_input1_peak_1803	34.7024	Intron (uc007lbw.1/15410, intron 1 of 3)	11	96184440	96209244	24805	1	15410	uc007lbw.1	7541	ENSMUSG00000048763	Hoxb3	homeobox B3
1804	chr11	96193278	96193278	1	*	h2a_input1_peak_1804	29.5654	Intron (uc007lbw.1/15410, intron 1 of 3)	11	96184440	96209244	24805	1	15410	uc007lbw.1	8838	ENSMUSG00000048763	Hoxb3	homeobox B3
1805	chr11	96199536	96199536	1	*	h2a_input1_peak_1805	28.6007	Intron (uc007lbw.1/15410, intron 1 of 3)	11	96205083	96209244	4162	1	15410	uc007lbx.1	-5547	ENSMUSG00000048763	Hoxb3	homeobox B3
1806	chr11	96206238	96206238	1	*	h2a_input1_peak_1806	35.8226	Promoter (1-2kb)	11	96205083	96209244	4162	1	15410	uc007lbx.1	1155	ENSMUSG00000048763	Hoxb3	homeobox B3
1807	chr11	96207457	96207457	1	*	h2a_input1_peak_1807	26.1098	Promoter (2-3kb)	11	96205083	96209244	4162	1	15410	uc007lbx.1	2374	ENSMUSG00000048763	Hoxb3	homeobox B3
1808	chr11	96211031	96211031	1	*	h2a_input1_peak_1808	24.1622	Promoter (1-2kb)	11	96212946	96215328	2383	1	103889	uc007lby.1	-1915	ENSMUSG00000075588	Hoxb2	homeobox B2
1809	chr11	96215362	96215362	1	*	h2a_input1_peak_1809	26.5216	Promoter (2-3kb)	11	96212946	96215328	2383	1	103889	uc007lby.1	2416	ENSMUSG00000075588	Hoxb2	homeobox B2
1810	chr11	96216511	96216511	1	*	h2a_input1_peak_1810	10.3957	Distal Intergenic	11	96212946	96215328	2383	1	103889	uc007lby.1	3565	ENSMUSG00000075588	Hoxb2	homeobox B2
1811	chr11	96217549	96217549	1	*	h2a_input1_peak_1811	12.8816	Distal Intergenic	11	96212946	96215328	2383	1	103889	uc007lby.1	4603	ENSMUSG00000075588	Hoxb2	homeobox B2
1812	chr11	96218882	96218882	1	*	h2a_input1_peak_1812	5.39036	Distal Intergenic	11	96212946	96215328	2383	1	103889	uc007lby.1	5936	ENSMUSG00000075588	Hoxb2	homeobox B2
1813	chr11	96224323	96224323	1	*	h2a_input1_peak_1813	6.23375	Promoter (2-3kb)	11	96227072	96229567	2496	1	15407	uc007lbz.2	-2749	ENSMUSG00000018973	Hoxb1	homeobox B1
1814	chr11	96228546	96228546	1	*	h2a_input1_peak_1814	24.8	Promoter (1-2kb)	11	96227072	96229567	2496	1	15407	uc007lbz.2	1474	ENSMUSG00000018973	Hoxb1	homeobox B1
1815	chr11	96229428	96229428	1	*	h2a_input1_peak_1815	5.98657	Promoter (2-3kb)	11	96227072	96229567	2496	1	15407	uc007lbz.2	2356	ENSMUSG00000018973	Hoxb1	homeobox B1
1816	chr11	96230333	96230333	1	*	h2a_input1_peak_1816	6.61714	Distal Intergenic	11	96227072	96229567	2496	1	15407	uc007lbz.2	3261	ENSMUSG00000018973	Hoxb1	homeobox B1
1817	chr11	96231001	96231001	1	*	h2a_input1_peak_1817	5.39036	Distal Intergenic	11	96227072	96229567	2496	1	15407	uc007lbz.2	3929	ENSMUSG00000018973	Hoxb1	homeobox B1
1818	chr11	96231918	96231918	1	*	h2a_input1_peak_1818	8.64749	Distal Intergenic	11	96227072	96229567	2496	1	15407	uc007lbz.2	4846	ENSMUSG00000018973	Hoxb1	homeobox B1
1819	chr11	96232406	96232406	1	*	h2a_input1_peak_1819	5.98938	Distal Intergenic	11	96227072	96229567	2496	1	15407	uc007lbz.2	5334	ENSMUSG00000018973	Hoxb1	homeobox B1
1820	chr11	96233247	96233247	1	*	h2a_input1_peak_1820	11.2082	Distal Intergenic	11	96227072	96229567	2496	1	15407	uc007lbz.2	6175	ENSMUSG00000018973	Hoxb1	homeobox B1
1821	chr11	96234043	96234043	1	*	h2a_input1_peak_1821	12.0375	Distal Intergenic	11	96227072	96229567	2496	1	15407	uc007lbz.2	6971	ENSMUSG00000018973	Hoxb1	homeobox B1
1822	chr11	96234973	96234973	1	*	h2a_input1_peak_1822	15.3051	Distal Intergenic	11	96227072	96229567	2496	1	15407	uc007lbz.2	7901	ENSMUSG00000018973	Hoxb1	homeobox B1
1823	chr11	96235925	96235925	1	*	h2a_input1_peak_1823	18.2453	Distal Intergenic	11	96227072	96229567	2496	1	15407	uc007lbz.2	8853	ENSMUSG00000018973	Hoxb1	homeobox B1
1824	chr11	96237731	96237731	1	*	h2a_input1_peak_1824	3.98953	Distal Intergenic	11	96227072	96229567	2496	1	15407	uc007lbz.2	10659	ENSMUSG00000018973	Hoxb1	homeobox B1
1825	chr11	96266287	96266287	1	*	h2a_input1_peak_1825	6.61714	Distal Intergenic	11	96227072	96229567	2496	1	15407	uc007lbz.2	39215	ENSMUSG00000018973	Hoxb1	homeobox B1
1826	chr11	96268720	96268720	1	*	h2a_input1_peak_1826	5.25842	Distal Intergenic	11	96227072	96229567	2496	1	15407	uc007lbz.2	41648	ENSMUSG00000018973	Hoxb1	homeobox B1
1827	chr11	96324688	96324688	1	*	h2a_input1_peak_1827	9.6019	Promoter (1-2kb)	11	96308213	96325861	17649	2	100038600	uc011ydh.1	1173	NA	Gm11529	predicted gene 11529
1828	chr11	96326367	96326367	1	*	h2a_input1_peak_1828	11.4258	Promoter (<=1kb)	11	96325905	96620936	295032	1	78473	uc011ydi.1	462	ENSMUSG00000057058	Skap1	src family associated phosphoprotein 1
1829	chr11	96736231	96736231	1	*	h2a_input1_peak_1829	5.88307	Distal Intergenic	11	96711707	96711779	73	1	387170	uc011ydo.1	24524	ENSMUSG00000065515	Mir152	microRNA 152
1830	chr11	96737887	96737887	1	*	h2a_input1_peak_1830	16.5709	Distal Intergenic	11	96711707	96711779	73	1	387170	uc011ydo.1	26180	ENSMUSG00000065515	Mir152	microRNA 152
1831	chr11	96739275	96739275	1	*	h2a_input1_peak_1831	5.25842	Distal Intergenic	11	96711707	96711779	73	1	387170	uc011ydo.1	27568	ENSMUSG00000065515	Mir152	microRNA 152
1832	chr11	96790715	96790715	1	*	h2a_input1_peak_1832	5.92913	Promoter (<=1kb)	11	96790638	96796961	6324	1	217138	uc007ldb.1	77	ENSMUSG00000047040	Prr15l	proline rich 15-like
1833	chr11	96791248	96791248	1	*	h2a_input1_peak_1833	18.2453	Promoter (<=1kb)	11	96790638	96796961	6324	1	217138	uc007ldb.1	610	ENSMUSG00000047040	Prr15l	proline rich 15-like
1834	chr11	96806029	96806029	1	*	h2a_input1_peak_1834	6.61284	Promoter (<=1kb)	11	96805460	96826374	20915	1	319371	uc007lde.2	569	ENSMUSG00000078700	D030028A08Rik	RIKEN cDNA D030028A08 gene
1835	chr11	96856325	96856325	1	*	h2a_input1_peak_1835	7.33483	Distal Intergenic	11	96814652	96839002	24351	2	78912	uc007ldg.1	-17323	ENSMUSG00000018678	Sp2	Sp2 transcription factor
1836	chr11	96860158	96860158	1	*	h2a_input1_peak_1836	11.2082	Distal Intergenic	11	96874883	96886052	11170	1	83395	uc007ldh.2	-14725	ENSMUSG00000038560	Sp6	trans-acting transcription factor 6
1837	chr11	96860669	96860669	1	*	h2a_input1_peak_1837	7.33483	Distal Intergenic	11	96874883	96886052	11170	1	83395	uc007ldh.2	-14214	ENSMUSG00000038560	Sp6	trans-acting transcription factor 6
1838	chr11	96863721	96863721	1	*	h2a_input1_peak_1838	6.79759	Distal Intergenic	11	96874883	96886052	11170	1	83395	uc007ldh.2	-11162	ENSMUSG00000038560	Sp6	trans-acting transcription factor 6
1839	chr11	96870107	96870107	1	*	h2a_input1_peak_1839	6.61714	Distal Intergenic	11	96874883	96886052	11170	1	83395	uc007ldh.2	-4776	ENSMUSG00000038560	Sp6	trans-acting transcription factor 6
1840	chr11	96877689	96877689	1	*	h2a_input1_peak_1840	8.07385	Promoter (2-3kb)	11	96880056	96886052	5997	1	83395	uc007ldi.2	-2367	ENSMUSG00000038560	Sp6	trans-acting transcription factor 6
1841	chr11	96879013	96879013	1	*	h2a_input1_peak_1841	7.33483	Promoter (1-2kb)	11	96880056	96886052	5997	1	83395	uc007ldi.2	-1043	ENSMUSG00000038560	Sp6	trans-acting transcription factor 6
1842	chr11	96879600	96879600	1	*	h2a_input1_peak_1842	9.1695	Promoter (<=1kb)	11	96880056	96886052	5997	1	83395	uc007ldi.2	-456	ENSMUSG00000038560	Sp6	trans-acting transcription factor 6
1843	chr11	96881024	96881024	1	*	h2a_input1_peak_1843	8.45979	Promoter (<=1kb)	11	96880056	96886052	5997	1	83395	uc007ldi.2	968	ENSMUSG00000038560	Sp6	trans-acting transcription factor 6
1844	chr11	96881653	96881653	1	*	h2a_input1_peak_1844	8.07385	Promoter (1-2kb)	11	96880056	96886052	5997	1	83395	uc007ldi.2	1597	ENSMUSG00000038560	Sp6	trans-acting transcription factor 6
1845	chr11	96882826	96882826	1	*	h2a_input1_peak_1845	13.9104	Promoter (2-3kb)	11	96880056	96886052	5997	1	83395	uc007ldi.2	2770	ENSMUSG00000038560	Sp6	trans-acting transcription factor 6
1846	chr11	96975030	96975030	1	*	h2a_input1_peak_1846	9.6019	Promoter (1-2kb)	11	96959321	96976645	17325	2	57765	uc007ldr.2	1615	ENSMUSG00000001444	Tbx21	T-box 21
1847	chr11	96976360	96976360	1	*	h2a_input1_peak_1847	8.07385	Promoter (<=1kb)	11	96959321	96976645	17325	2	57765	uc007ldr.2	285	ENSMUSG00000001444	Tbx21	T-box 21
1848	chr11	96979770	96979770	1	*	h2a_input1_peak_1848	10.3957	Distal Intergenic	11	96959321	96976645	17325	2	57765	uc007ldr.2	-3125	ENSMUSG00000001444	Tbx21	T-box 21
1849	chr11	96980365	96980365	1	*	h2a_input1_peak_1849	8.07385	Distal Intergenic	11	96959321	96976645	17325	2	57765	uc007ldr.2	-3720	ENSMUSG00000001444	Tbx21	T-box 21
1850	chr11	96980757	96980757	1	*	h2a_input1_peak_1850	5.92913	Distal Intergenic	11	96959321	96976645	17325	2	57765	uc007ldr.2	-4112	ENSMUSG00000001444	Tbx21	T-box 21
1851	chr11	96987957	96987957	1	*	h2a_input1_peak_1851	7.33483	Distal Intergenic	11	96959321	96976645	17325	2	57765	uc007ldr.2	-11312	ENSMUSG00000001444	Tbx21	T-box 21
1852	chr11	96989625	96989625	1	*	h2a_input1_peak_1852	7.33483	Distal Intergenic	11	96959321	96976645	17325	2	57765	uc007ldr.2	-12980	ENSMUSG00000001444	Tbx21	T-box 21
1853	chr11	96990381	96990381	1	*	h2a_input1_peak_1853	8.97394	Distal Intergenic	11	96959321	96976645	17325	2	57765	uc007ldr.2	-13736	ENSMUSG00000001444	Tbx21	T-box 21
1854	chr11	96992739	96992739	1	*	h2a_input1_peak_1854	7.33483	Distal Intergenic	11	96959321	96976645	17325	2	57765	uc007ldr.2	-16094	ENSMUSG00000001444	Tbx21	T-box 21
1855	chr11	96993370	96993370	1	*	h2a_input1_peak_1855	8.82577	Distal Intergenic	11	96959321	96976645	17325	2	57765	uc007ldr.2	-16725	ENSMUSG00000001444	Tbx21	T-box 21
1856	chr11	96996542	96996542	1	*	h2a_input1_peak_1856	7.33483	Downstream (<1kb)	11	96997485	97011026	13542	2	73174	uc011ydr.1	14484	ENSMUSG00000038517	Tbkbp1	TBK1 binding protein 1
1857	chr11	96997324	96997324	1	*	h2a_input1_peak_1857	8.82577	Downstream (<1kb)	11	96997485	97011026	13542	2	73174	uc011ydr.1	13702	ENSMUSG00000038517	Tbkbp1	TBK1 binding protein 1
1858	chr11	96998340	96998340	1	*	h2a_input1_peak_1858	10.3957	3' UTR	11	96997485	97011026	13542	2	73174	uc011ydr.1	12686	ENSMUSG00000038517	Tbkbp1	TBK1 binding protein 1
1859	chr11	96999162	96999162	1	*	h2a_input1_peak_1859	9.27464	Intron (uc011ydr.1/73174, intron 8 of 8)	11	96997485	97011026	13542	2	73174	uc011ydr.1	11864	ENSMUSG00000038517	Tbkbp1	TBK1 binding protein 1
1860	chr11	97000062	97000062	1	*	h2a_input1_peak_1860	8.07385	Exon (uc011ydr.1/73174, exon 8 of 9)	11	96997485	97011026	13542	2	73174	uc011ydr.1	10964	ENSMUSG00000038517	Tbkbp1	TBK1 binding protein 1
1861	chr11	97000947	97000947	1	*	h2a_input1_peak_1861	13.4596	Intron (uc011ydr.1/73174, intron 6 of 8)	11	96997485	97011026	13542	2	73174	uc011ydr.1	10079	ENSMUSG00000038517	Tbkbp1	TBK1 binding protein 1
1862	chr11	97007538	97007538	1	*	h2a_input1_peak_1862	10.3751	Intron (uc011ydr.1/73174, intron 6 of 8)	11	96997485	97011026	13542	2	73174	uc011ydr.1	3488	ENSMUSG00000038517	Tbkbp1	TBK1 binding protein 1
1863	chr11	97008917	97008917	1	*	h2a_input1_peak_1863	9.27464	Promoter (2-3kb)	11	96997485	97011026	13542	2	73174	uc011ydr.1	2109	ENSMUSG00000038517	Tbkbp1	TBK1 binding protein 1
1864	chr11	97010823	97010823	1	*	h2a_input1_peak_1864	7.92132	Promoter (<=1kb)	11	96997485	97011026	13542	2	73174	uc011ydr.1	203	ENSMUSG00000038517	Tbkbp1	TBK1 binding protein 1
1865	chr11	97013407	97013407	1	*	h2a_input1_peak_1865	11.9395	Promoter (2-3kb)	11	96997485	97011026	13542	2	73174	uc011ydr.1	-2381	ENSMUSG00000038517	Tbkbp1	TBK1 binding protein 1
1866	chr11	97198704	97198704	1	*	h2a_input1_peak_1866	6.31383	Exon (uc007ldy.1/217143, exon 11 of 11)	11	97193423	97213387	19965	2	217143	uc007ldy.1	14683	ENSMUSG00000070337	Gpr179	G protein-coupled receptor 179
1867	chr11	97212674	97212674	1	*	h2a_input1_peak_1867	8.64749	Promoter (<=1kb)	11	97193423	97213387	19965	2	217143	uc007ldy.1	713	ENSMUSG00000070337	Gpr179	G protein-coupled receptor 179
1868	chr11	97224477	97224477	1	*	h2a_input1_peak_1868	14.7518	Promoter (<=1kb)	11	97223865	97259856	35992	1	192157	uc007lea.1	612	ENSMUSG00000038485	Socs7	suppressor of cytokine signaling 7
1869	chr11	97264961	97264961	1	*	h2a_input1_peak_1869	9.98459	Distal Intergenic	11	97223865	97259856	35992	1	192157	uc007lea.1	41096	ENSMUSG00000038485	Socs7	suppressor of cytokine signaling 7
1870	chr11	97266832	97266832	1	*	h2a_input1_peak_1870	8.40575	Distal Intergenic	11	97223865	97259856	35992	1	192157	uc007lea.1	42967	ENSMUSG00000038485	Socs7	suppressor of cytokine signaling 7
1871	chr11	97267481	97267481	1	*	h2a_input1_peak_1871	7.8283	Distal Intergenic	11	97223865	97259856	35992	1	192157	uc007lea.1	43616	ENSMUSG00000038485	Socs7	suppressor of cytokine signaling 7
1872	chr11	97268042	97268042	1	*	h2a_input1_peak_1872	6.78675	Distal Intergenic	11	97311474	97363714	52241	1	58996	uc007lec.1	-43432	ENSMUSG00000049807	Arhgap23	Rho GTPase activating protein 23
1873	chr11	97300849	97300849	1	*	h2a_input1_peak_1873	6.51873	Distal Intergenic	11	97311474	97363714	52241	1	58996	uc007lec.1	-10625	ENSMUSG00000049807	Arhgap23	Rho GTPase activating protein 23
1874	chr11	97325074	97325074	1	*	h2a_input1_peak_1874	10.3957	Intron (uc007lec.1/58996, intron 7 of 18)	11	97311474	97363714	52241	1	58996	uc007lec.1	13600	ENSMUSG00000049807	Arhgap23	Rho GTPase activating protein 23
1875	chr11	97361680	97361680	1	*	h2a_input1_peak_1875	18.2453	Exon (uc007lec.1/58996, exon 19 of 19)	11	97351386	97363714	12329	1	58996	uc007led.1	10294	ENSMUSG00000049807	Arhgap23	Rho GTPase activating protein 23
1876	chr11	97362391	97362391	1	*	h2a_input1_peak_1876	7.92132	Exon (uc007lec.1/58996, exon 19 of 19)	11	97351386	97363714	12329	1	58996	uc007led.1	11005	ENSMUSG00000049807	Arhgap23	Rho GTPase activating protein 23
1877	chr11	97385029	97385029	1	*	h2a_input1_peak_1877	4.61141	Intron (uc007lee.1/56013, intron 16 of 19)	11	97351386	97363714	12329	1	58996	uc007led.1	33643	ENSMUSG00000049807	Arhgap23	Rho GTPase activating protein 23
1878	chr11	97393859	97393859	1	*	h2a_input1_peak_1878	7.94145	Intron (uc007lee.1/56013, intron 11 of 19)	11	97351386	97363714	12329	1	58996	uc007led.1	42473	ENSMUSG00000049807	Arhgap23	Rho GTPase activating protein 23
1879	chr11	97394684	97394684	1	*	h2a_input1_peak_1879	7.38097	Intron (uc007lee.1/56013, intron 10 of 19)	11	97370654	97436440	65787	2	56013	uc007lee.1	41756	ENSMUSG00000038453	Srcin1	SRC kinase signaling inhibitor 1
1880	chr11	97396872	97396872	1	*	h2a_input1_peak_1880	23.007	Intron (uc007lee.1/56013, intron 7 of 19)	11	97370654	97436440	65787	2	56013	uc007lee.1	39568	ENSMUSG00000038453	Srcin1	SRC kinase signaling inhibitor 1
1881	chr11	97399043	97399043	1	*	h2a_input1_peak_1881	10.3957	Intron (uc007lee.1/56013, intron 4 of 19)	11	97370654	97436440	65787	2	56013	uc007lee.1	37397	ENSMUSG00000038453	Srcin1	SRC kinase signaling inhibitor 1
1882	chr11	97403134	97403134	1	*	h2a_input1_peak_1882	6.11481	Intron (uc007lee.1/56013, intron 4 of 19)	11	97370654	97436440	65787	2	56013	uc007lee.1	33306	ENSMUSG00000038453	Srcin1	SRC kinase signaling inhibitor 1
1883	chr11	97404917	97404917	1	*	h2a_input1_peak_1883	8.91539	Intron (uc007lee.1/56013, intron 3 of 19)	11	97370654	97436440	65787	2	56013	uc007lee.1	31523	ENSMUSG00000038453	Srcin1	SRC kinase signaling inhibitor 1
1884	chr11	97406758	97406758	1	*	h2a_input1_peak_1884	17.4773	Intron (uc007lee.1/56013, intron 3 of 19)	11	97370654	97436440	65787	2	56013	uc007lee.1	29682	ENSMUSG00000038453	Srcin1	SRC kinase signaling inhibitor 1
1885	chr11	97409324	97409324	1	*	h2a_input1_peak_1885	10.3082	Intron (uc007lee.1/56013, intron 3 of 19)	11	97370654	97436440	65787	2	56013	uc007lee.1	27116	ENSMUSG00000038453	Srcin1	SRC kinase signaling inhibitor 1
1886	chr11	97410276	97410276	1	*	h2a_input1_peak_1886	7.50299	Exon (uc007lee.1/56013, exon 3 of 20)	11	97370654	97436440	65787	2	56013	uc007lee.1	26164	ENSMUSG00000038453	Srcin1	SRC kinase signaling inhibitor 1
1887	chr11	97412571	97412571	1	*	h2a_input1_peak_1887	15.4983	Intron (uc007lee.1/56013, intron 2 of 19)	11	97370654	97436440	65787	2	56013	uc007lee.1	23869	ENSMUSG00000038453	Srcin1	SRC kinase signaling inhibitor 1
1888	chr11	97419764	97419764	1	*	h2a_input1_peak_1888	5.92913	Intron (uc007lee.1/56013, intron 1 of 19)	11	97370654	97436440	65787	2	56013	uc007lee.1	16676	ENSMUSG00000038453	Srcin1	SRC kinase signaling inhibitor 1
1889	chr11	97422614	97422614	1	*	h2a_input1_peak_1889	7.21281	Intron (uc007lee.1/56013, intron 1 of 19)	11	97370654	97436440	65787	2	56013	uc007lee.1	13826	ENSMUSG00000038453	Srcin1	SRC kinase signaling inhibitor 1
1890	chr11	97424517	97424517	1	*	h2a_input1_peak_1890	9.55932	Intron (uc007lee.1/56013, intron 1 of 19)	11	97370654	97436440	65787	2	56013	uc007lee.1	11923	ENSMUSG00000038453	Srcin1	SRC kinase signaling inhibitor 1
1891	chr11	97426534	97426534	1	*	h2a_input1_peak_1891	12.8529	Intron (uc007lee.1/56013, intron 1 of 19)	11	97370654	97436440	65787	2	56013	uc007lee.1	9906	ENSMUSG00000038453	Srcin1	SRC kinase signaling inhibitor 1
1892	chr11	97428488	97428488	1	*	h2a_input1_peak_1892	8.07385	Intron (uc007lee.1/56013, intron 1 of 19)	11	97370654	97436440	65787	2	56013	uc007lee.1	7952	ENSMUSG00000038453	Srcin1	SRC kinase signaling inhibitor 1
1893	chr11	97430818	97430818	1	*	h2a_input1_peak_1893	6.59299	Intron (uc007lee.1/56013, intron 1 of 19)	11	97370654	97436440	65787	2	56013	uc007lee.1	5622	ENSMUSG00000038453	Srcin1	SRC kinase signaling inhibitor 1
1894	chr11	97431547	97431547	1	*	h2a_input1_peak_1894	8.07912	Intron (uc007lee.1/56013, intron 1 of 19)	11	97370654	97436440	65787	2	56013	uc007lee.1	4893	ENSMUSG00000038453	Srcin1	SRC kinase signaling inhibitor 1
1895	chr11	97432426	97432426	1	*	h2a_input1_peak_1895	7.33483	Intron (uc007lee.1/56013, intron 1 of 19)	11	97370654	97436440	65787	2	56013	uc007lee.1	4014	ENSMUSG00000038453	Srcin1	SRC kinase signaling inhibitor 1
1896	chr11	97434858	97434858	1	*	h2a_input1_peak_1896	17.315	Promoter (1-2kb)	11	97370654	97436440	65787	2	56013	uc007lee.1	1582	ENSMUSG00000038453	Srcin1	SRC kinase signaling inhibitor 1
1897	chr11	97437936	97437936	1	*	h2a_input1_peak_1897	9.6019	Promoter (1-2kb)	11	97370654	97436440	65787	2	56013	uc007lee.1	-1496	ENSMUSG00000038453	Srcin1	SRC kinase signaling inhibitor 1
1898	chr11	97438720	97438720	1	*	h2a_input1_peak_1898	8.07385	Promoter (2-3kb)	11	97370654	97436440	65787	2	56013	uc007lee.1	-2280	ENSMUSG00000038453	Srcin1	SRC kinase signaling inhibitor 1
1899	chr11	97439696	97439696	1	*	h2a_input1_peak_1899	7.26811	Distal Intergenic	11	97370654	97436440	65787	2	56013	uc007lee.1	-3256	ENSMUSG00000038453	Srcin1	SRC kinase signaling inhibitor 1
1900	chr11	97442590	97442590	1	*	h2a_input1_peak_1900	5.92913	Distal Intergenic	11	97370654	97436440	65787	2	56013	uc007lee.1	-6150	ENSMUSG00000038453	Srcin1	SRC kinase signaling inhibitor 1
1901	chr11	97486693	97486693	1	*	h2a_input1_peak_1901	5.88307	Downstream (2-3kb)	11	97488701	97491030	2330	2	103551	uc007leg.1	4337	ENSMUSG00000043439	Epop	elongin BC and polycomb repressive complex 2 associated protein
1902	chr11	97489762	97489762	1	*	h2a_input1_peak_1902	21.8858	Promoter (1-2kb)	11	97488701	97491030	2330	2	103551	uc007leg.1	1268	ENSMUSG00000043439	Epop	elongin BC and polycomb repressive complex 2 associated protein
1903	chr11	97533713	97533713	1	*	h2a_input1_peak_1903	7.33483	Promoter (1-2kb)	11	97534774	97546772	11999	1	246198	uc011ydu.1	-1061	ENSMUSG00000038437	Mllt6	myeloid/lymphoid or mixed-lineage leukemia; translocated to, 6
1904	chr11	97562131	97562131	1	*	h2a_input1_peak_1904	6.78675	Promoter (<=1kb)	11	97550137	97561811	11675	2	22658	uc007len.2	-320	ENSMUSG00000018537	Pcgf2	polycomb group ring finger 2
1905	chr11	97898295	97898295	1	*	h2a_input1_peak_1905	10.3082	3' UTR	11	97888238	97891807	3570	1	19921	uc007lfj.2	10057	ENSMUSG00000017404	Rpl19	ribosomal protein L19
1906	chr11	97913157	97913157	1	*	h2a_input1_peak_1906	9.1093	Promoter (1-2kb)	11	97897938	97914776	16839	2	217154	uc007lfl.1	1619	ENSMUSG00000017400	Stac2	SH3 and cysteine rich domain 2
1907	chr11	97914378	97914378	1	*	h2a_input1_peak_1907	9.77138	Promoter (<=1kb)	11	97897938	97914776	16839	2	217154	uc007lfl.1	398	ENSMUSG00000017400	Stac2	SH3 and cysteine rich domain 2
1908	chr11	98158965	98158965	1	*	h2a_input1_peak_1908	4.91771	Distal Intergenic	11	98186731	98190959	4229	2	18013	uc009vai.1	31994	ENSMUSG00000038255	Neurod2	neurogenic differentiation 2
1909	chr11	98175085	98175085	1	*	h2a_input1_peak_1909	12.8816	Distal Intergenic	11	98186731	98190959	4229	2	18013	uc009vai.1	15874	ENSMUSG00000038255	Neurod2	neurogenic differentiation 2
1910	chr11	98178493	98178493	1	*	h2a_input1_peak_1910	12.0375	Distal Intergenic	11	98186731	98190959	4229	2	18013	uc009vai.1	12466	ENSMUSG00000038255	Neurod2	neurogenic differentiation 2
1911	chr11	98179278	98179278	1	*	h2a_input1_peak_1911	14.2824	Distal Intergenic	11	98186731	98190959	4229	2	18013	uc009vai.1	11681	ENSMUSG00000038255	Neurod2	neurogenic differentiation 2
1912	chr11	98180723	98180723	1	*	h2a_input1_peak_1912	9.0239	Distal Intergenic	11	98186731	98190959	4229	2	18013	uc009vai.1	10236	ENSMUSG00000038255	Neurod2	neurogenic differentiation 2
1913	chr11	98181305	98181305	1	*	h2a_input1_peak_1913	10.4854	Distal Intergenic	11	98186731	98190959	4229	2	18013	uc009vai.1	9654	ENSMUSG00000038255	Neurod2	neurogenic differentiation 2
1914	chr11	98183003	98183003	1	*	h2a_input1_peak_1914	15.4983	Distal Intergenic	11	98186731	98190959	4229	2	18013	uc009vai.1	7956	ENSMUSG00000038255	Neurod2	neurogenic differentiation 2
1915	chr11	98184633	98184633	1	*	h2a_input1_peak_1915	5.98657	Downstream (2-3kb)	11	98186731	98190959	4229	2	18013	uc009vai.1	6326	ENSMUSG00000038255	Neurod2	neurogenic differentiation 2
1916	chr11	98185077	98185077	1	*	h2a_input1_peak_1916	8.3632	Downstream (1-2kb)	11	98186731	98190959	4229	2	18013	uc009vai.1	5882	ENSMUSG00000038255	Neurod2	neurogenic differentiation 2
1917	chr11	98185960	98185960	1	*	h2a_input1_peak_1917	13.083	Downstream (<1kb)	11	98186731	98190959	4229	2	18013	uc009vai.1	4999	ENSMUSG00000038255	Neurod2	neurogenic differentiation 2
1918	chr11	98187128	98187128	1	*	h2a_input1_peak_1918	16.3978	3' UTR	11	98186731	98190959	4229	2	18013	uc009vai.1	3831	ENSMUSG00000038255	Neurod2	neurogenic differentiation 2
1919	chr11	98188665	98188665	1	*	h2a_input1_peak_1919	29.1253	Promoter (2-3kb)	11	98186731	98190959	4229	2	18013	uc009vai.1	2294	ENSMUSG00000038255	Neurod2	neurogenic differentiation 2
1920	chr11	98192482	98192482	1	*	h2a_input1_peak_1920	19.1862	Promoter (1-2kb)	11	98186731	98190959	4229	2	18013	uc009vai.1	-1523	ENSMUSG00000038255	Neurod2	neurogenic differentiation 2
1921	chr11	98195415	98195415	1	*	h2a_input1_peak_1921	9.6019	Distal Intergenic	11	98186731	98190959	4229	2	18013	uc009vai.1	-4456	ENSMUSG00000038255	Neurod2	neurogenic differentiation 2
1922	chr11	98197070	98197070	1	*	h2a_input1_peak_1922	33.594	Distal Intergenic	11	98186731	98190959	4229	2	18013	uc009vai.1	-6111	ENSMUSG00000038255	Neurod2	neurogenic differentiation 2
1923	chr11	98200987	98200987	1	*	h2a_input1_peak_1923	27.0803	Distal Intergenic	11	98210052	98219109	9058	1	19049	uc007lfz.1	-9065	ENSMUSG00000061718	Ppp1r1b	protein phosphatase 1, regulatory inhibitor subunit 1B
1924	chr11	98203220	98203220	1	*	h2a_input1_peak_1924	14.2824	Distal Intergenic	11	98210052	98219109	9058	1	19049	uc007lfz.1	-6832	ENSMUSG00000061718	Ppp1r1b	protein phosphatase 1, regulatory inhibitor subunit 1B
1925	chr11	98204517	98204517	1	*	h2a_input1_peak_1925	10.5119	Distal Intergenic	11	98210052	98219109	9058	1	19049	uc007lfz.1	-5535	ENSMUSG00000061718	Ppp1r1b	protein phosphatase 1, regulatory inhibitor subunit 1B
1926	chr11	98208428	98208428	1	*	h2a_input1_peak_1926	12.0375	Promoter (1-2kb)	11	98210052	98219109	9058	1	19049	uc007lfz.1	-1624	ENSMUSG00000061718	Ppp1r1b	protein phosphatase 1, regulatory inhibitor subunit 1B
1927	chr11	98209857	98209857	1	*	h2a_input1_peak_1927	6.79759	Promoter (<=1kb)	11	98210052	98219109	9058	1	19049	uc007lfz.1	-195	ENSMUSG00000061718	Ppp1r1b	protein phosphatase 1, regulatory inhibitor subunit 1B
1928	chr11	98210969	98210969	1	*	h2a_input1_peak_1928	25.1297	Promoter (<=1kb)	11	98211310	98219109	7800	1	19049	uc007lga.1	-341	ENSMUSG00000061718	Ppp1r1b	protein phosphatase 1, regulatory inhibitor subunit 1B
1929	chr11	98214187	98214187	1	*	h2a_input1_peak_1929	6.61714	Promoter (2-3kb)	11	98212176	98219109	6934	1	19049	uc007lgb.1	2011	ENSMUSG00000061718	Ppp1r1b	protein phosphatase 1, regulatory inhibitor subunit 1B
1930	chr11	98237867	98237867	1	*	h2a_input1_peak_1930	6.61714	Exon (uc007lgc.1/59045, exon 6 of 15)	11	98245125	98246267	1143	1	21393	uc007lgf.1	-7258	ENSMUSG00000007877	Tcap	titin-cap
1931	chr11	98245091	98245091	1	*	h2a_input1_peak_1931	6.61714	Promoter (<=1kb)	11	98245125	98246267	1143	1	21393	uc007lgf.1	-34	ENSMUSG00000007877	Tcap	titin-cap
1932	chr11	98246935	98246935	1	*	h2a_input1_peak_1932	18.2453	Promoter (1-2kb)	11	98247946	98249411	1466	1	18948	uc007lgg.1	-1011	ENSMUSG00000038216	Pnmt	phenylethanolamine-N-methyltransferase
1933	chr11	98248863	98248863	1	*	h2a_input1_peak_1933	9.27464	Promoter (<=1kb)	11	98247946	98249411	1466	1	18948	uc007lgg.1	917	ENSMUSG00000038216	Pnmt	phenylethanolamine-N-methyltransferase
1934	chr11	98272994	98272994	1	*	h2a_input1_peak_1934	11.0722	Promoter (<=1kb)	11	98273798	98299030	25233	1	13866	uc007lgi.1	-804	ENSMUSG00000062312	Erbb2	erb-b2 receptor tyrosine kinase 2
1935	chr11	98275271	98275271	1	*	h2a_input1_peak_1935	18.2453	Promoter (1-2kb)	11	98273798	98299030	25233	1	13866	uc007lgi.1	1473	ENSMUSG00000062312	Erbb2	erb-b2 receptor tyrosine kinase 2
1936	chr11	98276836	98276836	1	*	h2a_input1_peak_1936	6.04417	Intron (uc007lgi.1/13866, intron 1 of 26)	11	98273798	98299030	25233	1	13866	uc007lgi.1	3038	ENSMUSG00000062312	Erbb2	erb-b2 receptor tyrosine kinase 2
1937	chr11	98277311	98277311	1	*	h2a_input1_peak_1937	5.41044	Intron (uc007lgi.1/13866, intron 1 of 26)	11	98273798	98299030	25233	1	13866	uc007lgi.1	3513	ENSMUSG00000062312	Erbb2	erb-b2 receptor tyrosine kinase 2
1938	chr11	98320012	98320012	1	*	h2a_input1_peak_1938	5.41044	Distal Intergenic	11	98308148	98316687	8540	1	14786	uc011yeb.1	11864	ENSMUSG00000019312	Grb7	growth factor receptor bound protein 7
1939	chr11	98320773	98320773	1	*	h2a_input1_peak_1939	12.8816	Distal Intergenic	11	98308148	98316687	8540	1	14786	uc011yeb.1	12625	ENSMUSG00000019312	Grb7	growth factor receptor bound protein 7
1940	chr11	98332044	98332044	1	*	h2a_input1_peak_1940	8.07385	Intron (uc007lgl.1/22780, intron 1 of 1)	11	98326007	98339809	13803	2	22780	uc007lgl.1	7765	ENSMUSG00000018168	Ikzf3	IKAROS family zinc finger 3
1941	chr11	98408023	98408023	1	*	h2a_input1_peak_1941	16.3978	Promoter (<=1kb)	11	98376663	98407345	30683	2	22780	uc007lgn.1	-678	ENSMUSG00000018168	Ikzf3	IKAROS family zinc finger 3
1942	chr11	98411819	98411819	1	*	h2a_input1_peak_1942	9.6019	Promoter (<=1kb)	11	98412411	98419979	7569	1	69376	uc007lgo.2	-592	ENSMUSG00000017195	Zpbp2	zona pellucida binding protein 2
1943	chr11	98444584	98444584	1	*	h2a_input1_peak_1943	5.39036	Exon (uc007lgr.1/66612, exon 3 of 4)	11	98442608	98448559	5952	2	66612	uc007lgr.1	3975	ENSMUSG00000038150	Ormdl3	ORM1-like 3 (S. cerevisiae)
1944	chr11	98578341	98578341	1	*	h2a_input1_peak_1944	5.45342	5' UTR	11	98565905	98590301	24397	2	23989	uc011yeg.1	11960	ENSMUSG00000017210	Med24	mediator complex subunit 24
1945	chr11	98604423	98604423	1	*	h2a_input1_peak_1945	6.61714	Promoter (1-2kb)	11	98603187	98630320	27134	1	21833	uc007lhf.1	1236	ENSMUSG00000058756	Thra	thyroid hormone receptor alpha
1946	chr11	98607706	98607706	1	*	h2a_input1_peak_1946	8.81711	Intron (uc007lhd.1/21833, intron 1 of 3)	11	98603187	98630320	27134	1	21833	uc007lhf.1	4519	ENSMUSG00000058756	Thra	thyroid hormone receptor alpha
1947	chr11	98608558	98608558	1	*	h2a_input1_peak_1947	5.92913	Intron (uc007lhd.1/21833, intron 1 of 3)	11	98603187	98630320	27134	1	21833	uc007lhf.1	5371	ENSMUSG00000058756	Thra	thyroid hormone receptor alpha
1948	chr11	98699790	98699790	1	*	h2a_input1_peak_1948	8.07912	Promoter (1-2kb)	11	98698099	98714319	16221	1	268480	uc007lhr.1	1691	ENSMUSG00000038020	Rapgefl1	Rap guanine nucleotide exchange factor (GEF)-like 1
1949	chr11	98789758	98789758	1	*	h2a_input1_peak_1949	9.55932	Distal Intergenic	11	98799010	98836256	37247	1	19401	uc007lhx.1	-9252	ENSMUSG00000037992	Rara	retinoic acid receptor, alpha
1950	chr11	98790696	98790696	1	*	h2a_input1_peak_1950	5.27931	Distal Intergenic	11	98799010	98836256	37247	1	19401	uc007lhx.1	-8314	ENSMUSG00000037992	Rara	retinoic acid receptor, alpha
1951	chr11	98792177	98792177	1	*	h2a_input1_peak_1951	7.38097	Distal Intergenic	11	98799010	98836256	37247	1	19401	uc007lhx.1	-6833	ENSMUSG00000037992	Rara	retinoic acid receptor, alpha
1952	chr11	98793093	98793093	1	*	h2a_input1_peak_1952	5.41044	Distal Intergenic	11	98799010	98836256	37247	1	19401	uc007lhx.1	-5917	ENSMUSG00000037992	Rara	retinoic acid receptor, alpha
1953	chr11	98822517	98822517	1	*	h2a_input1_peak_1953	9.79565	Promoter (<=1kb)	11	98821785	98836256	14472	1	19401	uc007lhz.2	732	ENSMUSG00000037992	Rara	retinoic acid receptor, alpha
1954	chr11	98823854	98823854	1	*	h2a_input1_peak_1954	6.31383	Promoter (2-3kb)	11	98821785	98836256	14472	1	19401	uc007lhz.2	2069	ENSMUSG00000037992	Rara	retinoic acid receptor, alpha
1955	chr11	98902025	98902025	1	*	h2a_input1_peak_1955	5.39036	Promoter (<=1kb)	11	98902574	98913957	11384	1	16010	uc007lie.1	-549	ENSMUSG00000017493	Igfbp4	insulin-like growth factor binding protein 4
1956	chr11	98903218	98903218	1	*	h2a_input1_peak_1956	10.3957	Promoter (<=1kb)	11	98902574	98913957	11384	1	16010	uc007lie.1	644	ENSMUSG00000017493	Igfbp4	insulin-like growth factor binding protein 4
1957	chr11	98904418	98904418	1	*	h2a_input1_peak_1957	3.8456	Promoter (1-2kb)	11	98902574	98913957	11384	1	16010	uc007lie.1	1844	ENSMUSG00000017493	Igfbp4	insulin-like growth factor binding protein 4
1958	chr11	98939847	98939847	1	*	h2a_input1_peak_1958	6.11481	Exon (uc007lig.2/217169, exon 4 of 13)	11	98926992	98936655	9664	2	217169	uc007lif.2	-3192	ENSMUSG00000017607	Tns4	tensin 4
1959	chr11	98988637	98988637	1	*	h2a_input1_peak_1959	6.61714	Distal Intergenic	11	99005513	99016391	10879	2	12775	uc007lih.1	27754	ENSMUSG00000037944	Ccr7	chemokine (C-C motif) receptor 7
1960	chr11	99006522	99006522	1	*	h2a_input1_peak_1960	8.97394	Exon (uc007lih.1/12775, exon 3 of 3)	11	99005513	99016391	10879	2	12775	uc007lih.1	9869	ENSMUSG00000037944	Ccr7	chemokine (C-C motif) receptor 7
1961	chr11	99006912	99006912	1	*	h2a_input1_peak_1961	7.26811	Exon (uc007lih.1/12775, exon 3 of 3)	11	99005513	99016391	10879	2	12775	uc007lih.1	9479	ENSMUSG00000037944	Ccr7	chemokine (C-C motif) receptor 7
1962	chr11	99009673	99009673	1	*	h2a_input1_peak_1962	7.26811	Intron (uc007lih.1/12775, intron 2 of 2)	11	99005513	99016391	10879	2	12775	uc007lih.1	6718	ENSMUSG00000037944	Ccr7	chemokine (C-C motif) receptor 7
1963	chr11	100120603	100120603	1	*	h2a_input1_peak_1963	7.33483	Promoter (1-2kb)	11	100117531	100122303	4773	2	16667	uc007lks.1	1700	ENSMUSG00000035557	Krt17	keratin 17
1964	chr11	100146979	100146979	1	*	h2a_input1_peak_1964	11.3103	Distal Intergenic	11	100124196	100131185	6990	2	68239	uc007lku.1	-15794	ENSMUSG00000053654	Krt42	keratin 42
1965	chr11	100150127	100150127	1	*	h2a_input1_peak_1965	9.6019	Distal Intergenic	11	100124196	100131185	6990	2	68239	uc007lku.1	-18942	ENSMUSG00000053654	Krt42	keratin 42
1966	chr11	100274860	100274860	1	*	h2a_input1_peak_1966	7.38097	Promoter (1-2kb)	11	100270064	100276133	6070	2	66180	uc007lla.1	1273	ENSMUSG00000006931	P3h4	prolyl 3-hydroxylase family member 4 (non-enzymatic)
1967	chr11	100278037	100278037	1	*	h2a_input1_peak_1967	7.45083	Promoter (1-2kb)	11	100277008	100286154	9147	1	14230	uc011yfa.1	1029	ENSMUSG00000001555	Fkbp10	FK506 binding protein 10
1968	chr11	100553451	100553451	1	*	h2a_input1_peak_1968	4.46933	Intron (uc007llw.1/uc007llw.1, intron 5 of 5)	11	100556198	100565585	9388	2	80861	uc007llx.1	12134	ENSMUSG00000017830	Dhx58	DEXH (Asp-Glu-X-His) box polypeptide 58
1969	chr11	100609969	100609969	1	*	h2a_input1_peak_1969	7.33483	Intron (uc007lmf.2/380728, intron 9 of 16)	11	100576580	100599444	22865	2	19345	uc011yff.1	-10525	ENSMUSG00000019173	Rab5c	RAB5C, member RAS oncogene family
1970	chr11	100610695	100610695	1	*	h2a_input1_peak_1970	8.97394	Intron (uc007lmf.2/380728, intron 9 of 16)	11	100601692	100621092	19401	2	380728	uc007lmf.2	10397	ENSMUSG00000035355	Kcnh4	potassium voltage-gated channel, subfamily H (eag-related), member 4
1971	chr11	100722607	100722607	1	*	h2a_input1_peak_1971	14.6433	Promoter (<=1kb)	11	100721798	100746483	24686	1	20850	uc011yfg.1	809	ENSMUSG00000004043	Stat5a	signal transducer and activator of transcription 5A
1972	chr11	100820467	100820467	1	*	h2a_input1_peak_1972	8.07385	Exon (uc007lmr.1/19285, exon 2 of 2)	11	100818051	100831931	13881	2	19285	uc007lmr.1	11464	ENSMUSG00000004044	Cavin1	caveolae associated 1
1973	chr11	100829568	100829568	1	*	h2a_input1_peak_1973	4.80871	Promoter (2-3kb)	11	100818051	100831931	13881	2	19285	uc007lmr.1	2363	ENSMUSG00000004044	Cavin1	caveolae associated 1
1974	chr11	100831545	100831545	1	*	h2a_input1_peak_1974	13.083	Promoter (<=1kb)	11	100818051	100831931	13881	2	19285	uc007lmr.1	386	ENSMUSG00000004044	Cavin1	caveolae associated 1
1975	chr11	100832838	100832838	1	*	h2a_input1_peak_1975	10.3082	Promoter (<=1kb)	11	100824085	100831931	7847	2	19285	uc007lms.1	-907	ENSMUSG00000004044	Cavin1	caveolae associated 1
1976	chr11	100932575	100932575	1	*	h2a_input1_peak_1976	6.04417	Promoter (1-2kb)	11	100931408	100938985	7578	1	27419	uc007lna.2	1167	ENSMUSG00000001751	Naglu	alpha-N-acetylglucosaminidase (Sanfilippo disease IIIB)
1977	chr11	100939767	100939767	1	*	h2a_input1_peak_1977	13.083	Promoter (<=1kb)	11	100939725	100941819	2095	1	15485	uc007lnb.1	42	ENSMUSG00000019301	Hsd17b1	hydroxysteroid (17-beta) dehydrogenase 1
1978	chr11	100941016	100941016	1	*	h2a_input1_peak_1978	5.02617	Promoter (1-2kb)	11	100939725	100941819	2095	1	15485	uc007lnb.1	1291	ENSMUSG00000019301	Hsd17b1	hydroxysteroid (17-beta) dehydrogenase 1
1979	chr11	100942401	100942401	1	*	h2a_input1_peak_1979	7.61976	Promoter (1-2kb)	11	100943931	100947933	4003	1	71743	uc007lnc.1	-1530	ENSMUSG00000001755	Coasy	Coenzyme A synthase
1980	chr11	101024066	101024066	1	*	h2a_input1_peak_1980	8.07385	Promoter (2-3kb)	11	101023993	101026501	2509	2	217198	uc007lno.1	2435	ENSMUSG00000035172	Plekhh3	pleckstrin homology domain containing, family H (with MyTH4 domain) member 3
1981	chr11	101025570	101025570	1	*	h2a_input1_peak_1981	11.2082	Promoter (<=1kb)	11	101023993	101026501	2509	2	217198	uc007lno.1	931	ENSMUSG00000035172	Plekhh3	pleckstrin homology domain containing, family H (with MyTH4 domain) member 3
1982	chr11	101026628	101026628	1	*	h2a_input1_peak_1982	12.0375	Promoter (<=1kb)	11	101023993	101026501	2509	2	217198	uc007lno.1	-127	ENSMUSG00000035172	Plekhh3	pleckstrin homology domain containing, family H (with MyTH4 domain) member 3
1983	chr11	101027834	101027834	1	*	h2a_input1_peak_1983	6.61714	Promoter (<=1kb)	11	101023993	101027005	3013	2	217198	uc007lnp.1	-829	ENSMUSG00000035172	Plekhh3	pleckstrin homology domain containing, family H (with MyTH4 domain) member 3
1984	chr11	101028733	101028733	1	*	h2a_input1_peak_1984	8.07385	Promoter (1-2kb)	11	101023993	101027005	3013	2	217198	uc007lnp.1	-1728	ENSMUSG00000035172	Plekhh3	pleckstrin homology domain containing, family H (with MyTH4 domain) member 3
1985	chr11	101029087	101029087	1	*	h2a_input1_peak_1985	7.38097	Promoter (2-3kb)	11	101023993	101027005	3013	2	217198	uc007lnp.1	-2082	ENSMUSG00000035172	Plekhh3	pleckstrin homology domain containing, family H (with MyTH4 domain) member 3
1986	chr11	101029569	101029569	1	*	h2a_input1_peak_1986	7.33483	Promoter (2-3kb)	11	101023993	101027005	3013	2	217198	uc007lnp.1	-2564	ENSMUSG00000035172	Plekhh3	pleckstrin homology domain containing, family H (with MyTH4 domain) member 3
1987	chr11	101030567	101030567	1	*	h2a_input1_peak_1987	9.6019	Promoter (2-3kb)	11	101023993	101032616	8624	2	217198	uc007lnq.1	2049	ENSMUSG00000035172	Plekhh3	pleckstrin homology domain containing, family H (with MyTH4 domain) member 3
1988	chr11	101031817	101031817	1	*	h2a_input1_peak_1988	21.1055	Promoter (<=1kb)	11	101023993	101032616	8624	2	217198	uc007lnq.1	799	ENSMUSG00000035172	Plekhh3	pleckstrin homology domain containing, family H (with MyTH4 domain) member 3
1989	chr11	101033894	101033894	1	*	h2a_input1_peak_1989	9.37212	Promoter (1-2kb)	11	101023993	101032616	8624	2	217198	uc007lnr.1	-1278	ENSMUSG00000035172	Plekhh3	pleckstrin homology domain containing, family H (with MyTH4 domain) member 3
1990	chr11	101034629	101034629	1	*	h2a_input1_peak_1990	24.1622	Promoter (2-3kb)	11	101023993	101032616	8624	2	217198	uc007lnr.1	-2013	ENSMUSG00000035172	Plekhh3	pleckstrin homology domain containing, family H (with MyTH4 domain) member 3
1991	chr11	101035809	101035809	1	*	h2a_input1_peak_1991	25.7585	Promoter (<=1kb)	11	101034312	101036757	2446	2	12777	uc007lns.1	948	ENSMUSG00000044052	Ccr10	chemokine (C-C motif) receptor 10
1992	chr11	101038700	101038700	1	*	h2a_input1_peak_1992	8.75752	Promoter (1-2kb)	11	101037431	101052034	14604	1	53321	uc007lnt.1	1269	ENSMUSG00000017167	Cntnap1	contactin associated protein-like 1
1993	chr11	101106930	101106930	1	*	h2a_input1_peak_1993	6.61714	Promoter (<=1kb)	11	101107648	101120860	13213	1	28084	uc007loa.1	-718	ENSMUSG00000078656	Vps25	vacuolar protein sorting 25
1994	chr11	101108485	101108485	1	*	h2a_input1_peak_1994	7.82197	Promoter (<=1kb)	11	101107648	101109564	1917	1	54409	uc007lnz.1	837	ENSMUSG00000001240	Ramp2	receptor (calcitonin) activity modifying protein 2
1995	chr11	101109085	101109085	1	*	h2a_input1_peak_1995	6.59299	Promoter (1-2kb)	11	101107648	101109564	1917	1	54409	uc007lnz.1	1437	ENSMUSG00000001240	Ramp2	receptor (calcitonin) activity modifying protein 2
1996	chr11	101120620	101120620	1	*	h2a_input1_peak_1996	8.82577	Promoter (1-2kb)	11	101121881	101138723	16843	1	69847	uc007loe.2	-1261	ENSMUSG00000035112	Wnk4	WNK lysine deficient protein kinase 4
1997	chr11	101122342	101122342	1	*	h2a_input1_peak_1997	19.1474	Promoter (<=1kb)	11	101121881	101138723	16843	1	69847	uc007lof.2	461	ENSMUSG00000035112	Wnk4	WNK lysine deficient protein kinase 4
1998	chr11	101123268	101123268	1	*	h2a_input1_peak_1998	8.82577	Promoter (1-2kb)	11	101121881	101138723	16843	1	69847	uc007lof.2	1387	ENSMUSG00000035112	Wnk4	WNK lysine deficient protein kinase 4
1999	chr11	101124882	101124882	1	*	h2a_input1_peak_1999	5.98657	Intron (uc007loe.2/69847, intron 2 of 18)	11	101121881	101138723	16843	1	69847	uc007lof.2	3001	ENSMUSG00000035112	Wnk4	WNK lysine deficient protein kinase 4
[truncated: 10,725 more rows]

## Sheet: fig4a-h3k27
	seqnames	start	end	width	strand	V4	V5	annotation	geneChr	geneStart	geneEnd	geneLength	geneStrand	geneId	transcriptId	distanceToTSS	ENSEMBL	SYMBOL	GENENAME
1	chr1	3141435	3141435	1	*	h3k27_peak_1	8.81517	Distal Intergenic	1	3195985	3205713	9729	2	497097	uc007aet.1	64278	ENSMUSG00000051951	Xkr4	X-linked Kx blood group related 4
2	chr1	3333350	3333350	1	*	h3k27_peak_2	16.7423	Intron (uc007aeu.1/497097, intron 2 of 2)	1	3195985	3205713	9729	2	497097	uc007aet.1	-127637	ENSMUSG00000051951	Xkr4	X-linked Kx blood group related 4
3	chr1	3334190	3334190	1	*	h3k27_peak_3	11.5837	Intron (uc007aeu.1/497097, intron 2 of 2)	1	3195985	3205713	9729	2	497097	uc007aet.1	-128477	ENSMUSG00000051951	Xkr4	X-linked Kx blood group related 4
4	chr1	3972555	3972555	1	*	h3k27_peak_4	10.4582	Distal Intergenic	1	3204563	3661579	457017	2	497097	uc007aeu.1	-310976	ENSMUSG00000051951	Xkr4	X-linked Kx blood group related 4
5	chr1	4075517	4075517	1	*	h3k27_peak_5	23.6287	Distal Intergenic	1	4333588	4350395	16808	2	19888	uc007aex.2	274878	ENSMUSG00000025900	Rp1	retinitis pigmentosa 1 (human)
6	chr1	4550129	4550129	1	*	h3k27_peak_6	62.9893	Distal Intergenic	1	4481009	4486494	5486	2	20671	uc007afc.1	-63635	ENSMUSG00000025902	Sox17	SRY (sex determining region Y)-box 17
7	chr1	4650615	4650615	1	*	h3k27_peak_7	13.057	Distal Intergenic	1	4763279	4775807	12529	2	27395	uc007afd.2	125192	ENSMUSG00000033845	Mrpl15	mitochondrial ribosomal protein L15
8	chr1	4766012	4766012	1	*	h3k27_peak_8	4.81553	3' UTR	1	4763279	4775807	12529	2	27395	uc007afd.2	9795	ENSMUSG00000033845	Mrpl15	mitochondrial ribosomal protein L15
9	chr1	4775633	4775633	1	*	h3k27_peak_9	159.93	Promoter (<=1kb)	1	4763279	4775807	12529	2	27395	uc007afd.2	174	ENSMUSG00000033845	Mrpl15	mitochondrial ribosomal protein L15
10	chr1	4792416	4792416	1	*	h3k27_peak_10	137.063	Distal Intergenic	1	4797974	4832908	34935	1	18777	uc007afg.1	-5558	ENSMUSG00000025903	Lypla1	lysophospholipase 1
11	chr1	4795026	4795026	1	*	h3k27_peak_11	9.44984	Promoter (2-3kb)	1	4797974	4832908	34935	1	18777	uc007afg.1	-2948	ENSMUSG00000025903	Lypla1	lysophospholipase 1
12	chr1	4796174	4796174	1	*	h3k27_peak_12	4.17248	Promoter (1-2kb)	1	4797974	4832908	34935	1	18777	uc007afg.1	-1800	ENSMUSG00000025903	Lypla1	lysophospholipase 1
13	chr1	4798043	4798043	1	*	h3k27_peak_13	169.463	Promoter (<=1kb)	1	4797974	4836816	38843	1	18777	uc007afh.1	69	ENSMUSG00000025903	Lypla1	lysophospholipase 1
14	chr1	4809404	4809404	1	*	h3k27_peak_14	8.95192	Intron (uc007afg.1/18777, intron 2 of 7)	1	4797974	4836816	38843	1	18777	uc007afh.1	11430	ENSMUSG00000025903	Lypla1	lysophospholipase 1
15	chr1	4842112	4842112	1	*	h3k27_peak_15	77.1246	Distal Intergenic	1	4847775	4887990	40216	1	21399	uc007afi.2	-5663	ENSMUSG00000033813	Tcea1	transcription elongation factor A (SII) 1
16	chr1	4844994	4844994	1	*	h3k27_peak_16	38.9015	Promoter (2-3kb)	1	4847775	4887990	40216	1	21399	uc007afi.2	-2781	ENSMUSG00000033813	Tcea1	transcription elongation factor A (SII) 1
17	chr1	4848079	4848079	1	*	h3k27_peak_17	119.687	Promoter (<=1kb)	1	4847775	4887990	40216	1	21399	uc011wht.1	304	ENSMUSG00000033813	Tcea1	transcription elongation factor A (SII) 1
18	chr1	4906257	4906257	1	*	h3k27_peak_18	5.90629	Intron (uc007afk.2/58175, intron 3 of 4)	1	4848409	4887990	39582	1	21399	uc011whu.1	57848	ENSMUSG00000033813	Tcea1	transcription elongation factor A (SII) 1
19	chr1	4937594	4937594	1	*	h3k27_peak_19	13.1302	Intron (uc007afk.2/58175, intron 1 of 4)	1	4899657	5009507	109851	2	58175	uc007afk.2	71913	ENSMUSG00000002459	Rgs20	regulator of G-protein signaling 20
20	chr1	4960468	4960468	1	*	h3k27_peak_20	40.4048	Intron (uc007afk.2/58175, intron 1 of 4)	1	4899657	5009507	109851	2	58175	uc007afk.2	49039	ENSMUSG00000002459	Rgs20	regulator of G-protein signaling 20
21	chr1	4961968	4961968	1	*	h3k27_peak_21	21.4889	Intron (uc007afk.2/58175, intron 1 of 4)	1	4899657	5009507	109851	2	58175	uc007afk.2	47539	ENSMUSG00000002459	Rgs20	regulator of G-protein signaling 20
22	chr1	5073401	5073401	1	*	h3k27_peak_22	51.4359	Promoter (<=1kb)	1	5073254	5152630	79377	1	108664	uc007afn.1	147	ENSMUSG00000033793	Atp6v1h	ATPase, H+ transporting, lysosomal V1 subunit H
23	chr1	5179452	5179452	1	*	h3k27_peak_23	7.21851	Distal Intergenic	1	5073254	5152630	79377	1	108664	uc007afn.1	106198	ENSMUSG00000033793	Atp6v1h	ATPase, H+ transporting, lysosomal V1 subunit H
24	chr1	5251897	5251897	1	*	h3k27_peak_24	45.4864	Distal Intergenic	1	5073254	5152630	79377	1	108664	uc007afn.1	178643	ENSMUSG00000033793	Atp6v1h	ATPase, H+ transporting, lysosomal V1 subunit H
25	chr1	5340827	5340827	1	*	h3k27_peak_25	42.9776	Distal Intergenic	1	5578574	5592947	14374	1	18387	uc007afo.1	-237747	ENSMUSG00000025905	Oprk1	opioid receptor, kappa 1
26	chr1	5420353	5420353	1	*	h3k27_peak_26	13.057	Distal Intergenic	1	5578574	5592947	14374	1	18387	uc007afo.1	-158221	ENSMUSG00000025905	Oprk1	opioid receptor, kappa 1
27	chr1	5667498	5667498	1	*	h3k27_peak_27	18.0744	Distal Intergenic	1	5586599	5592947	6349	1	18387	uc007afq.1	80899	ENSMUSG00000025905	Oprk1	opioid receptor, kappa 1
28	chr1	5769304	5769304	1	*	h3k27_peak_28	14.684	Distal Intergenic	1	5903788	5907479	3692	2	226304	uc011whw.1	138175	ENSMUSG00000033774	Npbwr1	neuropeptides B/W receptor 1
29	chr1	5810512	5810512	1	*	h3k27_peak_29	8.08074	Distal Intergenic	1	5903788	5907479	3692	2	226304	uc011whw.1	96967	ENSMUSG00000033774	Npbwr1	neuropeptides B/W receptor 1
30	chr1	5983347	5983347	1	*	h3k27_peak_30	8.44601	Distal Intergenic	1	5903788	5907479	3692	2	226304	uc011whw.1	-75868	ENSMUSG00000033774	Npbwr1	neuropeptides B/W receptor 1
31	chr1	6204886	6204886	1	*	h3k27_peak_31	107.756	Promoter (<=1kb)	1	6204743	6266185	61443	1	12421	uc007afr.2	143	ENSMUSG00000025907	Rb1cc1	RB1-inducible coiled-coil 1
32	chr1	6271922	6271922	1	*	h3k27_peak_32	7.04388	Distal Intergenic	1	6260759	6266185	5427	1	12421	uc007afu.2	11163	ENSMUSG00000025907	Rb1cc1	RB1-inducible coiled-coil 1
33	chr1	6273076	6273076	1	*	h3k27_peak_33	12.579	Distal Intergenic	1	6260759	6266185	5427	1	12421	uc007afu.2	12317	ENSMUSG00000025907	Rb1cc1	RB1-inducible coiled-coil 1
34	chr1	6438357	6438357	1	*	h3k27_peak_34	8.02495	Distal Intergenic	1	6477312	6851021	373710	1	240690	uc007afw.1	-38955	ENSMUSG00000033740	St18	suppression of tumorigenicity 18
35	chr1	7003909	7003909	1	*	h3k27_peak_35	13.057	Distal Intergenic	1	7079001	7163709	84709	1	319263	uc007agb.1	-75092	ENSMUSG00000051285	Pcmtd1	protein-L-isoaspartate (D-aspartate) O-methyltransferase domain containing 1
36	chr1	7035632	7035632	1	*	h3k27_peak_36	8.76019	Distal Intergenic	1	7079001	7163709	84709	1	319263	uc007agb.1	-43369	ENSMUSG00000051285	Pcmtd1	protein-L-isoaspartate (D-aspartate) O-methyltransferase domain containing 1
37	chr1	7037082	7037082	1	*	h3k27_peak_37	13.4582	Distal Intergenic	1	7079001	7163709	84709	1	319263	uc007agb.1	-41919	ENSMUSG00000051285	Pcmtd1	protein-L-isoaspartate (D-aspartate) O-methyltransferase domain containing 1
38	chr1	7042752	7042752	1	*	h3k27_peak_38	4.6816	Distal Intergenic	1	7079001	7163709	84709	1	319263	uc007agb.1	-36249	ENSMUSG00000051285	Pcmtd1	protein-L-isoaspartate (D-aspartate) O-methyltransferase domain containing 1
39	chr1	7060634	7060634	1	*	h3k27_peak_39	11.5837	Distal Intergenic	1	7079001	7163709	84709	1	319263	uc007agb.1	-18367	ENSMUSG00000051285	Pcmtd1	protein-L-isoaspartate (D-aspartate) O-methyltransferase domain containing 1
40	chr1	7078611	7078611	1	*	h3k27_peak_40	196.085	Promoter (<=1kb)	1	7079001	7163709	84709	1	319263	uc007agb.1	-390	ENSMUSG00000051285	Pcmtd1	protein-L-isoaspartate (D-aspartate) O-methyltransferase domain containing 1
41	chr1	7083248	7083248	1	*	h3k27_peak_41	6.92691	Intron (uc007agb.1/319263, intron 1 of 5)	1	7079001	7163709	84709	1	319263	uc011why.1	4247	ENSMUSG00000051285	Pcmtd1	protein-L-isoaspartate (D-aspartate) O-methyltransferase domain containing 1
42	chr1	7092930	7092930	1	*	h3k27_peak_42	16.0754	Intron (uc007agb.1/319263, intron 1 of 5)	1	7079001	7163709	84709	1	319263	uc011why.1	13929	ENSMUSG00000051285	Pcmtd1	protein-L-isoaspartate (D-aspartate) O-methyltransferase domain containing 1
43	chr1	7095196	7095196	1	*	h3k27_peak_43	8.02495	Intron (uc007agb.1/319263, intron 1 of 5)	1	7079001	7163709	84709	1	319263	uc011why.1	16195	ENSMUSG00000051285	Pcmtd1	protein-L-isoaspartate (D-aspartate) O-methyltransferase domain containing 1
44	chr1	7103228	7103228	1	*	h3k27_peak_44	13.9536	Intron (uc007agb.1/319263, intron 1 of 5)	1	7079001	7163709	84709	1	319263	uc011why.1	24227	ENSMUSG00000051285	Pcmtd1	protein-L-isoaspartate (D-aspartate) O-methyltransferase domain containing 1
45	chr1	7109039	7109039	1	*	h3k27_peak_45	7.29935	Intron (uc007agb.1/319263, intron 1 of 5)	1	7079001	7163709	84709	1	319263	uc011why.1	30038	ENSMUSG00000051285	Pcmtd1	protein-L-isoaspartate (D-aspartate) O-methyltransferase domain containing 1
46	chr1	7112672	7112672	1	*	h3k27_peak_46	32.3916	Intron (uc007agb.1/319263, intron 2 of 5)	1	7079001	7163709	84709	1	319263	uc011why.1	33671	ENSMUSG00000051285	Pcmtd1	protein-L-isoaspartate (D-aspartate) O-methyltransferase domain containing 1
47	chr1	7113572	7113572	1	*	h3k27_peak_47	15.3081	Intron (uc007agb.1/319263, intron 2 of 5)	1	7079001	7163709	84709	1	319263	uc011why.1	34571	ENSMUSG00000051285	Pcmtd1	protein-L-isoaspartate (D-aspartate) O-methyltransferase domain containing 1
[truncated: 45,613 more rows]

## Sheet: fig4a phc1
	seqnames	start	end	width	strand	V4	V5	annotation	geneChr	geneStart	geneEnd	geneLength	geneStrand	geneId	transcriptId	distanceToTSS	ENSEMBL	SYMBOL	GENENAME
[truncated: 2,996 more rows]

[truncated: 2 more sheets: fig4b, fig4c]
