# Supplementary material for: PHC1 maintains pluripotency by organizing genome-wide chromatin interactions of the Nanog locus
Source: Nat Commun. 2021 May 14;12:2829. doi: 10.1038/s41467-021-22871-0 (PMC8121881; doi:10.1038/s41467-021-22871-0)
Supplement: Supplementary file 8 — Source Data [file 41467_2021_22871_MOESM8_ESM.zip › source data update/figs3.xlsx]

## Sheet: figs3b
percentage (per cell)	percentage (per cell)
	antibody1	antibody1	antibody2	antibody2
	PHC1+RING1B+	PHC1+RING1B-	PHC1+RING1B+	PHC1+RING1B-
1	85.6419	14.3581	80.5926	19.4074
2	76.8852	23.1148	95.5157	4.4843
3	71.0468	28.9532	70.0434	29.9566
4	74.6411	25.3589	78.2456	21.7544
5	69.6532	30.3468	87.3698	12.6302
6	71.021	28.979
7	70.816	29.184	61.1307	38.8693
8	79.1016	20.8984	47.3154	52.6846
9	68	32	56.6775	43.3225
10	70.3704	29.6296	63.0573	36.9427
11	78.4314	21.5686	66.8122	33.1878
12	67.3525	32.6475	67.0833	32.9167
13	77.3209	22.6791	69.3251	30.6748
14	71.6981	28.3019	70.7031	29.2969
15	67.1605	32.8395	70.7407	29.2593
16	74.9533	25.0467	77.5591	22.4409
17	74.8611	25.1389	70.8861	29.1139
18	76.7386	23.2614	80.0766	19.9234
19	63.5368	36.4632	73.1343	26.8657
20	70.4065	29.5935	72.1804	27.8195
21	63.8258	36.1742	72.5564	27.4436

## Sheet: figs3c phc1
	seqnames	start	end	width	strand	V4	V5	annotation	geneChr	geneStart	geneEnd	geneLength	geneStrand	geneId	transcriptId	distanceToTSS	ENSEMBL	SYMBOL	GENENAME
1	chr1	4483419	4483419	1	*	phc1_input1_peak_1	11.1015	Promoter (<=1kb)	1	4481009	4483816	2808	2	20671	uc007aey.1	397	ENSMUSG00000025902	Sox17	SRY (sex determining region Y)-box 17
2	chr1	4486101	4486101	1	*	phc1_input1_peak_2	4.24731	Promoter (<=1kb)	1	4481009	4486494	5486	2	20671	uc007aez.1	393	ENSMUSG00000025902	Sox17	SRY (sex determining region Y)-box 17
3	chr1	6635624	6635624	1	*	phc1_input1_peak_3	3.85797	Intron (uc007afw.1/240690, intron 2 of 23)	1	6720132	6851021	130890	1	240690	uc007afy.1	-84508	ENSMUSG00000033740	St18	suppression of tumorigenicity 18
4	chr1	9454160	9454160	1	*	phc1_input1_peak_4	3.85797	Distal Intergenic	1	9535489	9537536	2048	1	59014	uc007agk.2	-81329	ENSMUSG00000061024	Rrs1	ribosome biogenesis regulator 1
5	chr1	9738632	9738632	1	*	phc1_input1_peak_5	4.53106	Promoter (<=1kb)	1	9713278	9738463	25186	2	70675	uc007ags.1	-169	ENSMUSG00000045210	Vcpip1	valosin containing protein (p97)/p47 complex interacting protein 1
6	chr1	12634891	12634891	1	*	phc1_input1_peak_6	52.2205	Distal Intergenic	1	12682511	12850453	167943	1	240725	uc007aia.2	-47620	ENSMUSG00000016918	Sulf1	sulfatase 1
7	chr1	16473172	16473172	1	*	phc1_input1_peak_7	3.30372	Intron (uc007ajn.2/29819, intron 3 of 13)	1	16218891	16509383	290493	2	29819	uc007ajn.2	36211	ENSMUSG00000025920	Stau2	staufen double-stranded RNA binding protein 2
8	chr1	19094651	19094651	1	*	phc1_input1_peak_8	9.25532	Promoter (1-2kb)	1	19093103	19156413	63311	1	226896	uc007akp.1	1548	ENSMUSG00000042596	Tfap2d	transcription factor AP-2, delta
9	chr1	19198896	19198896	1	*	phc1_input1_peak_9	5.05622	Promoter (<=1kb)	1	19198995	19228164	29170	1	21419	uc007akq.1	-99	ENSMUSG00000025927	Tfap2b	transcription factor AP-2 beta
10	chr1	19200057	19200057	1	*	phc1_input1_peak_10	21.6001	Promoter (1-2kb)	1	19198995	19228815	29821	1	21419	uc007akr.1	1062	ENSMUSG00000025927	Tfap2b	transcription factor AP-2 beta
11	chr1	19202139	19202139	1	*	phc1_input1_peak_11	3.56633	Promoter (<=1kb)	1	19202135	19228815	26681	1	21419	uc007akt.1	4	ENSMUSG00000025927	Tfap2b	transcription factor AP-2 beta
12	chr1	19224573	19224573	1	*	phc1_input1_peak_12	6.62272	3' UTR	1	19204008	19228815	24808	1	21419	uc007aku.1	20565	ENSMUSG00000025927	Tfap2b	transcription factor AP-2 beta
13	chr1	19226797	19226797	1	*	phc1_input1_peak_13	3.13341	3' UTR	1	19204008	19228815	24808	1	21419	uc007aku.1	22789	ENSMUSG00000025927	Tfap2b	transcription factor AP-2 beta
14	chr1	19231726	19231726	1	*	phc1_input1_peak_14	13.2656	Distal Intergenic	1	19204008	19228815	24808	1	21419	uc007aku.1	27718	ENSMUSG00000025927	Tfap2b	transcription factor AP-2 beta
15	chr1	30732894	30732894	1	*	phc1_input1_peak_15	3.85797	Distal Intergenic	1	30859187	30920101	60915	2	213109	uc007ane.1	187207	ENSMUSG00000048874	Phf3	PHD finger protein 3
16	chr1	31359696	31359696	1	*	phc1_input1_peak_16	3.85797	Distal Intergenic	1	31321692	31324906	3215	1	226957	uc011wiu.1	38004	NA	Gm4850	THO complex 4 pseudogene
17	chr1	32339022	32339022	1	*	phc1_input1_peak_17	3.83745	Intron (uc007ano.1/170771, intron 2 of 2)	1	32229651	32714583	484933	1	170771	uc007anp.1	109371	ENSMUSG00000026058	Khdrbs2	KH domain containing, RNA binding, signal transduction associated 2
18	chr1	33794112	33794112	1	*	phc1_input1_peak_18	3.85797	Intron (uc007anw.2/19335, intron 6 of 7)	1	33777264	33799409	22146	1	19335	uc011wix.1	16848	ENSMUSG00000004768	Rab23	RAB23, member RAS oncogene family
19	chr1	34203847	34203847	1	*	phc1_input1_peak_19	3.30372	Intron (uc007aof.1/13518, intron 9 of 16)	1	34217177	34240121	22945	1	13518	uc007aol.1	-13330	ENSMUSG00000026131	Dst	dystonin
20	chr1	35296910	35296910	1	*	phc1_input1_peak_20	3.64281	Distal Intergenic	1	34906804	34936430	29627	1	226971	uc007apl.1	390106	ENSMUSG00000026123	Plekhb2	pleckstrin homology domain containing, family B (evectins) member 2
21	chr1	40737389	40737389	1	*	phc1_input1_peak_21	6.36253	Promoter (1-2kb)	1	40738557	40784005	45449	1	226999	uc007aum.1	-1168	ENSMUSG00000026062	Slc9a2	solute carrier family 9 (sodium/hydrogen exchanger), member 2
22	chr1	41018550	41018550	1	*	phc1_input1_peak_22	2.78217	Distal Intergenic	1	40862446	40912112	49667	1	381339	uc007auq.1	156104	ENSMUSG00000079588	Tmem182	transmembrane protein 182
23	chr1	42742548	42742548	1	*	phc1_input1_peak_23	3.85797	Intron (uc007aus.1/66297, intron 1 of 3)	1	42705045	42749960	44916	2	66297	uc007aus.1	7412	ENSMUSG00000060424	Pantr1	POU domain, class 3, transcription factor 3 adjacent noncoding transcript 1
24	chr1	42743598	42743598	1	*	phc1_input1_peak_24	9.9911	Intron (uc007aus.1/66297, intron 1 of 3)	1	42705045	42749960	44916	2	66297	uc007aus.1	6362	ENSMUSG00000060424	Pantr1	POU domain, class 3, transcription factor 3 adjacent noncoding transcript 1
25	chr1	42750883	42750883	1	*	phc1_input1_peak_25	5.94801	Promoter (<=1kb)	1	42705045	42751670	46626	2	66297	uc007auu.1	787	ENSMUSG00000060424	Pantr1	POU domain, class 3, transcription factor 3 adjacent noncoding transcript 1
26	chr1	42753410	42753410	1	*	phc1_input1_peak_26	12.4668	Promoter (<=1kb)	1	42753991	42757054	3064	1	18993	uc007auw.1	-581	ENSMUSG00000045515	Pou3f3	POU domain, class 3, transcription factor 3
27	chr1	42754915	42754915	1	*	phc1_input1_peak_27	11.5931	Promoter (<=1kb)	1	42753991	42757054	3064	1	18993	uc007auw.1	924	ENSMUSG00000045515	Pou3f3	POU domain, class 3, transcription factor 3
28	chr1	42756081	42756081	1	*	phc1_input1_peak_28	5.69665	Promoter (1-2kb)	1	42757181	42760021	2841	1	73100	uc007aux.2	-1100	NA	2900092D14Rik	RIKEN cDNA 2900092D14 gene
29	chr1	42756923	42756923	1	*	phc1_input1_peak_29	6.36253	Promoter (<=1kb)	1	42757181	42760021	2841	1	73100	uc007aux.2	-258	NA	2900092D14Rik	RIKEN cDNA 2900092D14 gene
30	chr1	42770136	42770136	1	*	phc1_input1_peak_30	13.3134	Distal Intergenic	1	42757181	42760021	2841	1	73100	uc007aux.2	12955	NA	2900092D14Rik	RIKEN cDNA 2900092D14 gene
31	chr1	43563368	43563368	1	*	phc1_input1_peak_31	3.85797	Intron (uc007avo.2/17974, intron 1 of 4)	1	43502596	43627363	124768	1	17974	uc007avo.2	60772	ENSMUSG00000066877	Nck2	non-catalytic region of tyrosine kinase adaptor protein 2
32	chr1	45008088	45008088	1	*	phc1_input1_peak_32	34.1591	Distal Intergenic	1	45368383	45381863	13481	1	12825	uc007awp.2	-360295	ENSMUSG00000026043	Col3a1	collagen, type III, alpha 1
33	chr1	45615548	45615548	1	*	phc1_input1_peak_33	4.64304	Distal Intergenic	1	45471044	45560127	89084	2	12832	uc007aws.1	-55421	ENSMUSG00000026042	Col5a2	collagen, type V, alpha 2
34	chr1	45721523	45721523	1	*	phc1_input1_peak_34	6.36253	Distal Intergenic	1	45852346	45880458	28113	1	73674	uc007awt.1	-130823	ENSMUSG00000025995	Wdr75	WD repeat domain 75
35	chr1	52427590	52427590	1	*	phc1_input1_peak_35	4.44276	Distal Intergenic	1	52512693	52557292	44600	2	17936	uc007ayh.2	129702	ENSMUSG00000002881	Nab1	Ngfi-A binding protein 1
36	chr1	54285948	54285948	1	*	phc1_input1_peak_36	2.78217	Distal Intergenic	1	54307527	54335805	28279	1	78016	uc007azn.1	-21579	ENSMUSG00000025983	Ccdc150	coiled-coil domain containing 150
37	chr1	57026553	57026553	1	*	phc1_input1_peak_37	4.44276	Promoter (1-2kb)	1	56850825	57028178	177354	2	212712	uc007bas.1	1625	ENSMUSG00000038331	Satb2	special AT-rich sequence binding protein 2
38	chr1	57027892	57027892	1	*	phc1_input1_peak_38	18.7144	Promoter (<=1kb)	1	56850825	57028178	177354	2	212712	uc007bas.1	286	ENSMUSG00000038331	Satb2	special AT-rich sequence binding protein 2
39	chr1	57030473	57030473	1	*	phc1_input1_peak_39	4.44276	Promoter (2-3kb)	1	57028313	57099357	71045	1	329160	uc007bat.2	2160	ENSMUSG00000087022	9130024F11Rik	RIKEN cDNA 9130024F11 gene
40	chr1	57032585	57032585	1	*	phc1_input1_peak_40	3.85797	Intron (uc007bat.2/329160, intron 1 of 4)	1	57028313	57099357	71045	1	329160	uc007bat.2	4272	ENSMUSG00000087022	9130024F11Rik	RIKEN cDNA 9130024F11 gene
41	chr1	57033090	57033090	1	*	phc1_input1_peak_41	4.44276	Intron (uc007bat.2/329160, intron 1 of 4)	1	57028313	57099357	71045	1	329160	uc007bat.2	4777	ENSMUSG00000087022	9130024F11Rik	RIKEN cDNA 9130024F11 gene
42	chr1	57034242	57034242	1	*	phc1_input1_peak_42	7.24289	Intron (uc007bat.2/329160, intron 1 of 4)	1	57028313	57099357	71045	1	329160	uc007bat.2	5929	ENSMUSG00000087022	9130024F11Rik	RIKEN cDNA 9130024F11 gene
43	chr1	57035166	57035166	1	*	phc1_input1_peak_43	7.92055	Intron (uc007bat.2/329160, intron 1 of 4)	1	57028313	57099357	71045	1	329160	uc007bat.2	6853	ENSMUSG00000087022	9130024F11Rik	RIKEN cDNA 9130024F11 gene
44	chr1	57037822	57037822	1	*	phc1_input1_peak_44	2.04807	Intron (uc007bat.2/329160, intron 1 of 4)	1	57028313	57099357	71045	1	329160	uc007bat.2	9509	ENSMUSG00000087022	9130024F11Rik	RIKEN cDNA 9130024F11 gene
45	chr1	59378377	59378377	1	*	phc1_input1_peak_45	3.85797	Intron (uc007bdq.2/271697, intron 10 of 13)	1	59355780	59409213	53434	1	271697	uc007bds.2	22597	ENSMUSG00000026023	Cdk15	cyclin-dependent kinase 15
46	chr1	62264733	62264733	1	*	phc1_input1_peak_46	2.78217	Intron (uc007bfe.2/72823, intron 13 of 22)	1	62056881	62688858	631978	1	72823	uc011wma.1	207852	ENSMUSG00000052062	Pard3b	par-3 family cell polarity regulator beta
47	chr1	62750350	62750350	1	*	phc1_input1_peak_47	5.74436	Promoter (<=1kb)	1	62749891	62865266	115376	1	18187	uc007bfo.1	459	ENSMUSG00000025969	Nrp2	neuropilin 2
48	chr1	62813244	62813244	1	*	phc1_input1_peak_48	4.38753	Promoter (2-3kb)	1	62815543	62843665	28123	1	18187	uc007bfp.1	-2299	ENSMUSG00000025969	Nrp2	neuropilin 2
49	chr1	64229171	64229171	1	*	phc1_input1_peak_49	3.13341	Distal Intergenic	1	64088500	64168000	79501	2	93691	uc007bgq.1	-61171	ENSMUSG00000025959	Klf7	Kruppel-like factor 7 (ubiquitous)
50	chr1	64922092	64922092	1	*	phc1_input1_peak_50	3.85797	Intron (uc011wmh.1/241075, intron 5 of 8)	1	64906872	64974671	67800	2	241075	uc007bhb.1	52579	ENSMUSG00000051344	Plekhm3	pleckstrin homology domain containing, family M, member 3
51	chr1	70947256	70947256	1	*	phc1_input1_peak_51	3.30372	Distal Intergenic	1	70775273	70931971	156699	1	320460	uc011wmp.1	171983	ENSMUSG00000045648	Vwc2l	von Willebrand factor C domain-containing protein 2-like
52	chr1	72920637	72920637	1	*	phc1_input1_peak_52	10.8237	Promoter (<=1kb)	1	72904639	72921439	16801	2	16011	uc007bkx.1	802	ENSMUSG00000026185	Igfbp5	insulin-like growth factor binding protein 5
53	chr1	74145080	74145080	1	*	phc1_input1_peak_53	4.44276	Intron (uc011wmx.1/21961, intron 1 of 34)	1	73956805	74171021	214217	2	21961	uc011wmx.1	25941	ENSMUSG00000055322	Tns1	tensin 1
54	chr1	74817848	74817848	1	*	phc1_input1_peak_54	10.0305	Promoter (<=1kb)	1	74818466	74831893	13428	1	22420	uc007bne.1	-618	ENSMUSG00000033227	Wnt6	wingless-type MMTV integration site family, member 6
55	chr1	74818879	74818879	1	*	phc1_input1_peak_55	6.36253	Promoter (<=1kb)	1	74818466	74831893	13428	1	22420	uc007bne.1	413	ENSMUSG00000033227	Wnt6	wingless-type MMTV integration site family, member 6
56	chr1	74831066	74831066	1	*	phc1_input1_peak_56	4.53106	Exon (uc007bne.1/22420, exon 4 of 4)	1	74838593	74850749	12157	1	22409	uc007bnf.2	-7527	ENSMUSG00000026167	Wnt10a	wingless-type MMTV integration site family, member 10A
57	chr1	74838562	74838562	1	*	phc1_input1_peak_57	4.44276	Promoter (<=1kb)	1	74838593	74850749	12157	1	22409	uc007bnf.2	-31	ENSMUSG00000026167	Wnt10a	wingless-type MMTV integration site family, member 10A
58	chr1	74840003	74840003	1	*	phc1_input1_peak_58	3.30372	Promoter (1-2kb)	1	74838593	74850749	12157	1	22409	uc007bnf.2	1410	ENSMUSG00000026167	Wnt10a	wingless-type MMTV integration site family, member 10A
59	chr1	74841342	74841342	1	*	phc1_input1_peak_59	6.36253	Promoter (2-3kb)	1	74838593	74850749	12157	1	22409	uc007bnf.2	2749	ENSMUSG00000026167	Wnt10a	wingless-type MMTV integration site family, member 10A
60	chr1	74850021	74850021	1	*	phc1_input1_peak_60	8.21975	Exon (uc007bnf.2/22409, exon 4 of 4)	1	74838593	74850749	12157	1	22409	uc007bnf.2	11428	ENSMUSG00000026167	Wnt10a	wingless-type MMTV integration site family, member 10A
61	chr1	74902448	74902448	1	*	phc1_input1_peak_61	11.637	Promoter (<=1kb)	1	74901603	74904306	2704	1	12570	uc007bng.2	845	ENSMUSG00000090071	Cdk5r2	cyclin-dependent kinase 5, regulatory subunit 2 (p39)
62	chr1	74928279	74928279	1	*	phc1_input1_peak_62	3.30372	3' UTR	1	74928083	74931982	3900	2	260298	uc007bnh.2	3703	ENSMUSG00000055197	Fev	FEV (ETS oncogene family)
63	chr1	74929192	74929192	1	*	phc1_input1_peak_63	8.53882	Promoter (2-3kb)	1	74928083	74931982	3900	2	260298	uc007bnh.2	2790	ENSMUSG00000055197	Fev	FEV (ETS oncogene family)
64	chr1	74929935	74929935	1	*	phc1_input1_peak_64	8.49997	Promoter (2-3kb)	1	74928083	74931982	3900	2	260298	uc007bnh.2	2047	ENSMUSG00000055197	Fev	FEV (ETS oncogene family)
65	chr1	74931373	74931373	1	*	phc1_input1_peak_65	15.0547	Promoter (<=1kb)	1	74928083	74931982	3900	2	260298	uc007bnh.2	609	ENSMUSG00000055197	Fev	FEV (ETS oncogene family)
66	chr1	74932445	74932445	1	*	phc1_input1_peak_66	37.5187	Promoter (<=1kb)	1	74928083	74931982	3900	2	260298	uc011wnd.1	-463	ENSMUSG00000055197	Fev	FEV (ETS oncogene family)
67	chr1	74939293	74939293	1	*	phc1_input1_peak_67	4.10687	Promoter (<=1kb)	1	74936518	74939709	3192	2	12958	uc007bni.1	416	ENSMUSG00000006546	Cryba2	crystallin, beta A2
68	chr1	74939500	74939500	1	*	phc1_input1_peak_68	3.83469	Promoter (<=1kb)	1	74936518	74939709	3192	2	12958	uc007bni.1	209	ENSMUSG00000006546	Cryba2	crystallin, beta A2
69	chr1	74997689	74997689	1	*	phc1_input1_peak_69	3.77845	Promoter (<=1kb)	1	74991892	74998225	6334	2	16147	uc007bnl.1	536	ENSMUSG00000006538	Ihh	Indian hedgehog
70	chr1	75385085	75385085	1	*	phc1_input1_peak_70	3.85797	Promoter (2-3kb)	1	75382185	75428881	46697	1	11790	uc007bpc.1	2900	ENSMUSG00000026207	Speg	SPEG complex locus
71	chr1	75503411	75503411	1	*	phc1_input1_peak_71	2.78217	Promoter (<=1kb)	1	75503652	75506929	3278	1	16322	uc007bps.1	-241	ENSMUSG00000032968	Inha	inhibin alpha
72	chr1	77594578	77594578	1	*	phc1_input1_peak_72	3.64281	Distal Intergenic	1	77393372	77511663	118292	2	13838	uc007bqa.1	-82915	ENSMUSG00000026235	Epha4	Eph receptor A4
73	chr1	78189186	78189186	1	*	phc1_input1_peak_73	4.44276	Intron (uc007bqb.2/18505, intron 3 of 7)	1	78097842	78193711	95870	2	18505	uc007bqb.2	4525	ENSMUSG00000004872	Pax3	paired box 3
74	chr1	78189739	78189739	1	*	phc1_input1_peak_74	3.85797	Intron (uc007bqb.2/18505, intron 3 of 7)	1	78097842	78193711	95870	2	18505	uc007bqb.2	3972	ENSMUSG00000004872	Pax3	paired box 3
75	chr1	78190699	78190699	1	*	phc1_input1_peak_75	7.24208	Intron (uc007bqb.2/18505, intron 2 of 7)	1	78097842	78193711	95870	2	18505	uc007bqb.2	3012	ENSMUSG00000004872	Pax3	paired box 3
76	chr1	78191509	78191509	1	*	phc1_input1_peak_76	3.85797	Promoter (2-3kb)	1	78097842	78193711	95870	2	18505	uc007bqb.2	2202	ENSMUSG00000004872	Pax3	paired box 3
77	chr1	78193006	78193006	1	*	phc1_input1_peak_77	11.7829	Promoter (<=1kb)	1	78097842	78193711	95870	2	18505	uc007bqb.2	705	ENSMUSG00000004872	Pax3	paired box 3
78	chr1	78196057	78196057	1	*	phc1_input1_peak_78	3.64281	Promoter (2-3kb)	1	78180033	78193711	13679	2	18505	uc007bqd.1	-2346	ENSMUSG00000004872	Pax3	paired box 3
79	chr1	78212642	78212642	1	*	phc1_input1_peak_79	5.94801	Distal Intergenic	1	78180033	78193711	13679	2	18505	uc007bqd.1	-18931	ENSMUSG00000004872	Pax3	paired box 3
80	chr1	78214161	78214161	1	*	phc1_input1_peak_80	7.76536	Distal Intergenic	1	78180033	78193711	13679	2	18505	uc007bqd.1	-20450	ENSMUSG00000004872	Pax3	paired box 3
81	chr1	78214865	78214865	1	*	phc1_input1_peak_81	6.36253	Distal Intergenic	1	78180033	78193711	13679	2	18505	uc007bqd.1	-21154	ENSMUSG00000004872	Pax3	paired box 3
82	chr1	81372132	81372132	1	*	phc1_input1_peak_82	6.58423	Distal Intergenic	1	81073982	81338339	264358	1	241134	uc007brn.1	298150	ENSMUSG00000054976	Nyap2	neuronal tyrosine-phophorylated phosphoinositide 3-kinase adaptor 2
83	chr1	82287339	82287339	1	*	phc1_input1_peak_83	5.3345	Promoter (<=1kb)	1	82229680	82288014	58335	2	16367	uc007brp.2	675	ENSMUSG00000055980	Irs1	insulin receptor substrate 1
84	chr1	84976746	84976746	1	*	phc1_input1_peak_84	2.88572	Distal Intergenic	1	84903280	84931658	28379	2	71781	uc007btd.1	-45088	ENSMUSG00000026220	Slc16a14	solute carrier family 16 (monocarboxylic acid transporters), member 14
85	chr1	85001543	85001543	1	*	phc1_input1_peak_85	4.61844	Intron (uc007btf.1/381287, intron 1 of 3)	1	84903280	84931658	28379	2	71781	uc007btd.1	-69885	ENSMUSG00000026220	Slc16a14	solute carrier family 16 (monocarboxylic acid transporters), member 14
86	chr1	85038147	85038147	1	*	phc1_input1_peak_86	4.7656	Intron (uc007btf.1/381287, intron 1 of 3)	1	85084714	85106428	21715	2	381287	uc007btj.1	68281	ENSMUSG00000089844	A530032D15Rik	RIKEN cDNA A530032D15Rik gene
87	chr1	85090405	85090405	1	*	phc1_input1_peak_87	2.78668	Intron (uc007btf.1/381287, intron 1 of 3)	1	85084714	85106428	21715	2	381287	uc007btj.1	16023	ENSMUSG00000089844	A530032D15Rik	RIKEN cDNA A530032D15Rik gene
88	chr1	85120863	85120863	1	*	phc1_input1_peak_88	3.01145	Intron (uc007btf.1/381287, intron 1 of 3)	1	85084714	85106428	21715	2	381287	uc007btj.1	-14435	ENSMUSG00000089844	A530032D15Rik	RIKEN cDNA A530032D15Rik gene
89	chr1	85249714	85249714	1	*	phc1_input1_peak_89	5.48409	Intron (uc007bto.1/665378, intron 1 of 3)	1	84987070	85242284	255215	2	381287	uc007btf.1	-7430	ENSMUSG00000089844	A530032D15Rik	RIKEN cDNA A530032D15Rik gene
90	chr1	85287594	85287594	1	*	phc1_input1_peak_90	5.3345	Intron (uc007btg.2/381287, intron 4 of 4)	1	85242919	85267141	24223	2	620078	uc007btu.1	-20453	ENSMUSG00000052477	C130026I21Rik	RIKEN cDNA C130026I21 gene
91	chr1	85328278	85328278	1	*	phc1_input1_peak_91	4.88339	Intron (uc007btv.1/uc007btv.1, intron 1 of 1)	1	85022921	85323941	301021	2	381287	uc007bth.2	-4337	ENSMUSG00000089844	A530032D15Rik	RIKEN cDNA A530032D15Rik gene
92	chr1	85329721	85329721	1	*	phc1_input1_peak_92	4.08703	Intron (uc007btv.1/uc007btv.1, intron 1 of 1)	1	85022921	85323941	301021	2	381287	uc007bth.2	-5780	ENSMUSG00000089844	A530032D15Rik	RIKEN cDNA A530032D15Rik gene
93	chr1	85340066	85340066	1	*	phc1_input1_peak_93	2.68919	Distal Intergenic	1	85022921	85323941	301021	2	381287	uc007bth.2	-16125	ENSMUSG00000089844	A530032D15Rik	RIKEN cDNA A530032D15Rik gene
94	chr1	87403118	87403118	1	*	phc1_input1_peak_94	6.43101	Distal Intergenic	1	87473475	87495377	21903	2	109032	uc007btz.1	92259	ENSMUSG00000070034	Sp110	Sp110 nuclear body protein
95	chr1	87425433	87425433	1	*	phc1_input1_peak_95	3.34707	Distal Intergenic	1	87473475	87495377	21903	2	109032	uc007btz.1	69944	ENSMUSG00000070034	Sp110	Sp110 nuclear body protein
96	chr1	87491870	87491870	1	*	phc1_input1_peak_96	3.29395	Intron (uc007btz.1/109032, intron 2 of 11)	1	87473475	87495377	21903	2	109032	uc007btz.1	3507	ENSMUSG00000070034	Sp110	Sp110 nuclear body protein
97	chr1	87495936	87495936	1	*	phc1_input1_peak_97	2.93593	Promoter (<=1kb)	1	87473475	87495377	21903	2	109032	uc007bua.1	-559	ENSMUSG00000070034	Sp110	Sp110 nuclear body protein
98	chr1	88633481	88633481	1	*	phc1_input1_peak_98	3.85797	Intron (uc011wol.1/208718, intron 1 of 10)	1	88600379	88946672	346294	1	208718	uc007bvw.2	33102	ENSMUSG00000053333	Dis3l2	DIS3 like 3'-5' exoribonuclease 2
99	chr1	89050814	89050814	1	*	phc1_input1_peak_99	8.21975	Promoter (<=1kb)	1	89044230	89051663	7434	2	13599	uc007bwc.1	849	ENSMUSG00000026247	Ecel1	endothelin converting enzyme-like 1
100	chr1	89051777	89051777	1	*	phc1_input1_peak_100	3.13341	Promoter (<=1kb)	1	89044230	89051663	7434	2	13599	uc007bwc.1	-114	ENSMUSG00000026247	Ecel1	endothelin converting enzyme-like 1
101	chr1	89161522	89161522	1	*	phc1_input1_peak_101	6.36253	Promoter (<=1kb)	1	89160939	89207366	46428	1	98363	uc007bwo.1	583	ENSMUSG00000026255	Efhd1	EF hand domain containing 1
102	chr1	89505778	89505778	1	*	phc1_input1_peak_102	4.18052	Distal Intergenic	1	89516887	89617083	100197	1	16331	uc007bxc.2	-11109	ENSMUSG00000026288	Inpp5d	inositol polyphosphate-5-phosphatase D
103	chr1	89888864	89888864	1	*	phc1_input1_peak_103	3.85797	Intron (uc007bxw.1/227334, intron 8 of 27)	1	89841696	89905126	63431	2	227334	uc007bxw.1	16262	ENSMUSG00000005501	Usp40	ubiquitin specific peptidase 40
104	chr1	91265087	91265087	1	*	phc1_input1_peak_104	3.30372	Distal Intergenic	1	91351386	91791857	440472	1	347722	uc007byw.1	-86299	ENSMUSG00000055013	Agap1	ArfGAP with GTPase domain, ankyrin repeat and PH domain 1
105	chr1	91715224	91715224	1	*	phc1_input1_peak_105	2.20689	Intron (uc007byw.1/347722, intron 13 of 17)	1	91662881	91731163	68283	1	347722	uc011wpa.1	52343	ENSMUSG00000055013	Agap1	ArfGAP with GTPase domain, ankyrin repeat and PH domain 1
106	chr1	91789730	91789730	1	*	phc1_input1_peak_106	5.05622	3' UTR	1	91824537	91827751	3215	2	14472	uc007bzb.1	38021	ENSMUSG00000034486	Gbx2	gastrulation brain homeobox 2
107	chr1	94293522	94293522	1	*	phc1_input1_peak_107	3.30372	Distal Intergenic	1	94336296	94370335	34040	2	67273	uc007cbh.1	76813	ENSMUSG00000026260	Ndufa10	NADH:ubiquinone oxidoreductase subunit A10
108	chr1	94334792	94334792	1	*	phc1_input1_peak_108	3.02998	Downstream (1-2kb)	1	94336296	94370335	34040	2	67273	uc007cbh.1	35543	ENSMUSG00000026260	Ndufa10	NADH:ubiquinone oxidoreductase subunit A10
109	chr1	95044763	95044763	1	*	phc1_input1_peak_109	3.85797	Distal Intergenic	1	95047932	95057447	9516	2	71874	uc007cdj.2	12684	ENSMUSG00000034159	Mab21l4	mab-21-like 4
110	chr1	95202669	95202669	1	*	phc1_input1_peak_110	3.85797	Promoter (<=1kb)	1	95200075	95202447	2373	2	69821	uc007cdp.1	-222	ENSMUSG00000026273	Mterf4	mitochondrial transcription termination factor 4
111	chr1	98074510	98074510	1	*	phc1_input1_peak_111	3.85797	Distal Intergenic	1	97554891	97564171	9281	2	20452	uc007cfb.1	-510339	ENSMUSG00000040710	St8sia4	ST8 alpha-N-acetyl-neuraminide alpha-2,8-sialyltransferase 4
112	chr1	118691687	118691687	1	*	phc1_input1_peak_112	4.44276	Distal Intergenic	1	117581714	118477251	895538	1	636808	uc007cia.1	1109973	ENSMUSG00000070695	Cntnap5a	contactin associated protein-like 5A
113	chr1	120001137	120001137	1	*	phc1_input1_peak_113	5.05622	Distal Intergenic	1	120195095	120207709	12615	2	22099	uc007cib.1	206572	ENSMUSG00000026374	Tsn	translin
114	chr1	121318678	121318678	1	*	phc1_input1_peak_114	9.25532	Promoter (<=1kb)	1	121312042	121318825	6784	2	16324	uc007cir.1	147	ENSMUSG00000037035	Inhbb	inhibin beta-B
115	chr1	122237411	122237411	1	*	phc1_input1_peak_115	7.76536	Promoter (<=1kb)	1	122237159	122239751	2593	1	226359	uc007cjk.1	252	ENSMUSG00000036907	C1ql2	complement component 1, q subcomponent-like 2
116	chr1	122237964	122237964	1	*	phc1_input1_peak_116	9.25532	Promoter (<=1kb)	1	122237159	122239751	2593	1	226359	uc007cjk.1	805	ENSMUSG00000036907	C1ql2	complement component 1, q subcomponent-like 2
117	chr1	122239042	122239042	1	*	phc1_input1_peak_117	10.0711	Promoter (1-2kb)	1	122237159	122239751	2593	1	226359	uc007cjk.1	1883	ENSMUSG00000036907	C1ql2	complement component 1, q subcomponent-like 2
118	chr1	122498189	122498189	1	*	phc1_input1_peak_118	6.36253	Promoter (<=1kb)	1	122499064	122504568	5505	1	13798	uc007cjm.2	-875	ENSMUSG00000058665	En1	engrailed 1
119	chr1	122499104	122499104	1	*	phc1_input1_peak_119	4.44276	Promoter (<=1kb)	1	122499064	122504568	5505	1	13798	uc007cjm.2	40	ENSMUSG00000058665	En1	engrailed 1
120	chr1	122500152	122500152	1	*	phc1_input1_peak_120	6.36253	Promoter (1-2kb)	1	122499064	122504568	5505	1	13798	uc007cjm.2	1088	ENSMUSG00000058665	En1	engrailed 1
121	chr1	127434594	127434594	1	*	phc1_input1_peak_121	3.13341	Distal Intergenic	1	127457593	127492261	34669	1	74150	uc007ckg.1	-22999	ENSMUSG00000026342	Slc35f5	solute carrier family 35, member F5
122	chr1	129092724	129092724	1	*	phc1_input1_peak_122	3.85797	Distal Intergenic	1	129101563	129284789	183227	1	107895	uc007ckp.1	-8839	ENSMUSG00000036155	Mgat5	mannoside acetylglucosaminyltransferase 5
123	chr1	129769887	129769887	1	*	phc1_input1_peak_123	6.36253	Intron (uc007clc.2/226407, intron 2 of 23)	1	129765350	129840453	75104	1	226407	uc007clc.2	4537	ENSMUSG00000036104	Rab3gap1	RAB3 GTPase activating protein subunit 1
124	chr1	129961782	129961782	1	*	phc1_input1_peak_124	4.7449	Intron (uc007cld.1/226409, intron 2 of 20)	1	129850763	129998985	148223	2	226409	uc007cld.1	37203	ENSMUSG00000036086	Zranb3	zinc finger, RAN-binding domain containing 3
125	chr1	130487933	130487933	1	*	phc1_input1_peak_125	6.45711	Promoter (<=1kb)	1	130484776	130488870	4095	2	12767	uc007cls.1	937	ENSMUSG00000045382	Cxcr4	chemokine (C-X-C motif) receptor 4
126	chr1	132931011	132931011	1	*	phc1_input1_peak_126	3.30372	Distal Intergenic	1	132916422	132921547	5126	1	16153	uc007cmu.2	14589	ENSMUSG00000016529	Il10	interleukin 10
127	chr1	134861279	134861279	1	*	phc1_input1_peak_127	4.44276	Distal Intergenic	1	134886422	134921925	35504	2	17248	uc007cpk.1	60646	ENSMUSG00000054387	Mdm4	transformed mouse 3T3 cell double minute 4
128	chr1	135517764	135517764	1	*	phc1_input1_peak_128	4.44276	3' UTR	1	135500448	135506857	6410	2	20643	uc007cql.2	-10907	ENSMUSG00000090553	Snrpe	small nuclear ribonucleoprotein E
129	chr1	136019453	136019453	1	*	phc1_input1_peak_129	3.34707	Intron (uc007crf.1/71884, intron 1 of 11)	1	136007819	136048013	40195	1	71884	uc011wsd.1	11634	ENSMUSG00000026450	Chit1	chitinase 1 (chitotriosidase)
130	chr1	137815389	137815389	1	*	phc1_input1_peak_130	5.05622	Promoter (<=1kb)	1	137767972	137815601	47630	2	18772	uc007cub.1	212	ENSMUSG00000026413	Pkp1	plakophilin 1
131	chr1	138606316	138606316	1	*	phc1_input1_peak_131	3.83745	Intron (uc007cuy.1/uc007cuy.1, intron 2 of 4)	1	138521478	138526968	5491	1	226442	uc007cux.2	84838	ENSMUSG00000041483	Zfp281	zinc finger protein 281
132	chr1	140736665	140736665	1	*	phc1_input1_peak_132	5.05622	Promoter (2-3kb)	1	140721763	140739021	17259	2	16876	uc007cvr.1	2356	ENSMUSG00000019230	Lhx9	LIM homeobox protein 9
133	chr1	140737369	140737369	1	*	phc1_input1_peak_133	5.05622	Promoter (1-2kb)	1	140721763	140739021	17259	2	16876	uc007cvr.1	1652	ENSMUSG00000019230	Lhx9	LIM homeobox protein 9
134	chr1	140738090	140738090	1	*	phc1_input1_peak_134	12.0713	Promoter (<=1kb)	1	140721763	140739021	17259	2	16876	uc007cvr.1	931	ENSMUSG00000019230	Lhx9	LIM homeobox protein 9
135	chr1	140740518	140740518	1	*	phc1_input1_peak_135	10.6456	Promoter (1-2kb)	1	140727524	140739021	11498	2	16876	uc007cvu.1	-1497	ENSMUSG00000019230	Lhx9	LIM homeobox protein 9
136	chr1	140743094	140743094	1	*	phc1_input1_peak_136	7.05251	Promoter (<=1kb)	1	140721771	140743921	22151	2	16876	uc007cvt.1	827	ENSMUSG00000019230	Lhx9	LIM homeobox protein 9
137	chr1	140743949	140743949	1	*	phc1_input1_peak_137	7.24208	Promoter (<=1kb)	1	140721771	140743921	22151	2	16876	uc007cvt.1	-28	ENSMUSG00000019230	Lhx9	LIM homeobox protein 9
138	chr1	140745409	140745409	1	*	phc1_input1_peak_138	9.25532	Promoter (1-2kb)	1	140721763	140744156	22394	2	16876	uc007cvs.1	-1253	ENSMUSG00000019230	Lhx9	LIM homeobox protein 9
139	chr1	141652180	141652180	1	*	phc1_input1_peak_139	2.6541	Intron (uc007cwn.2/214403, intron 3 of 14)	1	141594496	141677816	83321	2	214403	uc007cwn.2	25636	ENSMUSG00000070594	Gm4788	predicted gene 4788
140	chr1	151769006	151769006	1	*	phc1_input1_peak_140	3.30372	Intron (uc007cxt.1/18783, intron 3 of 17)	1	151676752	151808414	131663	2	18783	uc007cxt.1	39408	ENSMUSG00000056220	Pla2g4a	phospholipase A2, group IVA (cytosolic, calcium-dependent)
141	chr1	153292285	153292285	1	*	phc1_input1_peak_141	3.30372	Intron (uc007cyu.1/98685, intron 7 of 8)	1	153275836	153305313	29478	1	98685	uc007cyw.2	16449	ENSMUSG00000053286	Trmt1l	tRNA methyltransferase 1 like
142	chr1	153340033	153340033	1	*	phc1_input1_peak_142	3.74936	Intron (uc007cyx.1/19821, intron 1 of 6)	1	153316536	153347953	31418	2	19821	uc007cyx.1	7920	ENSMUSG00000026484	Rnf2	ring finger protein 2
143	chr1	153364156	153364156	1	*	phc1_input1_peak_143	4.44276	Distal Intergenic	1	153316536	153347953	31418	2	19821	uc007cyy.1	-16203	ENSMUSG00000026484	Rnf2	ring finger protein 2
144	chr1	156944981	156944981	1	*	phc1_input1_peak_144	5.05622	Promoter (1-2kb)	1	156943497	156946766	3270	2	15939	uc007dax.2	1785	ENSMUSG00000056708	Ier5	immediate early response 5
145	chr1	157156731	157156731	1	*	phc1_input1_peak_145	3.85797	Promoter (<=1kb)	1	157129313	157156772	27460	2	19775	uc007dbg.1	41	ENSMUSG00000026469	Xpr1	xenotropic and polytropic retrovirus receptor 1
146	chr1	157581968	157581968	1	*	phc1_input1_peak_146	3.64281	Intron (uc007dbn.2/16872, intron 1 of 5)	1	157548824	157589157	40334	2	16872	uc007dbn.2	7189	ENSMUSG00000026468	Lhx4	LIM homeobox protein 4
147	chr1	157584976	157584976	1	*	phc1_input1_peak_147	18.7144	Intron (uc007dbn.2/16872, intron 1 of 5)	1	157548824	157589157	40334	2	16872	uc007dbn.2	4181	ENSMUSG00000026468	Lhx4	LIM homeobox protein 4
148	chr1	157588505	157588505	1	*	phc1_input1_peak_148	18.7243	Promoter (<=1kb)	1	157548824	157589157	40334	2	16872	uc007dbn.2	652	ENSMUSG00000026468	Lhx4	LIM homeobox protein 4
149	chr1	157590180	157590180	1	*	phc1_input1_peak_149	5.94801	Promoter (1-2kb)	1	157548824	157589157	40334	2	16872	uc007dbn.2	-1023	ENSMUSG00000026468	Lhx4	LIM homeobox protein 4
150	chr1	159757459	159757459	1	*	phc1_input1_peak_150	4.44276	Distal Intergenic	1	159465983	159492320	26338	1	89867	uc007ddo.1	291476	ENSMUSG00000026589	Sec16b	SEC16 homolog B (S. cerevisiae)
151	chr1	162187346	162187346	1	*	phc1_input1_peak_151	2.6541	3' UTR	1	162133052	162142908	9857	2	12301	uc007deg.1	-44438	ENSMUSG00000014226	Cacybp	calcyclin binding protein
152	chr1	163421074	163421074	1	*	phc1_input1_peak_152	3.85797	Distal Intergenic	1	163424788	163435421	10634	1	240873	uc007dfo.2	-3714	ENSMUSG00000066755	Tnfsf18	tumor necrosis factor (ligand) superfamily, member 18
153	chr1	165242666	165242666	1	*	phc1_input1_peak_153	6.36253	Promoter (1-2kb)	1	165175250	165243781	68532	2	18933	uc007dhh.1	1115	ENSMUSG00000026586	Prrx1	paired related homeobox 1
154	chr1	165323967	165323967	1	*	phc1_input1_peak_154	4.44276	Intron (uc007dhl.1/98376, intron 3 of 4)	1	165315040	165333772	18733	2	98376	uc007dhl.1	9805	ENSMUSG00000040124	Gorab	golgin, RAB6-interacting
155	chr1	166313964	166313964	1	*	phc1_input1_peak_155	3.64281	Intron (uc007dim.2/171567, intron 12 of 14)	1	166367398	166388486	21089	2	11931	uc007dip.1	74522	ENSMUSG00000026576	Atp1b1	ATPase, Na+/K+ transporting, beta 1 polypeptide
156	chr1	169064402	169064402	1	*	phc1_input1_peak_156	3.30372	Distal Intergenic	1	168931548	169021433	89886	1	226610	uc011wvo.1	132854	ENSMUSG00000060568	Fam78b	family with sequence similarity 78, member B
157	chr1	169618368	169618368	1	*	phc1_input1_peak_157	5.69665	Promoter (1-2kb)	1	169619689	169778864	159176	1	110648	uc007dlc.1	-1321	ENSMUSG00000026686	Lmx1a	LIM homeobox transcription factor 1 alpha
158	chr1	169619704	169619704	1	*	phc1_input1_peak_158	4.44276	Promoter (<=1kb)	1	169619689	169778864	159176	1	110648	uc007dlc.1	15	ENSMUSG00000026686	Lmx1a	LIM homeobox transcription factor 1 alpha
159	chr1	169622335	169622335	1	*	phc1_input1_peak_159	6.58423	Promoter (2-3kb)	1	169619689	169778864	159176	1	110648	uc007dlc.1	2646	ENSMUSG00000026686	Lmx1a	LIM homeobox transcription factor 1 alpha
160	chr1	173455836	173455836	1	*	phc1_input1_peak_160	5.34643	Intron (uc007doq.1/16429, intron 7 of 7)	1	173448255	173465424	17170	2	16429	uc007doq.1	9588	ENSMUSG00000038209	Itln1	intelectin 1 (galactofuranose binding)
161	chr1	180459469	180459469	1	*	phc1_input1_peak_161	6.02215	Promoter (<=1kb)	1	180459256	180862988	403733	1	269152	uc007dvh.2	213	ENSMUSG00000026494	Kif26b	kinesin family member 26B
162	chr1	181802356	181802356	1	*	phc1_input1_peak_162	3.30372	Distal Intergenic	1	181675035	181734146	59112	2	226747	uc011wxn.1	-68210	ENSMUSG00000026491	Ahctf1	AT hook containing transcription factor 1
163	chr1	182195493	182195493	1	*	phc1_input1_peak_163	4.44276	Distal Intergenic	1	182162655	182186431	23777	2	19165	uc007dwe.1	-9062	ENSMUSG00000010609	Psen2	presenilin 2
164	chr1	186341125	186341125	1	*	phc1_input1_peak_164	3.85797	Distal Intergenic	1	186551024	186556372	5349	2	15284	uc007dyn.2	215247	ENSMUSG00000039377	Hlx	H2.0-like homeobox
165	chr1	186542499	186542499	1	*	phc1_input1_peak_165	4.7449	Distal Intergenic	1	186551024	186556372	5349	2	15284	uc007dyn.2	13873	ENSMUSG00000039377	Hlx	H2.0-like homeobox
166	chr1	186549259	186549259	1	*	phc1_input1_peak_166	3.64281	Downstream (1-2kb)	1	186551024	186556372	5349	2	15284	uc007dyn.2	7113	ENSMUSG00000039377	Hlx	H2.0-like homeobox
167	chr1	186549959	186549959	1	*	phc1_input1_peak_167	7.05251	Downstream (1-2kb)	1	186551024	186556372	5349	2	15284	uc007dyn.2	6413	ENSMUSG00000039377	Hlx	H2.0-like homeobox
168	chr1	186551182	186551182	1	*	phc1_input1_peak_168	5.29804	3' UTR	1	186551024	186556372	5349	2	15284	uc007dyn.2	5190	ENSMUSG00000039377	Hlx	H2.0-like homeobox
169	chr1	186555380	186555380	1	*	phc1_input1_peak_169	8.90121	Promoter (<=1kb)	1	186551024	186556372	5349	2	15284	uc007dyn.2	992	ENSMUSG00000039377	Hlx	H2.0-like homeobox
170	chr1	186557128	186557128	1	*	phc1_input1_peak_170	6.02215	Promoter (<=1kb)	1	186551024	186556372	5349	2	15284	uc007dyn.2	-756	ENSMUSG00000039377	Hlx	H2.0-like homeobox
171	chr1	189382125	189382125	1	*	phc1_input1_peak_171	3.85797	Distal Intergenic	1	189432908	190038763	605856	1	26381	uc007eaa.1	-50783	ENSMUSG00000026610	Esrrg	estrogen-related receptor gamma
172	chr1	191104150	191104150	1	*	phc1_input1_peak_172	3.30372	Intron (uc007eak.2/16526, intron 3 of 6)	1	191031809	191167232	135424	2	16526	uc007eak.2	63082	ENSMUSG00000037624	Kcnk2	potassium channel, subfamily K, member 2
173	chr1	191277128	191277128	1	*	phc1_input1_peak_173	5.69665	Distal Intergenic	1	191031809	191226152	194344	2	16526	uc007ean.2	-50976	ENSMUSG00000037624	Kcnk2	potassium channel, subfamily K, member 2
174	chr1	191994198	191994198	1	*	phc1_input1_peak_174	16.8563	Promoter (<=1kb)	1	191945658	191994559	48902	2	19130	uc007ebb.1	361	ENSMUSG00000010175	Prox1	prospero homeobox 1
175	chr1	191995714	191995714	1	*	phc1_input1_peak_175	6.36253	Promoter (1-2kb)	1	191945658	191994559	48902	2	19130	uc007ebb.1	-1155	ENSMUSG00000010175	Prox1	prospero homeobox 1
176	chr1	191996892	191996892	1	*	phc1_input1_peak_176	5.2237	Promoter (2-3kb)	1	191945658	191994559	48902	2	19130	uc007ebb.1	-2333	ENSMUSG00000010175	Prox1	prospero homeobox 1
177	chr1	191999073	191999073	1	*	phc1_input1_peak_177	11.637	Intron (uc007ebd.1/uc007ebd.1, intron 1 of 1)	1	191945658	191994559	48902	2	19130	uc007ebb.1	-4514	ENSMUSG00000010175	Prox1	prospero homeobox 1
178	chr1	195605195	195605195	1	*	phc1_input1_peak_178	3.85797	Distal Intergenic	1	195333434	195335997	2564	2	387201	uc007eem.1	-269198	ENSMUSG00000065533	Mir205	microRNA 205
179	chr10	7655919	7655919	1	*	phc1_input1_peak_179	4.44276	Intron (uc007eir.2/68652, intron 1 of 6)	10	7625446	7675921	50476	2	68652	uc007eir.2	20002	ENSMUSG00000015755	Tab2	TGF-beta activated kinase 1/MAP3K7 binding protein 2
180	chr10	9268438	9268438	1	*	phc1_input1_peak_180	3.30372	Distal Intergenic	10	9347057	9395006	47950	2	320825	uc007eiw.1	126568	ENSMUSG00000060487	Samd5	sterile alpha motif domain containing 5
181	chr10	11393918	11393918	1	*	phc1_input1_peak_181	5.05622	Distal Intergenic	10	11063243	11177275	114033	1	13853	uc007ejv.1	330675	ENSMUSG00000055493	Epm2a	epilepsy, progressive myoclonic epilepsy, type 2 gene alpha
182	chr10	13685094	13685094	1	*	phc1_input1_peak_182	2.88572	Promoter (<=1kb)	10	13685883	13871184	185302	1	15273	uc007elg.1	-789	ENSMUSG00000015501	Hivep2	human immunodeficiency virus type I enhancer binding protein 2
183	chr10	13687953	13687953	1	*	phc1_input1_peak_183	5.69665	Promoter (1-2kb)	10	13686830	13799481	112652	1	15273	uc011xak.1	1123	ENSMUSG00000015501	Hivep2	human immunodeficiency virus type I enhancer binding protein 2
184	chr10	14165759	14165759	1	*	phc1_input1_peak_184	3.30372	Intron (uc007elk.1/215798, intron 8 of 24)	10	14122391	14264842	142452	2	215798	uc007elk.1	99083	ENSMUSG00000039116	Adgrg6	adhesion G protein-coupled receptor G6
185	chr10	19569071	19569071	1	*	phc1_input1_peak_185	7.24289	Promoter (2-3kb)	10	19567723	19571265	3543	2	76157	uc007enk.1	2194	ENSMUSG00000050473	Slc35d3	solute carrier family 35, member D3
186	chr10	19570531	19570531	1	*	phc1_input1_peak_186	14.1763	Promoter (<=1kb)	10	19567723	19571265	3543	2	76157	uc007enk.1	734	ENSMUSG00000050473	Slc35d3	solute carrier family 35, member D3
187	chr10	19571324	19571324	1	*	phc1_input1_peak_187	5.69665	Promoter (<=1kb)	10	19567723	19571265	3543	2	76157	uc007enk.1	-59	ENSMUSG00000050473	Slc35d3	solute carrier family 35, member D3
188	chr10	22279648	22279648	1	*	phc1_input1_peak_188	4.7449	Distal Intergenic	10	22364817	22423686	58870	1	353169	uc007epo.2	-85169	ENSMUSG00000037490	Slc2a12	solute carrier family 2 (facilitated glucose transporter), member 12
189	chr10	22539481	22539481	1	*	phc1_input1_peak_189	4.44276	Promoter (<=1kb)	10	22537079	22539934	2856	2	21412	uc007eps.1	453	ENSMUSG00000045680	Tcf21	transcription factor 21
190	chr10	23069185	23069185	1	*	phc1_input1_peak_190	6.36253	Promoter (<=1kb)	10	22823974	23069709	245736	2	14051	uc007ept.1	524	ENSMUSG00000010461	Eya4	EYA transcriptional coactivator and phosphatase 4
191	chr10	24589788	24589788	1	*	phc1_input1_peak_191	3.13341	Promoter (<=1kb)	10	24589792	24614156	24365	1	70208	uc007erd.2	-4	ENSMUSG00000019984	Med23	mediator complex subunit 23
192	chr10	24980685	24980685	1	*	phc1_input1_peak_192	6.36253	Intron (uc007eri.1/432442, intron 5 of 7)	10	24888896	25018969	130074	2	432442	uc007eri.1	38284	ENSMUSG00000039166	Akap7	A kinase (PRKA) anchor protein 7
193	chr10	28153985	28153985	1	*	phc1_input1_peak_193	6.36253	Intron (uc007esk.1/19272, intron 7 of 13)	10	28388201	28483845	95645	1	210757	uc007eso.1	-234216	ENSMUSG00000049109	Themis	thymocyte selection associated
194	chr10	29253055	29253055	1	*	phc1_input1_peak_194	5.05622	Promoter (2-3kb)	10	29172913	29255673	82761	2	72780	uc007etb.2	2618	ENSMUSG00000019880	Rspo3	R-spondin 3
195	chr10	31362904	31362904	1	*	phc1_input1_peak_195	5.05622	Distal Intergenic	10	31221693	31329531	107839	2	268291	uc007etu.2	-33373	ENSMUSG00000063760	Rnf217	ring finger protein 217
196	chr10	33003605	33003605	1	*	phc1_input1_peak_196	5.05622	Intron (uc011xcl.1/76757, intron 12 of 37)	10	32803289	33196515	393227	1	76757	uc011xcl.1	200316	ENSMUSG00000019787	Trdn	triadin
197	chr10	42299537	42299537	1	*	phc1_input1_peak_197	17.9116	Intron (uc007eyt.1/21907, intron 1 of 8)	10	42281777	42303394	21618	2	21907	uc007eyt.1	3857	ENSMUSG00000019803	Nr2e1	nuclear receptor subfamily 2, group E, member 1
198	chr10	42300209	42300209	1	*	phc1_input1_peak_198	7.29945	Intron (uc007eyt.1/21907, intron 1 of 8)	10	42281777	42303394	21618	2	21907	uc007eyt.1	3185	ENSMUSG00000019803	Nr2e1	nuclear receptor subfamily 2, group E, member 1
199	chr10	42303012	42303012	1	*	phc1_input1_peak_199	21.9453	Promoter (<=1kb)	10	42281777	42303394	21618	2	21907	uc007eyt.1	382	ENSMUSG00000019803	Nr2e1	nuclear receptor subfamily 2, group E, member 1
200	chr10	42304522	42304522	1	*	phc1_input1_peak_200	14.1763	Promoter (1-2kb)	10	42281777	42303394	21618	2	21907	uc007eyt.1	-1128	ENSMUSG00000019803	Nr2e1	nuclear receptor subfamily 2, group E, member 1
201	chr10	42309085	42309085	1	*	phc1_input1_peak_201	5.69665	Distal Intergenic	10	42281777	42303394	21618	2	21907	uc007eyt.1	-5691	ENSMUSG00000019803	Nr2e1	nuclear receptor subfamily 2, group E, member 1
202	chr10	42311379	42311379	1	*	phc1_input1_peak_202	20.5607	Distal Intergenic	10	42281777	42303394	21618	2	21907	uc007eyt.1	-7985	ENSMUSG00000019803	Nr2e1	nuclear receptor subfamily 2, group E, member 1
203	chr10	42351057	42351057	1	*	phc1_input1_peak_203	3.85797	Distal Intergenic	10	42281777	42303394	21618	2	21907	uc007eyt.1	-47663	ENSMUSG00000019803	Nr2e1	nuclear receptor subfamily 2, group E, member 1
204	chr10	42353000	42353000	1	*	phc1_input1_peak_204	10.0711	Distal Intergenic	10	42398723	42419797	21075	1	14628	uc007eyu.1	-45723	ENSMUSG00000038280	Ostm1	osteopetrosis associated transmembrane protein 1
205	chr10	42688489	42688489	1	*	phc1_input1_peak_205	3.30372	Distal Intergenic	10	42659687	42680588	20902	1	268297	uc007eze.2	28802	ENSMUSG00000044770	Scml4	Scm polycomb group protein like 4
206	chr10	42893168	42893168	1	*	phc1_input1_peak_206	5.69665	Promoter (1-2kb)	10	42722306	42894336	172031	2	109205	uc007ezf.1	1168	ENSMUSG00000038248	Sobp	sine oculis binding protein
207	chr10	43723995	43723995	1	*	phc1_input1_peak_207	5.94801	Promoter (<=1kb)	10	43670113	43724652	54540	2	11630	uc007ezq.2	657	ENSMUSG00000019866	Crybg1	crystallin beta-gamma domain containing 1
208	chr10	44041183	44041183	1	*	phc1_input1_peak_208	3.85797	Intron (uc007ezt.1/11793, intron 6 of 7)	10	44079482	44079574	93	1	100316688	uc011xdn.1	-38299	ENSMUSG00000089260	Mir1929	microRNA 1929
209	chr10	44495852	44495852	1	*	phc1_input1_peak_209	3.85797	Distal Intergenic	10	44166523	44248307	81785	2	12142	uc007ezw.1	-247545	ENSMUSG00000038151	Prdm1	PR domain containing 1, with ZNF domain
210	chr10	50614867	50614867	1	*	phc1_input1_peak_210	6.36253	Promoter (<=1kb)	10	50615457	50708958	93502	1	20464	uc007fal.1	-590	ENSMUSG00000019913	Sim1	single-minded family bHLH transcription factor 1
211	chr10	50620703	50620703	1	*	phc1_input1_peak_211	8.49997	Intron (uc007fal.1/20464, intron 1 of 10)	10	50615457	50708958	93502	1	20464	uc007fal.1	5246	ENSMUSG00000019913	Sim1	single-minded family bHLH transcription factor 1
212	chr10	51742874	51742874	1	*	phc1_input1_peak_212	4.72586	Promoter (<=1kb)	10	51742492	51748277	5786	1	215031	uc007fba.1	382	ENSMUSG00000049641	Vgll2	vestigial like family member 2
213	chr10	52880267	52880267	1	*	phc1_input1_peak_213	4.18052	Distal Intergenic	10	53057492	53065805	8314	1	18821	uc007fbo.2	-177225	ENSMUSG00000038583	Pln	phospholamban
214	chr10	59681432	59681432	1	*	phc1_input1_peak_214	3.72055	Promoter (<=1kb)	10	59644276	59682008	37733	2	53374	uc011xeg.1	576	ENSMUSG00000057337	Chst3	carbohydrate sulfotransferase 3
215	chr10	59682062	59682062	1	*	phc1_input1_peak_215	5.03155	Promoter (<=1kb)	10	59644276	59682008	37733	2	53374	uc011xeg.1	-54	ENSMUSG00000057337	Chst3	carbohydrate sulfotransferase 3
216	chr10	60149318	60149318	1	*	phc1_input1_peak_216	5.05622	Intron (uc007fev.1/22295, intron 2 of 68)	10	59766022	60159238	393217	2	22295	uc007fev.1	9920	ENSMUSG00000012819	Cdh23	cadherin 23 (otocadherin)
217	chr10	60289608	60289608	1	*	phc1_input1_peak_217	3.82046	Intron (uc007ffe.1/107449, intron 1 of 16)	10	60225343	60294329	68987	2	107449	uc007ffe.1	4721	ENSMUSG00000020099	Unc5b	unc-5 netrin receptor B
218	chr10	60293114	60293114	1	*	phc1_input1_peak_218	7.05251	Promoter (1-2kb)	10	60225343	60294329	68987	2	107449	uc007ffe.1	1215	ENSMUSG00000020099	Unc5b	unc-5 netrin receptor B
219	chr10	60610055	60610055	1	*	phc1_input1_peak_219	13.1797	Promoter (<=1kb)	10	60561390	60610361	48972	2	20397	uc007ffl.1	306	ENSMUSG00000020097	Sgpl1	sphingosine phosphate lyase 1
220	chr10	61582310	61582310	1	*	phc1_input1_peak_220	4.18052	Distal Intergenic	10	61570404	61573761	3358	2	69894	uc007fgt.1	-8549	ENSMUSG00000020083	Fam241b	family with sequence similarity 241, member B
221	chr10	67001772	67001772	1	*	phc1_input1_peak_221	4.03757	Promoter (1-2kb)	10	67000626	67004936	4311	1	13654	uc007fly.1	1146	ENSMUSG00000037868	Egr2	early growth response 2
222	chr10	70199378	70199378	1	*	phc1_input1_peak_222	4.44276	Distal Intergenic	10	70030569	70062039	31471	2	70911	uc007fob.2	-137339	ENSMUSG00000037747	Phyhipl	phytanoyl-CoA hydroxylase interacting protein-like
223	chr10	79070282	79070282	1	*	phc1_input1_peak_223	3.64281	3' UTR	10	79069599	79076763	7165	2	237397	uc007fzb.2	6481	ENSMUSG00000045912	C2cd4c	C2 calcium-dependent domain containing 4C
224	chr10	79953876	79953876	1	*	phc1_input1_peak_224	35.2702	Distal Intergenic	10	79957651	79980005	22355	1	246086	uc007gdn.1	-3775	ENSMUSG00000045518	Onecut3	one cut domain, family member 3
225	chr10	79955044	79955044	1	*	phc1_input1_peak_225	8.61876	Promoter (2-3kb)	10	79957651	79980005	22355	1	246086	uc007gdn.1	-2607	ENSMUSG00000045518	Onecut3	one cut domain, family member 3
226	chr10	79955611	79955611	1	*	phc1_input1_peak_226	5.69665	Promoter (2-3kb)	10	79957651	79980005	22355	1	246086	uc007gdn.1	-2040	ENSMUSG00000045518	Onecut3	one cut domain, family member 3
227	chr10	79957693	79957693	1	*	phc1_input1_peak_227	5.05622	Promoter (<=1kb)	10	79957651	79980005	22355	1	246086	uc007gdn.1	42	ENSMUSG00000045518	Onecut3	one cut domain, family member 3
228	chr10	79958895	79958895	1	*	phc1_input1_peak_228	12.4668	Promoter (1-2kb)	10	79957651	79980005	22355	1	246086	uc007gdn.1	1244	ENSMUSG00000045518	Onecut3	one cut domain, family member 3
229	chr10	79961063	79961063	1	*	phc1_input1_peak_229	4.44276	Intron (uc007gdn.1/246086, intron 1 of 1)	10	79957651	79980005	22355	1	246086	uc007gdn.1	3412	ENSMUSG00000045518	Onecut3	one cut domain, family member 3
230	chr10	79966269	79966269	1	*	phc1_input1_peak_230	31.4686	Intron (uc007gdn.1/246086, intron 1 of 1)	10	79957651	79980005	22355	1	246086	uc007gdn.1	8618	ENSMUSG00000045518	Onecut3	one cut domain, family member 3
231	chr10	80401523	80401523	1	*	phc1_input1_peak_231	3.25862	Distal Intergenic	10	80392836	80394949	2114	1	17873	uc007gfl.1	8687	ENSMUSG00000015312	Gadd45b	growth arrest and DNA-damage-inducible 45 beta
232	chr10	82186705	82186705	1	*	phc1_input1_peak_232	4.44276	Intron (uc007gjt.1/67933, intron 8 of 14)	10	82190998	82202219	11222	1	67933	uc007gju.1	-4293	ENSMUSG00000020246	Hcfc2	host cell factor C2
233	chr10	83417337	83417337	1	*	phc1_input1_peak_233	8.49997	Distal Intergenic	10	83185610	83225507	39898	1	69784	uc007gkm.2	231727	ENSMUSG00000087651	1500009L16Rik	RIKEN cDNA 1500009L16 gene
234	chr10	84222138	84222138	1	*	phc1_input1_peak_234	5.56395	Intron (uc007gkv.1/71137, intron 1 of 17)	10	84218793	84369283	150491	1	71137	uc007gkv.1	3345	ENSMUSG00000020037	Rfx4	regulatory factor X, 4 (influences HLA class II expression)
235	chr10	86955271	86955271	1	*	phc1_input1_peak_235	8.49997	Promoter (1-2kb)	10	86953786	86956405	2620	2	17172	uc007gqs.1	1134	ENSMUSG00000020052	Ascl1	achaete-scute family bHLH transcription factor 1
236	chr10	86956105	86956105	1	*	phc1_input1_peak_236	7.76536	Promoter (<=1kb)	10	86953786	86956405	2620	2	17172	uc007gqs.1	300	ENSMUSG00000020052	Ascl1	achaete-scute family bHLH transcription factor 1
237	chr10	93637202	93637202	1	*	phc1_input1_peak_237	3.85797	Intron (uc007gvo.2/22025, intron 9 of 13)	10	93619031	93659959	40929	1	22025	uc007gvp.2	18171	ENSMUSG00000005897	Nr2c1	nuclear receptor subfamily 2, group C, member 1
238	chr10	94406020	94406020	1	*	phc1_input1_peak_238	3.13341	Promoter (1-2kb)	10	94253612	94407212	153601	2	54712	uc007gvz.2	1192	ENSMUSG00000074785	Plxnc1	plexin C1
239	chr10	94406631	94406631	1	*	phc1_input1_peak_239	6.58423	Promoter (<=1kb)	10	94253612	94407212	153601	2	54712	uc007gvz.2	581	ENSMUSG00000074785	Plxnc1	plexin C1
240	chr10	94711645	94711645	1	*	phc1_input1_peak_240	3.64281	Intron (uc007gwa.1/12905, intron 1 of 1)	10	94637380	94785599	148220	2	12905	uc007gwa.1	73954	ENSMUSG00000045867	Cradd	CASP2 and RIPK1 domain containing adaptor with death domain
241	chr10	95359603	95359603	1	*	phc1_input1_peak_241	3.30372	Distal Intergenic	10	95403297	95465637	62341	1	216238	uc011xmf.1	-43694	ENSMUSG00000036499	Eea1	early endosome antigen 1
242	chr10	101066799	101066799	1	*	phc1_input1_peak_242	3.30372	Distal Intergenic	10	101144121	101475856	331736	1	100526516	uc007gya.1	-77322	ENSMUSG00000092952	Mir3059	microRNA 3059
243	chr10	102490913	102490913	1	*	phc1_input1_peak_243	3.42958	Promoter (<=1kb)	10	102470481	102491411	20931	2	216285	uc007gyg.1	498	ENSMUSG00000036602	Alx1	ALX homeobox 1
244	chr10	103629043	103629043	1	*	phc1_input1_peak_244	5.39072	Distal Intergenic	10	103615408	103624764	9357	1	100043292	uc011xmy.1	13635	ENSMUSG00000090854	Gm4340	predicted gene 4340
245	chr10	107532103	107532103	1	*	phc1_input1_peak_245	3.85797	Distal Intergenic	10	107599456	107714631	115176	1	17931	uc007gzc.1	-67353	ENSMUSG00000019907	Ppp1r12a	protein phosphatase 1, regulatory subunit 12A
246	chr10	110933552	110933552	1	*	phc1_input1_peak_246	4.67878	3' UTR	10	110937844	110938401	558	1	382421	uc011xng.1	-4292	ENSMUSG00000111997	Gm5176	high mobility group box 2 pseudogene
247	chr10	119913473	119913473	1	*	phc1_input1_peak_247	12.4668	Promoter (<=1kb)	10	119798331	119913991	115661	2	15364	uc007hfb.1	518	ENSMUSG00000056758	Hmga2	high mobility group AT-hook 2
248	chr10	119914239	119914239	1	*	phc1_input1_peak_248	5.69665	Promoter (<=1kb)	10	119798331	119913991	115661	2	15364	uc011xow.1	-248	ENSMUSG00000056758	Hmga2	high mobility group AT-hook 2
249	chr10	122702736	122702736	1	*	phc1_input1_peak_249	4.44276	Promoter (1-2kb)	10	122701132	123178035	476904	1	268354	uc007hgw.1	1604	ENSMUSG00000044071	Tafa2	TAFA chemokine like family member 2
250	chr10	126219553	126219553	1	*	phc1_input1_peak_250	5.69665	Distal Intergenic	10	126305484	126338427	32944	2	68876	uc007hhf.2	118874	ENSMUSG00000025436	Atp23	ATP23 metallopeptidase and ATP synthase assembly factor homolog
251	chr10	126517258	126517258	1	*	phc1_input1_peak_251	3.85797	Promoter (1-2kb)	10	126515963	126530225	14263	1	216439	uc007hhy.1	1295	ENSMUSG00000025422	Agap2	ArfGAP with GTPase domain, ankyrin repeat and PH domain 2
252	chr10	127102583	127102583	1	*	phc1_input1_peak_252	7.05251	Promoter (1-2kb)	10	127097974	127103759	5786	2	17937	uc007hkc.2	1176	ENSMUSG00000025402	Nab2	Ngfi-A binding protein 2
253	chr10	127227472	127227472	1	*	phc1_input1_peak_253	2.04807	Intron (uc007hko.2/103142, intron 3 of 3)	10	127238209	127252895	14687	1	19683	uc007hkq.2	-10737	ENSMUSG00000069456	Rdh16	retinol dehydrogenase 16
254	chr10	127256214	127256214	1	*	phc1_input1_peak_254	3.85797	Intron (uc011xpv.1/380674, intron 2 of 3)	10	127261272	127283621	22350	1	380674	uc007hks.2	-5058	NA	Rdh18-ps	retinol dehydrogenase 18, pseudogene
255	chr10	128193840	128193840	1	*	phc1_input1_peak_255	3.85797	Intron (uc007hod.2/78428, intron 1 of 2)	10	128185578	128203620	18043	1	78428	uc011xqi.1	8262	ENSMUSG00000064030	Pym1	PYM homolog 1, exon junction complex associated factor
256	chr10	128208935	128208935	1	*	phc1_input1_peak_256	4.44276	Distal Intergenic	10	128227966	128236261	8296	1	58223	uc007hof.1	-19031	ENSMUSG00000025355	Mmp19	matrix metallopeptidase 19
257	chr11	3717312	3717312	1	*	phc1_input1_peak_257	3.85797	Intron (uc007htq.1/74309, intron 2 of 13)	11	3603734	3675129	71396	2	74309	uc007htp.1	-42183	ENSMUSG00000020435	Osbp2	oxysterol binding protein 2
258	chr11	6546195	6546195	1	*	phc1_input1_peak_258	3.30372	Distal Intergenic	11	6535486	6538652	3167	2	22373	uc007hzb.1	-7543	ENSMUSG00000000381	Wap	whey acidic protein
259	chr11	8775557	8775557	1	*	phc1_input1_peak_259	5.05622	Intron (uc007hzo.1/uc007hzo.1, intron 3 of 3)	11	8893145	8911131	17987	2	15574	uc007hzp.1	135574	ENSMUSG00000020413	Hus1	HUS1 checkpoint clamp component
260	chr11	11016389	11016389	1	*	phc1_input1_peak_260	4.44276	Promoter (1-2kb)	11	11014747	11167724	152978	1	319922	uc007iad.2	1642	ENSMUSG00000050830	Vwc2	von Willebrand factor C domain containing 2
261	chr11	11586622	11586622	1	*	phc1_input1_peak_261	3.85797	Promoter (<=1kb)	11	11586216	11672929	86714	1	22778	uc007iam.1	406	ENSMUSG00000018654	Ikzf1	IKAROS family zinc finger 1
262	chr11	11937959	11937959	1	*	phc1_input1_peak_262	4.44276	Promoter (<=1kb)	11	11867367	11937423	70057	2	14783	uc007ibb.2	-536	ENSMUSG00000020176	Grb10	growth factor receptor bound protein 10
263	chr11	12243108	12243108	1	*	phc1_input1_peak_263	3.83469	Intron (uc007ibd.2/12808, intron 7 of 14)	11	12136679	12364963	228285	2	12808	uc007ibd.2	121855	ENSMUSG00000020173	Cobl	cordon-bleu WH2 repeat
264	chr11	12349957	12349957	1	*	phc1_input1_peak_264	3.30372	Intron (uc007ibd.2/12808, intron 1 of 14)	11	12136679	12364963	228285	2	12808	uc007ibd.2	15006	ENSMUSG00000020173	Cobl	cordon-bleu WH2 repeat
265	chr11	18774679	18774679	1	*	phc1_input1_peak_265	4.34722	Distal Intergenic	11	18780431	18918972	138542	2	17268	uc007icl.2	144293	ENSMUSG00000020160	Meis1	Meis homeobox 1
266	chr11	18775398	18775398	1	*	phc1_input1_peak_266	7.05251	Distal Intergenic	11	18780431	18918972	138542	2	17268	uc007icl.2	143574	ENSMUSG00000020160	Meis1	Meis homeobox 1
267	chr11	18913915	18913915	1	*	phc1_input1_peak_267	8.49997	Exon (uc007icp.1/uc007icp.1, exon 1 of 2)	11	18780431	18918972	138542	2	17268	uc007icl.2	5057	ENSMUSG00000020160	Meis1	Meis homeobox 1
268	chr11	18914691	18914691	1	*	phc1_input1_peak_268	16.7861	Exon (uc007icp.1/uc007icp.1, exon 2 of 2)	11	18780431	18918972	138542	2	17268	uc007icl.2	4281	ENSMUSG00000020160	Meis1	Meis homeobox 1
269	chr11	18916205	18916205	1	*	phc1_input1_peak_269	7.88185	Promoter (2-3kb)	11	18780431	18918972	138542	2	17268	uc007icl.2	2767	ENSMUSG00000020160	Meis1	Meis homeobox 1
270	chr11	18919162	18919162	1	*	phc1_input1_peak_270	7.05251	Promoter (<=1kb)	11	18909787	18918972	9186	2	17268	uc007ico.2	-190	ENSMUSG00000020160	Meis1	Meis homeobox 1
271	chr11	18919738	18919738	1	*	phc1_input1_peak_271	6.36253	Promoter (<=1kb)	11	18909787	18918972	9186	2	17268	uc007ico.2	-766	ENSMUSG00000020160	Meis1	Meis homeobox 1
272	chr11	20173147	20173147	1	*	phc1_input1_peak_272	3.85797	Distal Intergenic	11	20141526	20149427	7902	2	216543	uc007ida.1	-23720	ENSMUSG00000044066	Cep68	centrosomal protein 68
273	chr11	20300389	20300389	1	*	phc1_input1_peak_273	4.44276	Distal Intergenic	11	20346400	20346865	466	1	382492	uc011xrx.1	-46011	NA	NA	NA
274	chr11	21893872	21893872	1	*	phc1_input1_peak_274	18.7144	Downstream (<1kb)	11	21894767	21901654	6888	2	18423	uc007idy.1	7782	ENSMUSG00000005917	Otx1	orthodenticle homeobox 1
275	chr11	21899116	21899116	1	*	phc1_input1_peak_275	6.84849	Promoter (2-3kb)	11	21894767	21901654	6888	2	18423	uc007idy.1	2538	ENSMUSG00000005917	Otx1	orthodenticle homeobox 1
276	chr11	21899701	21899701	1	*	phc1_input1_peak_276	7.05251	Promoter (1-2kb)	11	21894767	21901654	6888	2	18423	uc007idy.1	1953	ENSMUSG00000005917	Otx1	orthodenticle homeobox 1
277	chr11	21901163	21901163	1	*	phc1_input1_peak_277	10.0711	Promoter (<=1kb)	11	21894767	21901654	6888	2	18423	uc007idy.1	491	ENSMUSG00000005917	Otx1	orthodenticle homeobox 1
278	chr11	21902701	21902701	1	*	phc1_input1_peak_278	12.4668	Promoter (1-2kb)	11	21894767	21901654	6888	2	18423	uc007idz.1	-1047	ENSMUSG00000005917	Otx1	orthodenticle homeobox 1
279	chr11	21903629	21903629	1	*	phc1_input1_peak_279	6.62272	Promoter (1-2kb)	11	21894767	21901654	6888	2	18423	uc007idz.1	-1975	ENSMUSG00000005917	Otx1	orthodenticle homeobox 1
280	chr11	22317502	22317502	1	*	phc1_input1_peak_280	4.18052	Distal Intergenic	11	22010356	22242295	231940	2	216565	uc007iec.1	-75207	ENSMUSG00000042302	Ehbp1	EH domain binding protein 1
281	chr11	22321152	22321152	1	*	phc1_input1_peak_281	3.85797	Distal Intergenic	11	22010356	22242295	231940	2	216565	uc007iec.1	-78857	ENSMUSG00000042302	Ehbp1	EH domain binding protein 1
282	chr11	23974559	23974559	1	*	phc1_input1_peak_282	7.76536	Distal Intergenic	11	23978056	23990906	12851	1	14025	uc007ifs.2	-3497	ENSMUSG00000000861	Bcl11a	B cell CLL/lymphoma 11A (zinc finger protein)
283	chr11	23975888	23975888	1	*	phc1_input1_peak_283	4.64304	Promoter (2-3kb)	11	23978056	23990906	12851	1	14025	uc007ifs.2	-2168	ENSMUSG00000000861	Bcl11a	B cell CLL/lymphoma 11A (zinc finger protein)
284	chr11	23977436	23977436	1	*	phc1_input1_peak_284	6.36253	Promoter (<=1kb)	11	23978056	23990906	12851	1	14025	uc007ifs.2	-620	ENSMUSG00000000861	Bcl11a	B cell CLL/lymphoma 11A (zinc finger protein)
285	chr11	23979190	23979190	1	*	phc1_input1_peak_285	12.4668	Promoter (1-2kb)	11	23978056	24073558	95503	1	14025	uc007ifv.2	1134	ENSMUSG00000000861	Bcl11a	B cell CLL/lymphoma 11A (zinc finger protein)
286	chr11	25000160	25000160	1	*	phc1_input1_peak_286	23.5051	Distal Intergenic	11	24621006	24630722	9717	2	100038617	uc011xsh.1	-369438	ENSMUSG00000073103	Gm10466	predicted gene 10466
287	chr11	29924462	29924462	1	*	phc1_input1_peak_287	4.44276	Promoter (1-2kb)	11	29643051	29926033	282983	2	237711	uc007ihq.1	1571	ENSMUSG00000044072	Eml6	echinoderm microtubule associated protein like 6
288	chr11	30844896	30844896	1	*	phc1_input1_peak_288	4.44276	Intron (uc007iic.1/66753, intron 8 of 13)	11	30829784	30854131	24348	2	66753	uc007iic.1	9235	ENSMUSG00000020311	Erlec1	endoplasmic reticulum lectin 1
289	chr11	31686928	31686928	1	*	phc1_input1_peak_289	4.44276	Distal Intergenic	11	31770879	31773074	2196	1	67579	uc007iip.1	-83951	ENSMUSG00000020300	Cpeb4	cytoplasmic polyadenylation element binding protein 4
290	chr11	33100715	33100715	1	*	phc1_input1_peak_290	3.82046	Promoter (2-3kb)	11	33100752	33103588	2837	2	27140	uc007ikg.2	2873	ENSMUSG00000040610	Tlx3	T cell leukemia, homeobox 3
291	chr11	33101583	33101583	1	*	phc1_input1_peak_291	7.24289	Promoter (2-3kb)	11	33100752	33103588	2837	2	27140	uc007ikg.2	2005	ENSMUSG00000040610	Tlx3	T cell leukemia, homeobox 3
292	chr11	33104032	33104032	1	*	phc1_input1_peak_292	8.61876	Promoter (<=1kb)	11	33100752	33103588	2837	2	27140	uc007ikg.2	-444	ENSMUSG00000040610	Tlx3	T cell leukemia, homeobox 3
293	chr11	44426472	44426472	1	*	phc1_input1_peak_293	5.05622	Distal Intergenic	11	44431636	44460322	28687	1	13591	uc007inj.1	-5164	ENSMUSG00000057098	Ebf1	early B cell factor 1
294	chr11	44430328	44430328	1	*	phc1_input1_peak_294	5.93243	Promoter (1-2kb)	11	44431636	44460322	28687	1	13591	uc007inj.1	-1308	ENSMUSG00000057098	Ebf1	early B cell factor 1
295	chr11	44432123	44432123	1	*	phc1_input1_peak_295	3.85797	Promoter (<=1kb)	11	44431636	44818674	387039	1	13591	uc007inn.1	487	ENSMUSG00000057098	Ebf1	early B cell factor 1
296	chr11	48774874	48774874	1	*	phc1_input1_peak_296	5.05622	Intron (uc007ipk.2/620913, intron 1 of 2)	11	48759652	48792883	33232	2	667214	uc011xtz.1	18009	ENSMUSG00000069893	9930111J21Rik1	RIKEN cDNA 9930111J21 gene 1
297	chr11	48864290	48864290	1	*	phc1_input1_peak_297	2.78217	Promoter (<=1kb)	11	48864235	48948889	84655	1	18356	uc007ipo.1	55	ENSMUSG00000040328	Olfr56	olfactory receptor 56
298	chr11	53292450	53292450	1	*	phc1_input1_peak_298	4.44276	Promoter (1-2kb)	11	53290080	53293697	3618	2	237761	uc007iwf.1	1247	ENSMUSG00000044352	Sowaha	sosondowah ankyrin repeat domain family member A
299	chr11	53293288	53293288	1	*	phc1_input1_peak_299	3.83469	Promoter (<=1kb)	11	53290080	53293697	3618	2	237761	uc007iwf.1	409	ENSMUSG00000044352	Sowaha	sosondowah ankyrin repeat domain family member A
300	chr11	53685136	53685136	1	*	phc1_input1_peak_300	3.28527	Exon (uc007ixc.2/20520, exon 6 of 10)	11	53598991	53672758	73768	2	622459	uc007ixa.1	-12378	ENSMUSG00000081769	Gm12216	predicted gene 12216
301	chr11	54496562	54496562	1	*	phc1_input1_peak_301	7.05251	Intron (uc007ixz.1/192786, intron 23 of 27)	11	54507525	54512787	5263	1	192786	uc007iye.1	-10963	ENSMUSG00000037533	Rapgef6	Rap guanine nucleotide exchange factor (GEF) 6
302	chr11	57643368	57643368	1	*	phc1_input1_peak_302	7.52379	Promoter (2-3kb)	11	57642215	57645649	3435	2	15110	uc007jaf.1	2281	ENSMUSG00000037335	Hand1	heart and neural crest derivatives expressed 1
303	chr11	57645057	57645057	1	*	phc1_input1_peak_303	4.72191	Promoter (<=1kb)	11	57642215	57645649	3435	2	15110	uc007jaf.1	592	ENSMUSG00000037335	Hand1	heart and neural crest derivatives expressed 1
304	chr11	59103434	59103434	1	*	phc1_input1_peak_304	8.69862	Promoter (<=1kb)	11	59061544	59104253	42710	2	22416	uc007jdp.2	819	ENSMUSG00000009900	Wnt3a	wingless-type MMTV integration site family, member 3A
305	chr11	59242927	59242927	1	*	phc1_input1_peak_305	2.78217	Intron (uc007jds.1/67826, intron 2 of 4)	11	59220652	59263458	42807	2	67826	uc007jds.1	20531	ENSMUSG00000009894	Snap47	synaptosomal-associated protein, 47
306	chr11	60454299	60454299	1	*	phc1_input1_peak_306	6.88639	Distal Intergenic	11	60513192	60527690	14499	1	16897	uc007jge.2	-58893	ENSMUSG00000020536	Llgl1	LLGL1 scribble cell polarity complex component
307	chr11	62525241	62525241	1	*	phc1_input1_peak_307	4.44276	3' UTR	11	62524988	62542595	17608	2	170740	uc007jju.1	17354	ENSMUSG00000005267	Zfp287	zinc finger protein 287
308	chr11	63734761	63734761	1	*	phc1_input1_peak_308	5.69665	Promoter (1-2kb)	11	63698195	63735786	37592	2	54710	uc007jkn.1	1025	ENSMUSG00000070407	Hs3st3b1	heparan sulfate (glucosamine) 3-O-sulfotransferase 3B1
309	chr11	63736545	63736545	1	*	phc1_input1_peak_309	2.88572	Promoter (<=1kb)	11	63698195	63735786	37592	2	54710	uc007jkn.1	-759	ENSMUSG00000070407	Hs3st3b1	heparan sulfate (glucosamine) 3-O-sulfotransferase 3B1
310	chr11	64249171	64249171	1	*	phc1_input1_peak_310	5.3345	Promoter (<=1kb)	11	64248834	64336337	87504	1	15478	uc007jkr.1	337	ENSMUSG00000047759	Hs3st3a1	heparan sulfate (glucosamine) 3-O-sulfotransferase 3A1
311	chr11	64249930	64249930	1	*	phc1_input1_peak_311	3.8211	Promoter (<=1kb)	11	64246637	64250176	3540	2	654805	uc011xwh.1	246	NA	F930015N05Rik	RIKEN cDNA F930015N05 gene
312	chr11	66340533	66340533	1	*	phc1_input1_peak_312	5.69665	Promoter (<=1kb)	11	66025227	66339628	314402	2	380702	uc007jlm.2	-905	ENSMUSG00000053930	Shisa6	shisa family member 6
313	chr11	68199058	68199058	1	*	phc1_input1_peak_313	6.58423	Promoter (1-2kb)	11	68022866	68200328	177463	2	18208	uc007jnm.1	1270	ENSMUSG00000020902	Ntn1	netrin 1
314	chr11	68767973	68767973	1	*	phc1_input1_peak_314	7.73229	Promoter (<=1kb)	11	68756793	68768575	11783	2	442801	uc007jom.1	602	ENSMUSG00000052921	Arhgef15	Rho guanine nucleotide exchange factor (GEF) 15
315	chr11	68820189	68820189	1	*	phc1_input1_peak_315	3.13341	Promoter (1-2kb)	11	68799203	68821962	22760	2	237823	uc011xws.1	1773	ENSMUSG00000020899	Pfas	phosphoribosylformylglycinamidine synthase (FGAR amidotransferase)
316	chr11	68894480	68894480	1	*	phc1_input1_peak_316	3.30372	Distal Intergenic	11	68902030	68905883	3854	1	22318	uc007jpe.1	-7550	ENSMUSG00000020894	Vamp2	vesicle-associated membrane protein 2
317	chr11	72448092	72448092	1	*	phc1_input1_peak_317	4.44276	Intron (uc007jzc.1/67128, intron 1 of 4)	11	72420763	72499983	79221	1	67128	uc007jzf.1	27329	ENSMUSG00000020794	Ube2g1	ubiquitin-conjugating enzyme E2G 1
318	chr11	73161309	73161309	1	*	phc1_input1_peak_318	3.30372	Intron (uc011xys.1/380709, intron 9 of 9)	11	73164361	73168201	3841	1	258925	uc011xyt.1	-3052	ENSMUSG00000062128	Olfr20	olfactory receptor 20
319	chr11	74335711	74335711	1	*	phc1_input1_peak_319	5.05622	Intron (uc007kbx.1/380711, intron 2 of 24)	11	74196985	74403660	206676	2	380711	uc007kbx.1	67949	ENSMUSG00000038807	Rap1gap2	RAP1 GTPase activating protein 2
320	chr11	74981448	74981448	1	*	phc1_input1_peak_320	4.11481	Promoter (<=1kb)	11	74978067	74981654	3588	2	15248	uc007kdc.1	206	ENSMUSG00000043099	Hic1	hypermethylated in cancer 1
321	chr11	75007869	75007869	1	*	phc1_input1_peak_321	7.24208	Promoter (<=1kb)	11	75007495	75081264	73770	1	237847	uc007kdh.1	374	ENSMUSG00000045287	Rtn4rl1	reticulon 4 receptor-like 1
322	chr11	78026815	78026815	1	*	phc1_input1_peak_322	5.05622	Exon (uc007kio.2/20926, exon 11 of 19)	11	78020251	78037188	16938	2	20926	uc007kio.2	10373	ENSMUSG00000002052	Supt6	suppressor of Ty 6
323	chr11	78425033	78425033	1	*	phc1_input1_peak_323	2.45216	Intron (uc007kjw.1/18099, intron 3 of 10)	11	78355319	78364237	8919	2	69071	uc007kjv.1	-60796	ENSMUSG00000037278	Tmem97	transmembrane protein 97
324	chr11	79908758	79908758	1	*	phc1_input1_peak_324	5.69665	Exon (uc007klf.2/237877, exon 2 of 5)	11	79902902	79949293	46392	1	237877	uc011yar.1	5856	ENSMUSG00000017550	Atad5	ATPase family, AAA domain containing 5
325	chr11	82201412	82201412	1	*	phc1_input1_peak_325	15.9482	Promoter (<=1kb)	11	82202402	82259829	57428	1	270893	uc007kmv.1	-990	ENSMUSG00000020701	Tmem132e	transmembrane protein 132E
326	chr11	82203360	82203360	1	*	phc1_input1_peak_326	5.05622	Promoter (<=1kb)	11	82202402	82259829	57428	1	270893	uc007kmv.1	958	ENSMUSG00000020701	Tmem132e	transmembrane protein 132E
327	chr11	82744534	82744534	1	*	phc1_input1_peak_327	17.4014	Intron (uc007knv.2/217012, intron 13 of 19)	11	82725182	82756908	31727	1	217012	uc007knw.1	19352	ENSMUSG00000018845	Unc45b	unc-45 myosin chaperone B
328	chr11	82745610	82745610	1	*	phc1_input1_peak_328	10.8237	Intron (uc007knv.2/217012, intron 13 of 19)	11	82765604	82772304	6701	1	327978	uc007kny.1	-19994	ENSMUSG00000054404	Slfn5	schlafen 5
329	chr11	83618303	83618303	1	*	phc1_input1_peak_329	5.05622	Distal Intergenic	11	83587924	83600343	12420	1	217026	uc007kpw.1	30379	ENSMUSG00000000976	Heatr6	HEAT repeat containing 6
330	chr11	83664742	83664742	1	*	phc1_input1_peak_330	10.8247	Promoter (<=1kb)	11	83664371	83719317	54947	1	21410	uc007kpy.1	371	ENSMUSG00000020679	Hnf1b	HNF1 homeobox B
331	chr11	83666869	83666869	1	*	phc1_input1_peak_331	10.8247	Promoter (2-3kb)	11	83664371	83719317	54947	1	21410	uc007kpy.1	2498	ENSMUSG00000020679	Hnf1b	HNF1 homeobox B
332	chr11	84333155	84333155	1	*	phc1_input1_peak_332	5.05622	Exon (uc007kqo.1/16869, exon 5 of 5)	11	84332881	84339036	6156	2	16869	uc007kqo.1	5881	ENSMUSG00000018698	Lhx1	LIM homeobox protein 1
333	chr11	84333826	84333826	1	*	phc1_input1_peak_333	6.09423	Exon (uc007kqo.1/16869, exon 4 of 5)	11	84332881	84339036	6156	2	16869	uc007kqo.1	5210	ENSMUSG00000018698	Lhx1	LIM homeobox protein 1
334	chr11	84334457	84334457	1	*	phc1_input1_peak_334	3.55323	Intron (uc007kqo.1/16869, intron 3 of 4)	11	84332881	84339036	6156	2	16869	uc007kqo.1	4579	ENSMUSG00000018698	Lhx1	LIM homeobox protein 1
335	chr11	84337486	84337486	1	*	phc1_input1_peak_335	15.0547	Promoter (1-2kb)	11	84332881	84339036	6156	2	16869	uc007kqo.1	1550	ENSMUSG00000018698	Lhx1	LIM homeobox protein 1
336	chr11	84338566	84338566	1	*	phc1_input1_peak_336	11.7829	Promoter (<=1kb)	11	84332881	84339036	6156	2	16869	uc007kqo.1	470	ENSMUSG00000018698	Lhx1	LIM homeobox protein 1
337	chr11	84340147	84340147	1	*	phc1_input1_peak_337	6.62272	Promoter (1-2kb)	11	84332881	84339036	6156	2	16869	uc007kqo.1	-1111	ENSMUSG00000018698	Lhx1	LIM homeobox protein 1
338	chr11	84341977	84341977	1	*	phc1_input1_peak_338	5.05622	Promoter (2-3kb)	11	84332881	84339036	6156	2	16869	uc007kqo.1	-2941	ENSMUSG00000018698	Lhx1	LIM homeobox protein 1
339	chr11	84342887	84342887	1	*	phc1_input1_peak_339	5.05622	Intron (uc007kqp.1/uc007kqp.1, intron 1 of 3)	11	84332881	84339036	6156	2	16869	uc007kqo.1	-3851	ENSMUSG00000018698	Lhx1	LIM homeobox protein 1
340	chr11	85487876	85487876	1	*	phc1_input1_peak_340	4.34722	Intron (uc007krp.2/192197, intron 23 of 23)	11	85454206	85639560	185355	1	192197	uc007kru.2	33670	ENSMUSG00000059439	Bcas3	breast carcinoma amplified sequence 3
341	chr11	85644701	85644701	1	*	phc1_input1_peak_341	4.18052	Promoter (1-2kb)	11	85646117	85655450	9334	1	21385	uc007ksb.1	-1416	ENSMUSG00000000093	Tbx2	T-box 2
342	chr11	85645639	85645639	1	*	phc1_input1_peak_342	5.74005	Promoter (<=1kb)	11	85646117	85655450	9334	1	21385	uc007ksb.1	-478	ENSMUSG00000000093	Tbx2	T-box 2
343	chr11	85647309	85647309	1	*	phc1_input1_peak_343	8.36348	Promoter (1-2kb)	11	85646117	85655450	9334	1	21385	uc007ksb.1	1192	ENSMUSG00000000093	Tbx2	T-box 2
344	chr11	85650933	85650933	1	*	phc1_input1_peak_344	14.8265	Intron (uc007ksb.1/21385, intron 5 of 6)	11	85646117	85655450	9334	1	21385	uc007ksb.1	4816	ENSMUSG00000000093	Tbx2	T-box 2
345	chr11	85658064	85658064	1	*	phc1_input1_peak_345	3.13341	Distal Intergenic	11	85646117	85655450	9334	1	21385	uc007ksb.1	11947	ENSMUSG00000000093	Tbx2	T-box 2
346	chr11	85701908	85701908	1	*	phc1_input1_peak_346	7.05251	Promoter (1-2kb)	11	85703565	85729599	26035	1	21387	uc007ksc.2	-1657	ENSMUSG00000000094	Tbx4	T-box 4
347	chr11	85703418	85703418	1	*	phc1_input1_peak_347	3.30372	Promoter (<=1kb)	11	85703565	85729599	26035	1	21387	uc007ksc.2	-147	ENSMUSG00000000094	Tbx4	T-box 4
348	chr11	85704201	85704201	1	*	phc1_input1_peak_348	4.95702	Promoter (<=1kb)	11	85703565	85729599	26035	1	21387	uc007ksc.2	636	ENSMUSG00000000094	Tbx4	T-box 4
349	chr11	86063743	86063743	1	*	phc1_input1_peak_349	3.85797	Intron (uc007ksh.1/uc007ksh.1, intron 2 of 6)	11	86024185	86070048	45864	2	70422	uc007ksi.1	6305	ENSMUSG00000018068	Ints2	integrator complex subunit 2
350	chr11	86365558	86365558	1	*	phc1_input1_peak_350	4.44276	Intron (uc007ksr.1/56427, intron 3 of 9)	11	86358493	86380862	22370	1	56427	uc007ksu.2	7065	ENSMUSG00000020513	Tubd1	tubulin, delta 1
351	chr11	86598489	86598489	1	*	phc1_input1_peak_351	6.36253	Exon (uc007ktc.1/67487, exon 12 of 18)	11	86582351	86621162	38812	2	67487	uc007ktc.1	22673	ENSMUSG00000018425	Dhx40	DEAH (Asp-Glu-Ala-His) box polypeptide 40
352	chr11	88388694	88388694	1	*	phc1_input1_peak_352	4.42018	Intron (uc007kvl.2/76626, intron 6 of 13)	11	88547268	88579581	32314	2	100504473	uc007kvq.2	190887	NA	NA	NA
353	chr11	89324823	89324823	1	*	phc1_input1_peak_353	3.85797	Intron (uc007kwj.1/382543, intron 5 of 14)	11	89251537	89280262	28726	2	214604	uc007kwi.1	-44561	NA	NA	NA
354	chr11	90152239	90152239	1	*	phc1_input1_peak_354	3.85797	Distal Intergenic	11	90110119	90139887	29769	1	67468	uc007kwp.1	42120	ENSMUSG00000003948	Mmd	monocyte to macrophage differentiation-associated
355	chr11	90251437	90251437	1	*	phc1_input1_peak_355	3.85797	Promoter (<=1kb)	11	90197849	90250962	53114	2	217082	uc007kwr.1	-475	ENSMUSG00000003949	Hlf	hepatic leukemia factor
356	chr11	91476929	91476929	1	*	phc1_input1_peak_356	5.69665	Distal Intergenic	11	91436600	91438869	2270	2	73470	uc007kxf.1	-38060	ENSMUSG00000046755	Kif2b	kinesin family member 2B
357	chr11	92961011	92961011	1	*	phc1_input1_peak_357	3.30372	Promoter (<=1kb)	11	92960604	93463065	502462	1	72605	uc007kxj.2	407	ENSMUSG00000056158	Car10	carbonic anhydrase 10
358	chr11	92961556	92961556	1	*	phc1_input1_peak_358	4.44276	Promoter (<=1kb)	11	92960604	93463065	502462	1	72605	uc007kxj.2	952	ENSMUSG00000056158	Car10	carbonic anhydrase 10
359	chr11	93976791	93976791	1	*	phc1_input1_peak_359	3.64281	Intron (uc007kxx.1/70834, intron 27 of 28)	11	93984131	93987399	3269	1	70834	uc007kye.1	-7340	ENSMUSG00000020859	Spag9	sperm associated antigen 9
360	chr11	94334070	94334070	1	*	phc1_input1_peak_360	4.44276	Promoter (1-2kb)	11	94269705	94335512	65808	2	12291	uc007kyr.2	1442	ENSMUSG00000020866	Cacna1g	calcium channel, voltage-dependent, T type, alpha 1G subunit
361	chr11	94765455	94765455	1	*	phc1_input1_peak_361	4.44276	Intron (uc007kzm.1/uc007kzm.1, intron 1 of 5)	11	94797584	94813170	15587	1	12842	uc007kzn.1	-32129	ENSMUSG00000001506	Col1a1	collagen, type I, alpha 1
362	chr11	94852729	94852729	1	*	phc1_input1_peak_362	5.05622	Promoter (<=1kb)	11	94852526	94868212	15687	1	217124	uc007kzr.2	203	ENSMUSG00000038976	Ppp1r9b	protein phosphatase 1, regulatory subunit 9B
363	chr11	94871773	94871773	1	*	phc1_input1_peak_363	5.69665	Promoter (<=1kb)	11	94871193	94887401	16209	1	217125	uc007kzt.1	580	ENSMUSG00000047181	Samd14	sterile alpha motif domain containing 14
364	chr11	95005820	95005820	1	*	phc1_input1_peak_364	3.30372	Promoter (1-2kb)	11	95001761	95007115	5355	2	13394	uc007kzz.2	1295	ENSMUSG00000020871	Dlx4	distal-less homeobox 4
365	chr11	95006499	95006499	1	*	phc1_input1_peak_365	4.42017	Promoter (<=1kb)	11	95001761	95007115	5355	2	13394	uc007kzz.2	616	ENSMUSG00000020871	Dlx4	distal-less homeobox 4
366	chr11	95528097	95528097	1	*	phc1_input1_peak_366	4.7449	Promoter (<=1kb)	11	95528271	95542087	13817	1	18673	uc007lan.2	-174	ENSMUSG00000038845	Phb	prohibitin
367	chr11	95676241	95676241	1	*	phc1_input1_peak_367	2.6541	Intron (uc007lap.1/237928, intron 5 of 6)	11	95685814	95693454	7641	1	237928	uc007las.2	-9573	ENSMUSG00000050860	Phospho1	phosphatase, orphan 1
368	chr11	95987259	95987259	1	*	phc1_input1_peak_368	4.44276	Distal Intergenic	11	95995100	96026766	31667	1	237930	uc011ydd.1	-7841	ENSMUSG00000038756	Ttll6	tubulin tyrosine ligase-like family, member 6
369	chr11	96037402	96037402	1	*	phc1_input1_peak_369	5.3345	Distal Intergenic	11	96055675	96057913	2239	1	15408	uc007lbk.1	-18273	ENSMUSG00000049604	Hoxb13	homeobox B13
370	chr11	96038857	96038857	1	*	phc1_input1_peak_370	7.97499	Distal Intergenic	11	96055675	96057913	2239	1	15408	uc007lbk.1	-16818	ENSMUSG00000049604	Hoxb13	homeobox B13
371	chr11	96051582	96051582	1	*	phc1_input1_peak_371	5.93243	Distal Intergenic	11	96055675	96057913	2239	1	15408	uc007lbk.1	-4093	ENSMUSG00000049604	Hoxb13	homeobox B13
372	chr11	96055382	96055382	1	*	phc1_input1_peak_372	4.92552	Promoter (<=1kb)	11	96055675	96057913	2239	1	15408	uc007lbk.1	-293	ENSMUSG00000049604	Hoxb13	homeobox B13
373	chr11	96064356	96064356	1	*	phc1_input1_peak_373	5.69665	Distal Intergenic	11	96055675	96057913	2239	1	15408	uc007lbk.1	8681	ENSMUSG00000049604	Hoxb13	homeobox B13
374	chr11	96131485	96131485	1	*	phc1_input1_peak_374	8.61876	Promoter (1-2kb)	11	96132644	96137907	5264	1	15417	uc007lbn.1	-1159	ENSMUSG00000020875	Hoxb9	homeobox B9
375	chr11	96133500	96133500	1	*	phc1_input1_peak_375	8.49997	Promoter (<=1kb)	11	96132837	96137907	5071	1	15417	uc007lbo.1	663	ENSMUSG00000020875	Hoxb9	homeobox B9
376	chr11	96141687	96141687	1	*	phc1_input1_peak_376	6.09423	Promoter (1-2kb)	11	96143219	96146629	3411	1	15416	uc007lbp.1	-1532	ENSMUSG00000056648	Hoxb8	homeobox B8
377	chr11	96144483	96144483	1	*	phc1_input1_peak_377	25.6165	Promoter (1-2kb)	11	96143219	96146639	3421	1	15416	uc007lbq.1	1264	ENSMUSG00000056648	Hoxb8	homeobox B8
378	chr11	96145596	96145596	1	*	phc1_input1_peak_378	9.25532	Promoter (2-3kb)	11	96147960	96151477	3518	1	15415	uc007lbr.1	-2364	ENSMUSG00000038721	Hoxb7	homeobox B7
379	chr11	96147240	96147240	1	*	phc1_input1_peak_379	5.44204	Promoter (<=1kb)	11	96147960	96151477	3518	1	15415	uc007lbr.1	-720	ENSMUSG00000038721	Hoxb7	homeobox B7
380	chr11	96148216	96148216	1	*	phc1_input1_peak_380	10.0711	Promoter (<=1kb)	11	96147960	96151477	3518	1	15415	uc007lbr.1	256	ENSMUSG00000038721	Hoxb7	homeobox B7
381	chr11	96151815	96151815	1	*	phc1_input1_peak_381	3.83745	Distal Intergenic	11	96147960	96151477	3518	1	15415	uc007lbr.1	3855	ENSMUSG00000038721	Hoxb7	homeobox B7
382	chr11	96152807	96152807	1	*	phc1_input1_peak_382	5.3345	Intron (uc007lbs.1/uc007lbs.1, intron 2 of 2)	11	96147960	96151477	3518	1	15415	uc007lbr.1	4847	ENSMUSG00000038721	Hoxb7	homeobox B7
383	chr11	96154651	96154651	1	*	phc1_input1_peak_383	7.88185	Intron (uc007lbs.1/uc007lbs.1, intron 2 of 2)	11	96160485	96162883	2399	1	15414	uc007lbt.1	-5834	ENSMUSG00000000690	Hoxb6	homeobox B6
384	chr11	96156739	96156739	1	*	phc1_input1_peak_384	8.59977	Intron (uc007lbs.1/uc007lbs.1, intron 1 of 2)	11	96160485	96162883	2399	1	15414	uc007lbt.1	-3746	ENSMUSG00000000690	Hoxb6	homeobox B6
385	chr11	96158818	96158818	1	*	phc1_input1_peak_385	2.69505	Promoter (1-2kb)	11	96160485	96162883	2399	1	15414	uc007lbt.1	-1667	ENSMUSG00000000690	Hoxb6	homeobox B6
386	chr11	96160627	96160627	1	*	phc1_input1_peak_386	29.4282	Promoter (<=1kb)	11	96160485	96162883	2399	1	15414	uc007lbt.1	142	ENSMUSG00000000690	Hoxb6	homeobox B6
387	chr11	96163202	96163202	1	*	phc1_input1_peak_387	6.62272	Promoter (1-2kb)	11	96164826	96167435	2610	1	15413	uc007lbu.2	-1624	ENSMUSG00000038700	Hoxb5	homeobox B5
388	chr11	96165081	96165081	1	*	phc1_input1_peak_388	5.44204	Promoter (<=1kb)	11	96164826	96167435	2610	1	15413	uc007lbu.2	255	ENSMUSG00000038700	Hoxb5	homeobox B5
389	chr11	96165857	96165857	1	*	phc1_input1_peak_389	5.15816	Promoter (1-2kb)	11	96164826	96167435	2610	1	15413	uc007lbu.2	1031	ENSMUSG00000038700	Hoxb5	homeobox B5
390	chr11	96166398	96166398	1	*	phc1_input1_peak_390	5.94801	Promoter (1-2kb)	11	96164826	96167435	2610	1	15413	uc007lbu.2	1572	ENSMUSG00000038700	Hoxb5	homeobox B5
391	chr11	96173192	96173192	1	*	phc1_input1_peak_391	3.34707	Distal Intergenic	11	96178479	96178588	110	1	723893	uc011ydg.1	-5287	ENSMUSG00000065519	Mir10a	microRNA 10a
392	chr11	96176642	96176642	1	*	phc1_input1_peak_392	4.42018	Promoter (1-2kb)	11	96178479	96178588	110	1	723893	uc011ydg.1	-1837	ENSMUSG00000065519	Mir10a	microRNA 10a
393	chr11	96178689	96178689	1	*	phc1_input1_peak_393	4.09434	Promoter (<=1kb)	11	96178479	96178588	110	1	723893	uc011ydg.1	210	ENSMUSG00000065519	Mir10a	microRNA 10a
394	chr11	96179315	96179315	1	*	phc1_input1_peak_394	5.41198	Promoter (<=1kb)	11	96179581	96182952	3372	1	15412	uc007lbv.2	-266	ENSMUSG00000038692	Hoxb4	homeobox B4
395	chr11	96180171	96180171	1	*	phc1_input1_peak_395	5.05622	Promoter (<=1kb)	11	96179581	96182952	3372	1	15412	uc007lbv.2	590	ENSMUSG00000038692	Hoxb4	homeobox B4
396	chr11	96181420	96181420	1	*	phc1_input1_peak_396	10.8247	Promoter (1-2kb)	11	96179581	96182952	3372	1	15412	uc007lbv.2	1839	ENSMUSG00000038692	Hoxb4	homeobox B4
397	chr11	96187232	96187232	1	*	phc1_input1_peak_397	7.97499	Promoter (2-3kb)	11	96184440	96209244	24805	1	15410	uc007lbw.1	2792	ENSMUSG00000048763	Hoxb3	homeobox B3
398	chr11	96191824	96191824	1	*	phc1_input1_peak_398	4.44276	Intron (uc007lbw.1/15410, intron 1 of 3)	11	96184440	96209244	24805	1	15410	uc007lbw.1	7384	ENSMUSG00000048763	Hoxb3	homeobox B3
399	chr11	96193663	96193663	1	*	phc1_input1_peak_399	8.46479	Intron (uc007lbw.1/15410, intron 1 of 3)	11	96184440	96209244	24805	1	15410	uc007lbw.1	9223	ENSMUSG00000048763	Hoxb3	homeobox B3
400	chr11	96194768	96194768	1	*	phc1_input1_peak_400	12.4668	Intron (uc007lbw.1/15410, intron 1 of 3)	11	96205083	96209244	4162	1	15410	uc007lbx.1	-10315	ENSMUSG00000048763	Hoxb3	homeobox B3
401	chr11	96203171	96203171	1	*	phc1_input1_peak_401	18.7144	Promoter (1-2kb)	11	96205083	96209244	4162	1	15410	uc007lbx.1	-1912	ENSMUSG00000048763	Hoxb3	homeobox B3
402	chr11	96204132	96204132	1	*	phc1_input1_peak_402	4.44276	Promoter (<=1kb)	11	96205083	96209244	4162	1	15410	uc007lbx.1	-951	ENSMUSG00000048763	Hoxb3	homeobox B3
403	chr11	96205690	96205690	1	*	phc1_input1_peak_403	7.05251	Promoter (<=1kb)	11	96205083	96209244	4162	1	15410	uc007lbx.1	607	ENSMUSG00000048763	Hoxb3	homeobox B3
404	chr11	96207357	96207357	1	*	phc1_input1_peak_404	5.94801	Promoter (2-3kb)	11	96205083	96209244	4162	1	15410	uc007lbx.1	2274	ENSMUSG00000048763	Hoxb3	homeobox B3
405	chr11	96214955	96214955	1	*	phc1_input1_peak_405	21.6001	Promoter (2-3kb)	11	96212946	96215328	2383	1	103889	uc007lby.1	2009	ENSMUSG00000075588	Hoxb2	homeobox B2
406	chr11	98189082	98189082	1	*	phc1_input1_peak_406	22.5868	Promoter (1-2kb)	11	98186731	98190959	4229	2	18013	uc009vai.1	1877	ENSMUSG00000038255	Neurod2	neurogenic differentiation 2
407	chr11	98209737	98209737	1	*	phc1_input1_peak_407	6.33367	Promoter (<=1kb)	11	98210052	98219109	9058	1	19049	uc007lfz.1	-315	ENSMUSG00000061718	Ppp1r1b	protein phosphatase 1, regulatory inhibitor subunit 1B
408	chr11	98602286	98602286	1	*	phc1_input1_peak_408	3.13341	Promoter (<=1kb)	11	98603187	98619009	15823	1	21833	uc007lhd.1	-901	ENSMUSG00000058756	Thra	thyroid hormone receptor alpha
409	chr11	99130169	99130169	1	*	phc1_input1_peak_409	3.64281	Distal Intergenic	11	99141407	99146552	5146	2	75706	uc007lim.1	16383	ENSMUSG00000020913	Krt24	keratin 24
410	chr11	99347290	99347290	1	*	phc1_input1_peak_410	3.85797	Promoter (<=1kb)	11	99339287	99348105	8819	2	94179	uc007liv.1	815	ENSMUSG00000006777	Krt23	keratin 23
411	chr11	99764966	99764966	1	*	phc1_input1_peak_411	3.30372	Distal Intergenic	11	99769234	99770204	971	1	70831	uc007ljw.1	-4268	ENSMUSG00000070334	Krtap31-1	keratin associated protein 31-1
412	chr11	100089479	100089479	1	*	phc1_input1_peak_412	5.05622	Distal Intergenic	11	100064476	100068824	4349	2	16664	uc007lkp.1	-20655	ENSMUSG00000045545	Krt14	keratin 14
413	chr11	100843579	100843579	1	*	phc1_input1_peak_413	4.44276	Distal Intergenic	11	100824085	100831931	7847	2	19285	uc007lms.1	-11648	ENSMUSG00000004044	Cavin1	caveolae associated 1
414	chr11	100923916	100923916	1	*	phc1_input1_peak_414	3.13341	3' UTR	11	100931191	100938985	7795	1	27419	uc007lmz.2	-7275	ENSMUSG00000001751	Naglu	alpha-N-acetylglucosaminidase (Sanfilippo disease IIIB)
415	chr11	101032447	101032447	1	*	phc1_input1_peak_415	3.13341	Promoter (<=1kb)	11	101023993	101032616	8624	2	217198	uc007lnq.1	169	ENSMUSG00000035172	Plekhh3	pleckstrin homology domain containing, family H (with MyTH4 domain) member 3
416	chr11	102201385	102201385	1	*	phc1_input1_peak_416	3.60797	Distal Intergenic	11	102165874	102180410	14537	2	21429	uc011yfr.1	-20975	ENSMUSG00000020923	Ubtf	upstream binding transcription factor, RNA polymerase I
417	chr11	102807151	102807151	1	*	phc1_input1_peak_417	3.34707	Promoter (<=1kb)	11	102800578	102807775	7198	2	23829	uc007lsz.2	624	ENSMUSG00000045532	C1ql1	complement component 1, q subcomponent-like 1
418	chr11	103994987	103994987	1	*	phc1_input1_peak_418	4.88339	Promoter (<=1kb)	11	103994196	104036832	42637	1	12921	uc011yfy.1	791	ENSMUSG00000018634	Crhr1	corticotropin releasing hormone receptor 1
419	chr11	104094232	104094232	1	*	phc1_input1_peak_419	4.34722	Promoter (1-2kb)	11	104092750	104193407	100658	1	17762	uc011yga.1	1482	ENSMUSG00000018411	Mapt	microtubule-associated protein tau
420	chr11	107171752	107171752	1	*	phc1_input1_peak_420	3.30372	Intron (uc007mak.1/71795, intron 3 of 7)	11	107069206	107198951	129746	2	71795	uc007mak.1	27199	ENSMUSG00000040430	Pitpnc1	phosphatidylinositol transfer protein, cytoplasmic 1
421	chr11	107557629	107557629	1	*	phc1_input1_peak_421	3.30372	Distal Intergenic	11	107564532	107577790	13259	2	12299	uc007may.1	20161	ENSMUSG00000020722	Cacng1	calcium channel, voltage-dependent, gamma subunit 1
422	chr11	107656561	107656561	1	*	phc1_input1_peak_422	3.85797	Promoter (<=1kb)	11	107596094	107655778	59685	2	54377	uc007maz.1	-783	ENSMUSG00000020723	Cacng4	calcium channel, voltage-dependent, gamma subunit 4
423	chr11	108182074	108182074	1	*	phc1_input1_peak_423	5.69665	Intron (uc011ygr.1/18750, intron 2 of 16)	11	107794701	108205202	410502	2	18750	uc011ygr.1	23128	ENSMUSG00000050965	Prkca	protein kinase C, alpha
424	chr11	112642396	112642396	1	*	phc1_input1_peak_424	6.58423	Promoter (<=1kb)	11	112548957	112643290	94334	2	217294	uc007mec.1	894	ENSMUSG00000041674	BC006965	cDNA sequence BC006965
425	chr11	112642837	112642837	1	*	phc1_input1_peak_425	5.03155	Promoter (<=1kb)	11	112548957	112643290	94334	2	217294	uc007mec.1	453	ENSMUSG00000041674	BC006965	cDNA sequence BC006965
426	chr11	112643654	112643654	1	*	phc1_input1_peak_426	11.5931	Promoter (<=1kb)	11	112643524	112649071	5548	1	20682	uc007med.2	130	ENSMUSG00000000567	Sox9	SRY (sex determining region Y)-box 9
427	chr11	112644764	112644764	1	*	phc1_input1_peak_427	6.36253	Promoter (1-2kb)	11	112643524	112649071	5548	1	20682	uc007med.2	1240	ENSMUSG00000000567	Sox9	SRY (sex determining region Y)-box 9
428	chr11	112645425	112645425	1	*	phc1_input1_peak_428	7.05251	Promoter (<=1kb)	11	112646042	112646701	660	1	20682	uc011ygx.1	-617	ENSMUSG00000000567	Sox9	SRY (sex determining region Y)-box 9
429	chr11	114713048	114713048	1	*	phc1_input1_peak_429	5.05622	Promoter (<=1kb)	11	114712854	114730410	17557	1	70355	uc011yhg.1	194	ENSMUSG00000051043	Gprc5c	G protein-coupled receptor, family C, group 5, member C
430	chr11	114885446	114885446	1	*	phc1_input1_peak_430	3.30372	Promoter (2-3kb)	11	114882042	114888326	6285	2	100043125	uc007mgg.1	2880	ENSMUSG00000089722	Cd300ld5	CD300 molecule like family member D5
431	chr11	115604326	115604326	1	*	phc1_input1_peak_431	4.44276	Distal Intergenic	11	115626747	115660347	33601	1	71947	uc007mil.1	-22421	ENSMUSG00000020747	Tmem94	transmembrane protein 94
432	chr11	115891472	115891472	1	*	phc1_input1_peak_432	7.24289	Promoter (<=1kb)	11	115891636	115922508	30873	1	217331	uc007mjp.1	-164	ENSMUSG00000020770	Unk	unkempt family zinc finger
433	chr11	116609322	116609322	1	*	phc1_input1_peak_433	5.5414	Intron (uc011yib.1/20445, intron 8 of 8)	11	116613481	116619197	5717	1	193217	uc007mmb.1	-4159	NA	BC018473	cDNA sequence BC018473
434	chr11	117826453	117826453	1	*	phc1_input1_peak_434	3.60797	Downstream (<1kb)	11	117827401	117830680	3280	2	12702	uc007moi.2	4227	ENSMUSG00000053113	Socs3	suppressor of cytokine signaling 3
435	chr11	118431277	118431277	1	*	phc1_input1_peak_435	3.30372	Intron (uc007mpl.1/52897, intron 4 of 14)	11	118351074	118374718	23645	2	52897	uc011yiq.1	-56559	ENSMUSG00000025576	Rbfox3	RNA binding protein, fox-1 homolog (C. elegans) 3
436	chr11	118897297	118897297	1	*	phc1_input1_peak_436	14.0656	Downstream (2-3kb)	11	118899750	118902227	2478	2	30951	uc007mpu.1	4930	ENSMUSG00000025578	Cbx8	chromobox 8
437	chr11	118898433	118898433	1	*	phc1_input1_peak_437	24.5953	Downstream (1-2kb)	11	118899750	118902227	2478	2	30951	uc007mpu.1	3794	ENSMUSG00000025578	Cbx8	chromobox 8
438	chr11	118902022	118902022	1	*	phc1_input1_peak_438	7.24289	Promoter (<=1kb)	11	118899750	118902227	2478	2	30951	uc007mpu.1	205	ENSMUSG00000025578	Cbx8	chromobox 8
439	chr11	118902952	118902952	1	*	phc1_input1_peak_439	4.34722	Promoter (<=1kb)	11	118899750	118902227	2478	2	30951	uc007mpu.1	-725	ENSMUSG00000025578	Cbx8	chromobox 8
440	chr11	118907918	118907918	1	*	phc1_input1_peak_440	5.05622	Distal Intergenic	11	118899750	118902227	2478	2	30951	uc007mpu.1	-5691	ENSMUSG00000025578	Cbx8	chromobox 8
441	chr11	118916234	118916234	1	*	phc1_input1_peak_441	6.02215	Distal Intergenic	11	118899750	118902227	2478	2	30951	uc007mpu.1	-14007	ENSMUSG00000025578	Cbx8	chromobox 8
442	chr11	118917067	118917067	1	*	phc1_input1_peak_442	4.18052	Distal Intergenic	11	118899750	118902227	2478	2	30951	uc007mpu.1	-14840	ENSMUSG00000025578	Cbx8	chromobox 8
443	chr11	118918122	118918122	1	*	phc1_input1_peak_443	7.05251	Distal Intergenic	11	118899750	118902227	2478	2	30951	uc007mpu.1	-15895	ENSMUSG00000025578	Cbx8	chromobox 8
444	chr11	118919771	118919771	1	*	phc1_input1_peak_444	5.05622	Distal Intergenic	11	118899750	118902227	2478	2	30951	uc007mpu.1	-17544	ENSMUSG00000025578	Cbx8	chromobox 8
445	chr11	118945393	118945393	1	*	phc1_input1_peak_445	4.44276	Promoter (1-2kb)	11	118938885	118943970	5086	2	12418	uc007mpv.2	-1423	ENSMUSG00000039989	Cbx4	chromobox 4
446	chr11	118946803	118946803	1	*	phc1_input1_peak_446	10.8247	Promoter (<=1kb)	11	118938885	118947551	8667	2	12418	uc007mpw.2	748	ENSMUSG00000039989	Cbx4	chromobox 4
447	chr11	118947756	118947756	1	*	phc1_input1_peak_447	8.49997	Promoter (<=1kb)	11	118938885	118947551	8667	2	12418	uc007mpx.2	-205	ENSMUSG00000039989	Cbx4	chromobox 4
448	chr11	118948648	118948648	1	*	phc1_input1_peak_448	5.05622	Promoter (1-2kb)	11	118938885	118947551	8667	2	12418	uc007mpx.2	-1097	ENSMUSG00000039989	Cbx4	chromobox 4
449	chr11	118949295	118949295	1	*	phc1_input1_peak_449	3.64281	Promoter (1-2kb)	11	118938885	118947551	8667	2	12418	uc007mpx.2	-1744	ENSMUSG00000039989	Cbx4	chromobox 4
450	chr11	118951090	118951090	1	*	phc1_input1_peak_450	13.5895	Distal Intergenic	11	118938885	118947551	8667	2	12418	uc007mpx.2	-3539	ENSMUSG00000039989	Cbx4	chromobox 4
451	chr11	118952359	118952359	1	*	phc1_input1_peak_451	5.69665	Distal Intergenic	11	118938885	118947551	8667	2	12418	uc007mpx.2	-4808	ENSMUSG00000039989	Cbx4	chromobox 4
452	chr11	119351872	119351872	1	*	phc1_input1_peak_452	3.30372	Promoter (<=1kb)	11	119352661	119372779	20119	1	338371	uc007mqt.2	-789	ENSMUSG00000039850	Endov	endonuclease V
453	chr11	119408777	119408777	1	*	phc1_input1_peak_453	10.8247	Promoter (<=1kb)	11	119400033	119409134	9102	2	18164	uc007mqv.1	357	ENSMUSG00000025582	Nptx1	neuronal pentraxin 1
454	chr11	119410452	119410452	1	*	phc1_input1_peak_454	13.3134	Promoter (1-2kb)	11	119400033	119409134	9102	2	18164	uc007mqv.1	-1318	ENSMUSG00000025582	Nptx1	neuronal pentraxin 1
455	chr11	120082197	120082197	1	*	phc1_input1_peak_455	3.30372	Distal Intergenic	11	120094261	120153611	59351	1	268515	uc007msd.2	-12064	ENSMUSG00000039741	Bahcc1	BAH domain and coiled-coil containing 1
456	chr11	120088385	120088385	1	*	phc1_input1_peak_456	5.03155	Distal Intergenic	11	120094261	120153611	59351	1	268515	uc007msd.2	-5876	ENSMUSG00000039741	Bahcc1	BAH domain and coiled-coil containing 1
457	chr11	120096276	120096276	1	*	phc1_input1_peak_457	4.42018	Promoter (1-2kb)	11	120098013	120153611	55599	1	268515	uc007mse.2	-1737	ENSMUSG00000039741	Bahcc1	BAH domain and coiled-coil containing 1
458	chr12	3664919	3664919	1	*	phc1_input1_peak_458	3.85797	Intron (uc007mwv.2/13528, intron 8 of 8)	12	3573041	3781398	208358	1	13528	uc007mwy.2	91878	ENSMUSG00000071454	Dtnb	dystrobrevin, beta
459	chr12	5380736	5380736	1	*	phc1_input1_peak_459	5.05622	Promoter (1-2kb)	12	5084274	5382488	298215	2	208439	uc007myw.2	1752	ENSMUSG00000020627	Klhl29	kelch-like 29
460	chr12	8305959	8305959	1	*	phc1_input1_peak_460	3.85797	Promoter (2-3kb)	12	8304724	8308760	4037	2	238057	uc007mzl.1	2801	ENSMUSG00000037660	Gdf7	growth differentiation factor 7
461	chr12	8308050	8308050	1	*	phc1_input1_peak_461	4.7449	Promoter (<=1kb)	12	8304724	8308760	4037	2	238057	uc007mzl.1	710	ENSMUSG00000037660	Gdf7	growth differentiation factor 7
462	chr12	9581596	9581596	1	*	phc1_input1_peak_462	10.8247	Promoter (<=1kb)	12	9581248	9588306	7059	1	23967	uc007nao.2	348	ENSMUSG00000048387	Osr1	odd-skipped related transcription factor 1
463	chr12	9587405	9587405	1	*	phc1_input1_peak_463	13.3134	Exon (uc007nao.2/23967, exon 3 of 3)	12	9581248	9588306	7059	1	23967	uc007nao.2	6157	ENSMUSG00000048387	Osr1	odd-skipped related transcription factor 1
464	chr12	11113734	11113734	1	*	phc1_input1_peak_464	4.44276	Intron (uc007nas.1/238076, intron 2 of 2)	12	11097008	11157179	60172	2	238076	uc007nas.1	43445	ENSMUSG00000043673	Kcns3	potassium voltage-gated channel, delayed-rectifier, subfamily S, member 3
465	chr12	11573696	11573696	1	*	phc1_input1_peak_465	2.78217	Distal Intergenic	12	11462885	11469734	6850	1	209550	uc011ykh.1	110811	ENSMUSG00000086022	Rad51ap2	RAD51 associated protein 2
466	chr12	14156851	14156851	1	*	phc1_input1_peak_466	7.05251	Promoter (1-2kb)	12	14154404	14158844	4441	2	105005	uc007nbn.1	1993	ENSMUSG00000020607	Lratd1	LRAT domain containing 1
467	chr12	15797270	15797270	1	*	phc1_input1_peak_467	3.30372	Downstream (1-2kb)	12	15798533	15823591	25059	2	217410	uc007nbq.1	26321	ENSMUSG00000020601	Trib2	tribbles pseudokinase 2
468	chr12	25366563	25366563	1	*	phc1_input1_peak_468	4.44276	Promoter (<=1kb)	12	25350703	25366660	15958	2	12879	uc007nep.1	97	ENSMUSG00000062563	Cys1	cystin 1
469	chr12	29021852	29021852	1	*	phc1_input1_peak_469	4.44276	Distal Intergenic	12	29122660	29233202	110543	2	68511	uc007nfo.1	211350	ENSMUSG00000020633	Dcdc2c	doublecortin domain containing 2C
470	chr12	33993532	33993532	1	*	phc1_input1_peak_470	4.44276	Intron (uc007nip.2/380753, intron 2 of 2)	12	33987380	34053142	65763	1	380753	uc007niq.2	6152	ENSMUSG00000020564	Atxn7l1	ataxin 7-like 1
471	chr12	34641916	34641916	1	*	phc1_input1_peak_471	3.30372	Promoter (<=1kb)	12	34642536	34644696	2161	1	22160	uc007niw.1	-620	ENSMUSG00000035799	Twist1	twist basic helix-loop-helix transcription factor 1
472	chr12	34643301	34643301	1	*	phc1_input1_peak_472	7.05251	Promoter (<=1kb)	12	34642536	34644696	2161	1	22160	uc007niw.1	765	ENSMUSG00000035799	Twist1	twist basic helix-loop-helix transcription factor 1
473	chr12	34651545	34651545	1	*	phc1_input1_peak_473	5.69665	Distal Intergenic	12	34642536	34644696	2161	1	22160	uc007niw.1	9009	ENSMUSG00000035799	Twist1	twist basic helix-loop-helix transcription factor 1
474	chr12	35034245	35034245	1	*	phc1_input1_peak_474	4.7449	Intron (uc007niy.1/79221, intron 1 of 14)	12	34732447	35059003	326557	2	79221	uc007niy.1	24758	ENSMUSG00000004698	Hdac9	histone deacetylase 9
475	chr12	37286580	37286580	1	*	phc1_input1_peak_475	4.44276	Intron (uc007nkb.2/75847, intron 9 of 9)	12	37108734	37416031	307298	1	75847	uc007nke.2	177846	ENSMUSG00000043153	Crppa	CDP-L-ribitol pyrophosphorylase A
476	chr12	38917008	38917008	1	*	phc1_input1_peak_476	4.44276	Intron (uc007nkj.1/217480, intron 16 of 24)	12	38810754	39359997	549244	1	217480	uc007nkn.1	106254	ENSMUSG00000036095	Dgkb	diacylglycerol kinase, beta
477	chr12	40656477	40656477	1	*	phc1_input1_peak_477	3.64281	Distal Intergenic	12	40732034	40763963	31930	2	11861	uc007nkr.1	107486	ENSMUSG00000047446	Arl4a	ADP-ribosylation factor-like 4A
478	chr12	41701400	41701400	1	*	phc1_input1_peak_478	4.44276	Distal Intergenic	12	41750677	43056573	1305897	1	93757	uc007nll.1	-49277	ENSMUSG00000056899	Immp2l	IMP2 inner mitochondrial membrane peptidase-like (S. cerevisiae)
479	chr12	47910947	47910947	1	*	phc1_input1_peak_479	4.44276	Intron (uc007nmd.2/664883, intron 2 of 4)	12	47795504	47919762	124259	2	664883	uc007nmd.2	8815	ENSMUSG00000021047	Nova1	neuro-oncological ventral antigen 1
480	chr12	50482838	50482838	1	*	phc1_input1_peak_480	9.25532	Promoter (1-2kb)	12	50483870	50487854	3985	1	15228	uc011ylr.1	-1032	ENSMUSG00000020950	Foxg1	forkhead box G1
481	chr12	50483817	50483817	1	*	phc1_input1_peak_481	4.44276	Promoter (<=1kb)	12	50483870	50487854	3985	1	15228	uc011ylr.1	-53	ENSMUSG00000020950	Foxg1	forkhead box G1
482	chr12	50486529	50486529	1	*	phc1_input1_peak_482	11.7829	Promoter (<=1kb)	12	50486161	50495114	8954	1	15228	uc007nmg.1	368	ENSMUSG00000020950	Foxg1	forkhead box G1
483	chr12	53454688	53454688	1	*	phc1_input1_peak_483	4.44276	Distal Intergenic	12	53604959	53620954	15996	1	11855	uc007nni.1	-150271	ENSMUSG00000035133	Arhgap5	Rho GTPase activating protein 5
484	chr12	53669037	53669037	1	*	phc1_input1_peak_484	4.08703	Distal Intergenic	12	53617066	53668838	51773	1	11855	uc007nnk.1	51971	ENSMUSG00000035133	Arhgap5	Rho GTPase activating protein 5
485	chr12	53831978	53831978	1	*	phc1_input1_peak_485	3.85797	Intron (uc007nnm.1/238161, intron 1 of 13)	12	53800370	54252002	451633	1	238161	uc007nnm.1	31608	ENSMUSG00000061603	Akap6	A kinase (PRKA) anchor protein 6
486	chr12	54348511	54348511	1	*	phc1_input1_peak_486	15.2839	Promoter (1-2kb)	12	54349664	55173162	823499	1	27386	uc007nno.1	-1153	ENSMUSG00000021010	Npas3	neuronal PAS domain protein 3
487	chr12	54350024	54350024	1	*	phc1_input1_peak_487	4.44276	Promoter (<=1kb)	12	54349664	55173162	823499	1	27386	uc007nnp.1	360	ENSMUSG00000021010	Npas3	neuronal PAS domain protein 3
488	chr12	54352904	54352904	1	*	phc1_input1_peak_488	5.69665	Intron (uc007nno.1/27386, intron 1 of 11)	12	54349664	55173162	823499	1	27386	uc007nnp.1	3240	ENSMUSG00000021010	Npas3	neuronal PAS domain protein 3
489	chr12	55169867	55169867	1	*	phc1_input1_peak_489	5.69665	Exon (uc007nno.1/27386, exon 12 of 12)	12	55279968	55304861	24894	2	112407	uc007nns.2	134994	ENSMUSG00000035105	Egln3	egl-9 family hypoxia-inducible factor 3
490	chr12	55509920	55509920	1	*	phc1_input1_peak_490	3.85797	Distal Intergenic	12	55488720	55492305	3586	2	665239	uc011ylv.1	-17615	NA	Gm7550	predicted gene 7550
491	chr12	56781949	56781949	1	*	phc1_input1_peak_491	3.85797	Intron (uc007nou.1/56784, intron 32 of 40)	12	56758152	56794770	36619	2	56784	uc007now.1	12821	ENSMUSG00000021027	Ralgapa1	Ral GTPase activating protein, alpha subunit 1
492	chr12	57621971	57621971	1	*	phc1_input1_peak_492	6.58423	Intron (uc007npe.1/uc007npe.1, intron 1 of 6)	12	57632924	57636093	3170	2	21869	uc007npf.2	14122	ENSMUSG00000001496	Nkx2-1	NK2 homeobox 1
493	chr12	57632325	57632325	1	*	phc1_input1_peak_493	4.10687	Downstream (<1kb)	12	57632924	57636093	3170	2	21869	uc007npf.2	3768	ENSMUSG00000001496	Nkx2-1	NK2 homeobox 1
494	chr12	57633307	57633307	1	*	phc1_input1_peak_494	7.88185	Promoter (2-3kb)	12	57632924	57636093	3170	2	21869	uc007npf.2	2786	ENSMUSG00000001496	Nkx2-1	NK2 homeobox 1
495	chr12	57634725	57634725	1	*	phc1_input1_peak_495	14.1763	Promoter (1-2kb)	12	57632924	57636093	3170	2	21869	uc007npf.2	1368	ENSMUSG00000001496	Nkx2-1	NK2 homeobox 1
496	chr12	57637466	57637466	1	*	phc1_input1_peak_496	21.6001	Promoter (<=1kb)	12	57632924	57637895	4972	2	21869	uc007npg.2	429	ENSMUSG00000001496	Nkx2-1	NK2 homeobox 1
497	chr12	57713160	57713160	1	*	phc1_input1_peak_497	5.69665	Promoter (1-2kb)	12	57712384	57714271	1888	2	18094	uc007nph.1	1111	ENSMUSG00000058669	Nkx2-9	NK2 homeobox 9
498	chr12	57790880	57790880	1	*	phc1_input1_peak_498	7.05251	Distal Intergenic	12	57796626	57812217	15592	1	18511	uc007npi.1	-5746	ENSMUSG00000001497	Pax9	paired box 9
499	chr12	57792090	57792090	1	*	phc1_input1_peak_499	5.05622	Distal Intergenic	12	57796626	57812217	15592	1	18511	uc007npi.1	-4536	ENSMUSG00000001497	Pax9	paired box 9
500	chr12	57792613	57792613	1	*	phc1_input1_peak_500	14.1763	Distal Intergenic	12	57796626	57812217	15592	1	18511	uc007npi.1	-4013	ENSMUSG00000001497	Pax9	paired box 9
501	chr12	57796953	57796953	1	*	phc1_input1_peak_501	24.6591	Promoter (<=1kb)	12	57796626	57812217	15592	1	18511	uc007npi.1	327	ENSMUSG00000001497	Pax9	paired box 9
502	chr12	57799536	57799536	1	*	phc1_input1_peak_502	6.36253	Promoter (2-3kb)	12	57796626	57812217	15592	1	18511	uc007npi.1	2910	ENSMUSG00000001497	Pax9	paired box 9
503	chr12	57801092	57801092	1	*	phc1_input1_peak_503	4.08703	Exon (uc007npi.1/18511, exon 3 of 4)	12	57796626	57812217	15592	1	18511	uc007npi.1	4466	ENSMUSG00000001497	Pax9	paired box 9
504	chr12	58640054	58640054	1	*	phc1_input1_peak_504	8.69862	Downstream (1-2kb)	12	58641619	58647108	5490	2	15375	uc007nps.1	7054	ENSMUSG00000035451	Foxa1	forkhead box A1
505	chr12	58646145	58646145	1	*	phc1_input1_peak_505	4.34722	Promoter (<=1kb)	12	58641619	58647108	5490	2	15375	uc007nps.1	963	ENSMUSG00000035451	Foxa1	forkhead box A1
506	chr12	58647814	58647814	1	*	phc1_input1_peak_506	5.69665	Promoter (<=1kb)	12	58641619	58647108	5490	2	15375	uc007nps.1	-706	ENSMUSG00000035451	Foxa1	forkhead box A1
507	chr12	58650729	58650729	1	*	phc1_input1_peak_507	4.44276	Distal Intergenic	12	58641619	58647108	5490	2	15375	uc007nps.1	-3621	ENSMUSG00000035451	Foxa1	forkhead box A1
508	chr12	59313907	59313907	1	*	phc1_input1_peak_508	9.21803	Promoter (1-2kb)	12	59312791	59317023	4233	1	20605	uc007npu.1	1116	ENSMUSG00000035431	Sstr1	somatostatin receptor 1
509	chr12	62092118	62092118	1	*	phc1_input1_peak_509	3.30372	Distal Intergenic	12	62625619	62946245	320627	1	238205	uc007nqm.1	-533501	ENSMUSG00000035653	Lrfn5	leucine rich repeat and fibronectin type III domain containing 5
510	chr12	62624884	62624884	1	*	phc1_input1_peak_510	5.69665	Promoter (<=1kb)	12	62625619	62946245	320627	1	238205	uc007nqm.1	-735	ENSMUSG00000035653	Lrfn5	leucine rich repeat and fibronectin type III domain containing 5
511	chr12	64765346	64765346	1	*	phc1_input1_peak_511	4.44276	Distal Intergenic	12	65572320	65575885	3566	2	623046	uc011yme.1	810539	ENSMUSG00000043060	Fscb	fibrous sheath CABYR binding protein
512	chr12	68321947	68321947	1	*	phc1_input1_peak_512	4.44276	Promoter (1-2kb)	12	67567046	68323536	756491	2	320772	uc007nrl.2	1589	ENSMUSG00000034912	Mdga2	MAM domain containing glycosylphosphatidylinositol anchor 2
513	chr12	68322565	68322565	1	*	phc1_input1_peak_513	6.36253	Promoter (<=1kb)	12	67567046	68323536	756491	2	320772	uc007nrl.2	971	ENSMUSG00000034912	Mdga2	MAM domain containing glycosylphosphatidylinositol anchor 2
514	chr12	68323662	68323662	1	*	phc1_input1_peak_514	4.44276	Promoter (<=1kb)	12	68313517	68323536	10020	2	320772	uc007nro.2	-126	ENSMUSG00000034912	Mdga2	MAM domain containing glycosylphosphatidylinositol anchor 2
515	chr12	70260320	70260320	1	*	phc1_input1_peak_515	10.1501	Promoter (<=1kb)	12	70258709	70260173	1465	2	20090	uc007nrp.2	-147	ENSMUSG00000034892	Rps29	ribosomal protein S29
516	chr12	70462427	70462427	1	*	phc1_input1_peak_516	10.0711	Distal Intergenic	12	70441980	70458153	16174	2	66244	uc007nsh.1	-4274	ENSMUSG00000020982	Nemf	nuclear export mediator factor
517	chr12	71046036	71046036	1	*	phc1_input1_peak_517	3.85797	Promoter (1-2kb)	12	71047164	71056374	9211	1	73991	uc007nta.1	-1128	ENSMUSG00000021066	Atl1	atlastin GTPase 1
518	chr12	71853867	71853867	1	*	phc1_input1_peak_518	3.85797	Distal Intergenic	12	71926501	72003221	76721	1	319710	uc007ntv.1	-72634	ENSMUSG00000048285	Frmd6	FERM domain containing 6
519	chr12	74003995	74003995	1	*	phc1_input1_peak_519	3.30372	Intron (uc011ynp.1/75801, intron 9 of 16)	12	73982096	74017866	35771	2	75801	uc011ynp.1	13871	ENSMUSG00000021098	4930447C04Rik	RIKEN cDNA 4930447C04 gene
520	chr12	74042350	74042350	1	*	phc1_input1_peak_520	4.44276	Promoter (<=1kb)	12	74012642	74041759	29118	2	75801	uc007nvw.1	-591	ENSMUSG00000021098	4930447C04Rik	RIKEN cDNA 4930447C04 gene
521	chr12	74140547	74140547	1	*	phc1_input1_peak_521	4.68903	Exon (uc007nvz.1/uc007nvz.1, exon 1 of 1)	12	74142814	74147699	4886	2	20471	uc007nwa.2	7152	ENSMUSG00000051367	Six1	sine oculis-related homeobox 1
522	chr12	74141239	74141239	1	*	phc1_input1_peak_522	3.0791	Exon (uc007nvz.1/uc007nvz.1, exon 1 of 1)	12	74142814	74147699	4886	2	20471	uc007nwa.2	6460	ENSMUSG00000051367	Six1	sine oculis-related homeobox 1
523	chr12	74146110	74146110	1	*	phc1_input1_peak_523	9.9911	Promoter (1-2kb)	12	74142814	74147699	4886	2	20471	uc007nwa.2	1589	ENSMUSG00000051367	Six1	sine oculis-related homeobox 1
524	chr12	74147072	74147072	1	*	phc1_input1_peak_524	5.69665	Promoter (<=1kb)	12	74142814	74147699	4886	2	20471	uc007nwa.2	627	ENSMUSG00000051367	Six1	sine oculis-related homeobox 1
525	chr12	74151632	74151632	1	*	phc1_input1_peak_525	8.4662	Distal Intergenic	12	74142814	74147699	4886	2	20471	uc007nwa.2	-3933	ENSMUSG00000051367	Six1	sine oculis-related homeobox 1
526	chr12	77254092	77254092	1	*	phc1_input1_peak_526	5.69665	Intron (uc007nxu.1/13983, intron 4 of 9)	12	77221406	77278246	56841	2	13983	uc007nxu.1	24154	ENSMUSG00000021055	Esr2	estrogen receptor 2 (beta)
527	chr12	77506289	77506289	1	*	phc1_input1_peak_527	5.36981	Promoter (<=1kb)	12	77505357	77507923	2567	1	15512	uc011yoa.1	932	ENSMUSG00000059970	Hspa2	heat shock protein 2
528	chr12	79640833	79640833	1	*	phc1_input1_peak_528	4.37536	Intron (uc007nzc.2/268566, intron 10 of 23)	12	79792522	79835506	42985	1	70897	uc007nze.2	-151689	ENSMUSG00000056987	Fam71d	family with sequence similarity 71, member D
529	chr12	80985982	80985982	1	*	phc1_input1_peak_529	3.28527	Distal Intergenic	12	81208747	81214000	5254	2	12192	uc007oal.1	228018	ENSMUSG00000021127	Zfp36l1	zinc finger protein 36, C3H type-like 1
530	chr12	81560148	81560148	1	*	phc1_input1_peak_530	3.85797	Distal Intergenic	12	81564082	81599122	35041	1	97827	uc007oas.2	-3934	ENSMUSG00000032705	Exd2	exonuclease 3'-5' domain containing 2
531	chr12	81620790	81620790	1	*	phc1_input1_peak_531	3.13341	Promoter (<=1kb)	12	81619977	81704883	84907	1	108760	uc007oay.1	813	ENSMUSG00000021130	Galnt16	polypeptide N-acetylgalactosaminyltransferase 16
532	chr12	81860372	81860372	1	*	phc1_input1_peak_532	4.44276	Promoter (1-2kb)	12	81856434	81861702	5269	2	380768	uc007obh.2	1330	ENSMUSG00000062961	Ccdc177	coiled-coil domain containing 177
533	chr12	82556425	82556425	1	*	phc1_input1_peak_533	3.64281	Intron (uc007obz.1/66272, intron 3 of 3)	12	82486241	82575636	89396	2	66272	uc007occ.1	19211	ENSMUSG00000091803	Cox16	cytochrome c oxidase assembly protein 16
534	chr12	84827005	84827005	1	*	phc1_input1_peak_534	7.10649	Promoter (1-2kb)	12	84314738	84828658	513921	2	70127	uc007odc.1	1653	ENSMUSG00000021221	Dpf3	D4, zinc and double PHD fingers, family 3
535	chr12	84828097	84828097	1	*	phc1_input1_peak_535	7.92055	Promoter (<=1kb)	12	84314738	84828658	513921	2	70127	uc007odc.1	561	ENSMUSG00000021221	Dpf3	D4, zinc and double PHD fingers, family 3
536	chr12	85911387	85911387	1	*	phc1_input1_peak_536	4.92552	Promoter (<=1kb)	12	85910802	85936407	25606	1	12677	uc007ofn.1	585	ENSMUSG00000021239	Vsx2	visual system homeobox 2
537	chr12	89489260	89489260	1	*	phc1_input1_peak_537	4.08703	Distal Intergenic	12	89509080	89512941	3862	2	435337	uc007ojs.2	23681	ENSMUSG00000079029	Gm5662	predicted gene 5662
538	chr12	92819446	92819446	1	*	phc1_input1_peak_538	3.30372	Intron (uc007okr.2/83602, intron 2 of 8)	12	92793702	92828089	34388	2	83602	uc007okr.2	8643	ENSMUSG00000020962	Gtf2a1	general transcription factor II A, 1
539	chr12	96872363	96872363	1	*	phc1_input1_peak_539	5.69665	Distal Intergenic	12	96930436	97023423	92988	1	399558	uc007olc.2	-58073	ENSMUSG00000047414	Flrt2	fibronectin leucine rich transmembrane protein 2
540	chr12	97905330	97905330	1	*	phc1_input1_peak_540	5.05622	Distal Intergenic	12	97284829	97285432	604	2	69423	uc007old.1	-619898	NA	1700019M22Rik	NFX-like protein
541	chr12	99520583	99520583	1	*	phc1_input1_peak_541	3.85797	Distal Intergenic	12	99506867	99514842	7976	1	14744	uc007olg.1	13716	ENSMUSG00000021886	Gpr65	G-protein coupled receptor 65
542	chr12	101204159	101204159	1	*	phc1_input1_peak_542	3.83469	Promoter (1-2kb)	12	101202709	101300892	98184	1	217826	uc007osl.2	1450	ENSMUSG00000045404	Kcnk13	potassium channel, subfamily K, member 13
543	chr12	101475392	101475392	1	*	phc1_input1_peak_543	5.69665	Distal Intergenic	12	101437751	101448016	10266	1	12313	uc007osq.1	37641	ENSMUSG00000001175	Calm1	calmodulin 1
544	chr12	103395492	103395492	1	*	phc1_input1_peak_544	4.44276	Intron (uc007oty.1/238384, intron 2 of 16)	12	103367629	103505301	137673	1	238384	uc007otz.1	27863	ENSMUSG00000041771	Slc24a4	solute carrier family 24 (sodium/potassium/calcium exchanger), member 4
545	chr12	103738144	103738144	1	*	phc1_input1_peak_545	3.64281	Distal Intergenic	12	103708120	103736117	27998	1	27277	uc007ouh.1	30024	ENSMUSG00000021192	Golga5	golgi autoantigen, golgin subfamily a, 5
546	chr12	105481128	105481128	1	*	phc1_input1_peak_546	4.44276	Distal Intergenic	12	105486106	105492615	6510	1	546546	uc007oxb.2	-4978	NA	Serpina3h	serine (or cysteine) peptidase inhibitor, clade A, member 3H
547	chr12	105709651	105709651	1	*	phc1_input1_peak_547	3.85797	Promoter (1-2kb)	12	105709419	105711446	2028	2	14836	uc007oxh.1	1795	ENSMUSG00000021095	Gsc	goosecoid homeobox
548	chr12	105710572	105710572	1	*	phc1_input1_peak_548	7.05251	Promoter (<=1kb)	12	105709419	105711446	2028	2	14836	uc007oxh.1	874	ENSMUSG00000021095	Gsc	goosecoid homeobox
549	chr12	109155030	109155030	1	*	phc1_input1_peak_549	3.85797	Exon (uc007ozh.1/58208, exon 4 of 4)	12	109148613	109241624	93012	2	58208	uc007ozh.1	86594	ENSMUSG00000048251	Bcl11b	B cell leukemia/lymphoma 11B
550	chr12	109240394	109240394	1	*	phc1_input1_peak_550	4.44276	Promoter (1-2kb)	12	109148613	109241624	93012	2	58208	uc007ozh.1	1230	ENSMUSG00000048251	Bcl11b	B cell leukemia/lymphoma 11B
551	chr12	109840777	109840777	1	*	phc1_input1_peak_551	5.69665	Intron (uc007ozv.1/14026, intron 1 of 12)	12	109843976	109926725	82750	1	14026	uc007ozx.1	-3199	ENSMUSG00000021262	Evl	Ena-vasodilator stimulated phosphoprotein
552	chr12	110691289	110691289	1	*	phc1_input1_peak_552	5.05622	Promoter (<=1kb)	12	110691033	110701546	10514	1	13386	uc007pam.2	256	ENSMUSG00000040856	Dlk1	delta like non-canonical Notch ligand 1
553	chr12	111426949	111426949	1	*	phc1_input1_peak_553	7.76536	Intron (uc007pbf.1/26931, intron 1 of 11)	12	111513595	111516278	2684	2	353504	uc007pbh.1	89329	ENSMUSG00000113581	Dio3os	deiodinase, iodothyronine type III, opposite strand
554	chr12	111427810	111427810	1	*	phc1_input1_peak_554	9.25532	Intron (uc007pbf.1/26931, intron 1 of 11)	12	111513595	111516278	2684	2	353504	uc007pbh.1	88468	ENSMUSG00000113581	Dio3os	deiodinase, iodothyronine type III, opposite strand
555	chr12	111515941	111515941	1	*	phc1_input1_peak_555	6.19485	Promoter (<=1kb)	12	111513595	111516278	2684	2	353504	uc007pbh.1	337	ENSMUSG00000113581	Dio3os	deiodinase, iodothyronine type III, opposite strand
556	chr12	111517441	111517441	1	*	phc1_input1_peak_556	5.69665	Promoter (<=1kb)	12	111517440	111519307	1868	1	107585	uc007pbi.1	1	ENSMUSG00000075707	Dio3	deiodinase, iodothyronine type III
557	chr12	111817657	111817657	1	*	phc1_input1_peak_557	3.85797	Intron (uc007pbl.1/26931, intron 13 of 13)	12	111805938	111821271	15334	1	26931	uc011yus.1	11719	ENSMUSG00000017843	Ppp2r5c	protein phosphatase 2, regulatory subunit B', gamma
558	chr12	112661907	112661907	1	*	phc1_input1_peak_558	5.05622	Promoter (2-3kb)	12	112659710	112669394	9685	1	74190	uc011yuw.1	2197	ENSMUSG00000021280	Exoc3l4	exocyst complex component 3-like 4
559	chr12	112668255	112668255	1	*	phc1_input1_peak_559	3.63573	Intron (uc007pcx.2/74190, intron 12 of 12)	12	112659710	112669394	9685	1	74190	uc011yuw.1	8545	ENSMUSG00000021280	Exoc3l4	exocyst complex component 3-like 4
560	chr12	112724384	112724384	1	*	phc1_input1_peak_560	4.64304	Promoter (<=1kb)	12	112722820	112724034	1215	2	212539	uc007pdc.2	-350	ENSMUSG00000010529	Gm266	predicted gene 266
561	chr12	112752937	112752937	1	*	phc1_input1_peak_561	3.30372	Distal Intergenic	12	112688616	112737833	49218	2	212539	uc007pdb.1	-15104	ENSMUSG00000010529	Gm266	predicted gene 266
562	chr12	113162104	113162104	1	*	phc1_input1_peak_562	3.85797	Distal Intergenic	12	113066669	113146266	79598	2	21981	uc007ped.1	-15838	ENSMUSG00000021285	Ppp1r13b	protein phosphatase 1, regulatory subunit 13B
563	chr12	114845204	114845204	1	*	phc1_input1_peak_563	5.22425	Intron (uc011yvj.1/uc011yvj.1, intron 433 of 711)	12	114782119	114784625	2507	1	238406	uc007pgw.1	63085	ENSMUSG00000043945	Adam6a	a disintegrin and metallopeptidase domain 6A
564	chr12	115644609	115644609	1	*	phc1_input1_peak_564	3.11843	Intron (uc011yvj.1/uc011yvj.1, intron 236 of 711)	12	114782119	114784625	2507	1	238406	uc007pgw.1	862490	ENSMUSG00000043945	Adam6a	a disintegrin and metallopeptidase domain 6A
565	chr12	116056920	116056920	1	*	phc1_input1_peak_565	3.98928	Intron (uc011yvj.1/uc011yvj.1, intron 174 of 711)	12	117285935	117293483	7549	1	56220	uc007pha.1	-1229015	ENSMUSG00000042063	Zfp386	zinc finger protein 386 (Kruppel-like)
566	chr12	116306248	116306248	1	*	phc1_input1_peak_566	4.67878	Intron (uc011yvj.1/uc011yvj.1, intron 119 of 711)	12	117285935	117293483	7549	1	56220	uc007pha.1	-979687	ENSMUSG00000042063	Zfp386	zinc finger protein 386 (Kruppel-like)
567	chr12	116634010	116634010	1	*	phc1_input1_peak_567	4.44276	Intron (uc011yvj.1/uc011yvj.1, intron 61 of 711)	12	117285935	117293483	7549	1	56220	uc007pha.1	-651925	ENSMUSG00000042063	Zfp386	zinc finger protein 386 (Kruppel-like)
568	chr12	116694001	116694001	1	*	phc1_input1_peak_568	4.44276	Intron (uc011yvj.1/uc011yvj.1, intron 59 of 711)	12	117285935	117293483	7549	1	56220	uc007pha.1	-591934	ENSMUSG00000042063	Zfp386	zinc finger protein 386 (Kruppel-like)
569	chr12	117000179	117000179	1	*	phc1_input1_peak_569	4.44276	Intron (uc011yvj.1/uc011yvj.1, intron 26 of 711)	12	117285935	117293483	7549	1	56220	uc007pha.1	-285756	ENSMUSG00000042063	Zfp386	zinc finger protein 386 (Kruppel-like)
570	chr12	117578274	117578274	1	*	phc1_input1_peak_570	2.78217	Intron (uc007phn.1/52635, intron 8 of 24)	12	117586199	117611571	25373	1	52635	uc007phq.1	-7925	ENSMUSG00000021171	Esyt2	extended synaptotagmin-like protein 2
571	chr12	120075621	120075621	1	*	phc1_input1_peak_571	4.42018	Distal Intergenic	12	120084802	120091051	6250	1	320145	uc007pih.2	-9181	ENSMUSG00000048562	Sp8	trans-acting transcription factor 8
572	chr12	120081835	120081835	1	*	phc1_input1_peak_572	8.49997	Promoter (2-3kb)	12	120084802	120091051	6250	1	320145	uc007pih.2	-2967	ENSMUSG00000048562	Sp8	trans-acting transcription factor 8
573	chr12	120084818	120084818	1	*	phc1_input1_peak_573	5.69665	Promoter (<=1kb)	12	120084802	120091051	6250	1	320145	uc007pih.2	16	ENSMUSG00000048562	Sp8	trans-acting transcription factor 8
574	chr12	120085252	120085252	1	*	phc1_input1_peak_574	7.76536	Promoter (<=1kb)	12	120085664	120091051	5388	1	320145	uc007pig.2	-412	ENSMUSG00000048562	Sp8	trans-acting transcription factor 8
575	chr12	120086277	120086277	1	*	phc1_input1_peak_575	8.49997	Promoter (<=1kb)	12	120085664	120091051	5388	1	320145	uc007pig.2	613	ENSMUSG00000048562	Sp8	trans-acting transcription factor 8
576	chr12	120088135	120088135	1	*	phc1_input1_peak_576	13.3134	Promoter (2-3kb)	12	120085664	120091051	5388	1	320145	uc007pig.2	2471	ENSMUSG00000048562	Sp8	trans-acting transcription factor 8
577	chr12	120088757	120088757	1	*	phc1_input1_peak_577	3.83469	3' UTR	12	120085664	120091051	5388	1	320145	uc007pig.2	3093	ENSMUSG00000048562	Sp8	trans-acting transcription factor 8
578	chr12	120645267	120645267	1	*	phc1_input1_peak_578	3.30372	Distal Intergenic	12	120681883	120705405	23523	1	238455	uc007pin.2	-36616	ENSMUSG00000041886	Macc1	metastasis associated in colon cancer 1
579	chr13	3359818	3359818	1	*	phc1_input1_peak_579	5.2237	Distal Intergenic	13	3477506	3484466	6961	1	76937	uc007pit.1	-117688	ENSMUSG00000097709	2810429I04Rik	RIKEN cDNA 2810429I04 gene
580	chr13	4880380	4880380	1	*	phc1_input1_peak_580	3.30372	Distal Intergenic	13	4591736	4608410	16675	2	56043	uc007pjt.1	-271970	ENSMUSG00000045410	Akr1e1	aldo-keto reductase family 1, member E1
581	chr13	6224608	6224608	1	*	phc1_input1_peak_581	4.44276	Distal Intergenic	13	6547403	6579395	31993	1	69617	uc007pjx.1	-322795	ENSMUSG00000021193	Pitrm1	pitrilysin metallepetidase 1
582	chr13	8847483	8847483	1	*	phc1_input1_peak_582	3.85797	Intron (uc007pki.1/207615, intron 6 of 13)	13	8849725	8869981	20257	2	207615	uc007pkk.1	22498	ENSMUSG00000021147	Wdr37	WD repeat domain 37
583	chr13	12001603	12001603	1	*	phc1_input1_peak_583	3.13341	Intron (uc007pld.1/20191, intron 3 of 104)	13	11645370	12199212	553843	2	20191	uc007pld.1	197609	ENSMUSG00000021313	Ryr2	ryanodine receptor 2, cardiac
584	chr13	12447090	12447090	1	*	phc1_input1_peak_584	2.6541	Distal Intergenic	13	12400486	12432999	32514	2	11472	uc007plj.1	-14091	ENSMUSG00000052374	Actn2	actinin alpha 2
585	chr13	12835347	12835347	1	*	phc1_input1_peak_585	4.79939	Distal Intergenic	13	12883083	12892346	9264	2	18812	uc007plw.2	56999	ENSMUSG00000056457	Prl2c3	prolactin family 2, subfamily c, member 3
586	chr13	12858804	12858804	1	*	phc1_input1_peak_586	2.85036	Distal Intergenic	13	12883083	12892346	9264	2	18812	uc007plw.2	33542	ENSMUSG00000056457	Prl2c3	prolactin family 2, subfamily c, member 3
587	chr13	12889961	12889961	1	*	phc1_input1_peak_587	7.67061	Promoter (2-3kb)	13	12883083	12892346	9264	2	18812	uc007plw.2	2385	ENSMUSG00000056457	Prl2c3	prolactin family 2, subfamily c, member 3
588	chr13	13048572	13048572	1	*	phc1_input1_peak_588	4.32935	Distal Intergenic	13	13088391	13097597	9207	2	18811	uc007plx.1	49025	ENSMUSG00000079092	Prl2c2	prolactin family 2, subfamily c, member 2
589	chr13	13070807	13070807	1	*	phc1_input1_peak_589	3.83469	Distal Intergenic	13	13088391	13097597	9207	2	18811	uc007plx.1	26790	ENSMUSG00000079092	Prl2c2	prolactin family 2, subfamily c, member 2
590	chr13	13078880	13078880	1	*	phc1_input1_peak_590	3.93236	Distal Intergenic	13	13088391	13097597	9207	2	18811	uc007plx.1	18717	ENSMUSG00000079092	Prl2c2	prolactin family 2, subfamily c, member 2
591	chr13	13086302	13086302	1	*	phc1_input1_peak_591	3.88902	Downstream (2-3kb)	13	13088391	13097597	9207	2	18811	uc007plx.1	11295	ENSMUSG00000079092	Prl2c2	prolactin family 2, subfamily c, member 2
592	chr13	13163128	13163128	1	*	phc1_input1_peak_592	4.10687	Distal Intergenic	13	13088391	13097597	9207	2	18811	uc011ywi.1	-65531	ENSMUSG00000079092	Prl2c2	prolactin family 2, subfamily c, member 2
593	chr13	18365584	18365584	1	*	phc1_input1_peak_593	4.44276	Intron (uc007poh.1/218030, intron 2 of 7)	13	18230655	18264387	33733	2	218030	uc007poi.1	-101197	ENSMUSG00000009734	Pou6f2	POU domain, class 6, transcription factor 2
594	chr13	19304211	19304211	1	*	phc1_input1_peak_594	2.88572	Intron (uc007por.1/uc007por.1, intron 3 of 5)	13	19215603	19242784	27182	1	218038	uc007poo.1	88608	ENSMUSG00000021314	Amph	amphiphysin
595	chr13	19389896	19389896	1	*	phc1_input1_peak_595	3.85797	Distal Intergenic	13	19449545	19487621	38077	2	76205	uc007ppa.1	97725	ENSMUSG00000003062	Stard3nl	STARD3 N-terminal like
596	chr13	23990409	23990409	1	*	phc1_input1_peak_596	4.44276	3' UTR	13	23989758	24006876	17119	2	319848	uc007pvh.1	16467	ENSMUSG00000021336	Slc17a4	solute carrier family 17 (sodium phosphate), member 4
597	chr13	24870736	24870736	1	*	phc1_input1_peak_597	4.44276	Distal Intergenic	13	24843714	24853806	10093	2	57441	uc007pwh.1	-16930	ENSMUSG00000006715	Gmnn	geminin
598	chr13	25280224	25280224	1	*	phc1_input1_peak_598	3.30372	Intron (uc007pww.2/195208, intron 8 of 9)	13	25343908	25361865	17958	2	22360	uc007pwx.2	81641	ENSMUSG00000048978	Nrsn1	neurensin 1
599	chr13	26145448	26145448	1	*	phc1_input1_peak_599	3.30372	Distal Intergenic	13	26860041	26862034	1994	2	15192	uc007pxa.2	716586	ENSMUSG00000045835	Hdgfl1	HDGF like 1
600	chr13	27260482	27260482	1	*	phc1_input1_peak_600	4.44276	Distal Intergenic	13	27248668	27254389	5722	1	215029	uc007pxg.1	11814	ENSMUSG00000062201	Prl3d3	prolactin family 3, subfamily d, member 3
601	chr13	27297964	27297964	1	*	phc1_input1_peak_601	4.44276	Distal Intergenic	13	27290772	27295618	4847	1	27372	uc011yxt.1	7192	ENSMUSG00000017922	Prl3c1	prolactin family 3, subfamily c, member 1
602	chr13	28016239	28016239	1	*	phc1_input1_peak_602	3.85797	Distal Intergenic	13	27941271	27949577	8307	1	666317	uc007pyf.1	74968	ENSMUSG00000062551	Prl2c1	Prolactin family 2, subfamily c, member 1
603	chr13	28501460	28501460	1	*	phc1_input1_peak_603	6.36253	Distal Intergenic	13	28234353	28243464	9112	1	28078	uc007pyh.1	267107	ENSMUSG00000017064	Prl5a1	prolactin family 5, subfamily a, member 1
604	chr13	29124534	29124534	1	*	phc1_input1_peak_604	2.78217	Exon (uc007pym.1/uc007pym.1, exon 1 of 1)	13	29042599	29045551	2953	2	20677	uc007pyk.1	-78983	ENSMUSG00000076431	Sox4	SRY (sex determining region Y)-box 4
605	chr13	30644716	30644716	1	*	phc1_input1_peak_605	3.30372	Distal Intergenic	13	30632181	30637185	5005	2	66694	uc007pyv.2	-7531	ENSMUSG00000038462	Uqcrfs1	ubiquinol-cytochrome c reductase, Rieske iron-sulfur polypeptide 1
606	chr13	31650384	31650384	1	*	phc1_input1_peak_606	10.8247	Promoter (<=1kb)	13	31650039	31652843	2805	1	15220	uc007pzj.2	345	ENSMUSG00000038415	Foxq1	forkhead box Q1
607	chr13	31710785	31710785	1	*	phc1_input1_peak_607	4.44276	Intron (uc007pzn.1/71307, intron 1 of 3)	13	31670025	31717661	47637	2	71307	uc007pzn.1	6876	ENSMUSG00000038408	1700018A04Rik	RIKEN cDNA 1700018A04 gene
608	chr13	31712460	31712460	1	*	phc1_input1_peak_608	8.49997	Intron (uc007pzn.1/71307, intron 1 of 3)	13	31670025	31717661	47637	2	71307	uc007pzn.1	5201	ENSMUSG00000038408	1700018A04Rik	RIKEN cDNA 1700018A04 gene
609	chr13	31716320	31716320	1	*	phc1_input1_peak_609	7.05251	Promoter (1-2kb)	13	31670025	31717661	47637	2	71307	uc007pzn.1	1341	ENSMUSG00000038408	1700018A04Rik	RIKEN cDNA 1700018A04 gene
610	chr13	31718704	31718704	1	*	phc1_input1_peak_610	14.8265	Promoter (1-2kb)	13	31717685	31723275	5591	1	14238	uc007pzo.2	1019	ENSMUSG00000038402	Foxf2	forkhead box F2
611	chr13	31721102	31721102	1	*	phc1_input1_peak_611	7.24289	Intron (uc007pzo.2/14238, intron 1 of 1)	13	31717685	31723275	5591	1	14238	uc007pzo.2	3417	ENSMUSG00000038402	Foxf2	forkhead box F2
612	chr13	31899316	31899316	1	*	phc1_input1_peak_612	7.05251	Promoter (<=1kb)	13	31898515	31902504	3990	1	17300	uc007pzp.1	801	ENSMUSG00000050295	Foxc1	forkhead box C1
613	chr13	31902520	31902520	1	*	phc1_input1_peak_613	4.44276	Distal Intergenic	13	31898515	31902504	3990	1	17300	uc007pzp.1	4005	ENSMUSG00000050295	Foxc1	forkhead box C1
614	chr13	34115342	34115342	1	*	phc1_input1_peak_614	4.44276	Intron (uc007qax.1/19766, intron 7 of 10)	13	34129510	34153755	24246	1	68021	uc007qaz.1	-14168	ENSMUSG00000038286	Bphl	biphenyl hydrolase-like (serine hydrolase, breast epithelial mucin-associated antigen)
615	chr13	36816778	36816778	1	*	phc1_input1_peak_615	3.83469	Downstream (<1kb)	13	36817495	36826323	8829	2	68404	uc007qcm.1	9545	ENSMUSG00000039114	Nrn1	neuritin 1
616	chr13	36816993	36816993	1	*	phc1_input1_peak_616	4.44276	Downstream (<1kb)	13	36817495	36826323	8829	2	68404	uc007qcm.1	9330	ENSMUSG00000039114	Nrn1	neuritin 1
617	chr13	36818621	36818621	1	*	phc1_input1_peak_617	9.82983	Exon (uc007qcm.1/68404, exon 3 of 3)	13	36817495	36826323	8829	2	68404	uc007qcm.1	7702	ENSMUSG00000039114	Nrn1	neuritin 1
618	chr13	36820191	36820191	1	*	phc1_input1_peak_618	4.88339	Intron (uc007qcm.1/68404, intron 2 of 2)	13	36817495	36826323	8829	2	68404	uc007qcm.1	6132	ENSMUSG00000039114	Nrn1	neuritin 1
619	chr13	36824014	36824014	1	*	phc1_input1_peak_619	9.25532	Promoter (2-3kb)	13	36817495	36826323	8829	2	68404	uc007qcm.1	2309	ENSMUSG00000039114	Nrn1	neuritin 1
620	chr13	36824802	36824802	1	*	phc1_input1_peak_620	4.44276	Promoter (1-2kb)	13	36817495	36826323	8829	2	68404	uc007qcm.1	1521	ENSMUSG00000039114	Nrn1	neuritin 1
621	chr13	36825444	36825444	1	*	phc1_input1_peak_621	6.58423	Promoter (<=1kb)	13	36817495	36826323	8829	2	68404	uc007qcm.1	879	ENSMUSG00000039114	Nrn1	neuritin 1
622	chr13	36826165	36826165	1	*	phc1_input1_peak_622	10.8247	Promoter (<=1kb)	13	36817495	36826323	8829	2	68404	uc007qcm.1	158	ENSMUSG00000039114	Nrn1	neuritin 1
623	chr13	37917303	37917303	1	*	phc1_input1_peak_623	5.05622	Promoter (<=1kb)	13	37917907	38027403	109497	1	68750	uc007qcw.2	-604	ENSMUSG00000039087	Rreb1	ras responsive element binding protein 1
624	chr13	38243901	38243901	1	*	phc1_input1_peak_624	12.5977	Promoter (<=1kb)	13	38243163	38290446	47284	1	109620	uc007qdk.2	738	ENSMUSG00000054889	Dsp	desmoplakin
625	chr13	38244538	38244538	1	*	phc1_input1_peak_625	3.31573	Promoter (1-2kb)	13	38243163	38290446	47284	1	109620	uc007qdk.2	1375	ENSMUSG00000054889	Dsp	desmoplakin
626	chr13	38437128	38437128	1	*	phc1_input1_peak_626	7.05251	Promoter (<=1kb)	13	38437585	38591597	154013	1	12161	uc007qdp.1	-457	ENSMUSG00000039004	Bmp6	bone morphogenetic protein 6
627	chr13	38599150	38599150	1	*	phc1_input1_peak_627	3.30372	Intron (uc007qdq.1/105245, intron 6 of 10)	13	38592144	38619783	27640	2	105245	uc007qdr.1	20633	ENSMUSG00000038991	Txndc5	thioredoxin domain containing 5
628	chr13	39619514	39619514	1	*	phc1_input1_peak_628	3.30372	Distal Intergenic	13	39024009	39052744	28736	2	108652	uc011yyn.1	-566770	ENSMUSG00000021432	Slc35b3	solute carrier family 35, member B3
629	chr13	40799032	40799032	1	*	phc1_input1_peak_629	6.58423	Distal Intergenic	13	40811044	40820556	9513	2	21418	uc007qed.2	21524	ENSMUSG00000021359	Tfap2a	transcription factor AP-2, alpha
630	chr13	40799776	40799776	1	*	phc1_input1_peak_630	7.05251	Distal Intergenic	13	40811044	40820556	9513	2	21418	uc007qed.2	20780	ENSMUSG00000021359	Tfap2a	transcription factor AP-2, alpha
631	chr13	40800581	40800581	1	*	phc1_input1_peak_631	7.76536	Distal Intergenic	13	40811044	40820556	9513	2	21418	uc007qed.2	19975	ENSMUSG00000021359	Tfap2a	transcription factor AP-2, alpha
632	chr13	40805451	40805451	1	*	phc1_input1_peak_632	10.8247	Distal Intergenic	13	40811044	40820556	9513	2	21418	uc007qed.2	15105	ENSMUSG00000021359	Tfap2a	transcription factor AP-2, alpha
633	chr13	40823909	40823909	1	*	phc1_input1_peak_633	7.67544	Promoter (<=1kb)	13	40816638	40824313	7676	2	21418	uc007qei.1	404	ENSMUSG00000021359	Tfap2a	transcription factor AP-2, alpha
634	chr13	40824474	40824474	1	*	phc1_input1_peak_634	5.94801	Promoter (<=1kb)	13	40816638	40824313	7676	2	21418	uc007qei.1	-161	ENSMUSG00000021359	Tfap2a	transcription factor AP-2, alpha
635	chr13	40826171	40826171	1	*	phc1_input1_peak_635	17.1106	Promoter (<=1kb)	13	40811044	40825812	14769	2	21418	uc007qee.2	-359	ENSMUSG00000021359	Tfap2a	transcription factor AP-2, alpha
636	chr13	40829614	40829614	1	*	phc1_input1_peak_636	20.4003	Promoter (<=1kb)	13	40811044	40829192	18149	2	21418	uc007qej.2	-422	ENSMUSG00000021359	Tfap2a	transcription factor AP-2, alpha
637	chr13	40831123	40831123	1	*	phc1_input1_peak_637	4.44276	Promoter (<=1kb)	13	40811044	40830289	19246	2	21418	uc007qeg.2	-834	ENSMUSG00000021359	Tfap2a	transcription factor AP-2, alpha
638	chr13	40832778	40832778	1	*	phc1_input1_peak_638	5.05622	Promoter (2-3kb)	13	40811044	40830289	19246	2	21418	uc007qeg.2	-2489	ENSMUSG00000021359	Tfap2a	transcription factor AP-2, alpha
639	chr13	40833169	40833169	1	*	phc1_input1_peak_639	5.05622	Promoter (2-3kb)	13	40811044	40830289	19246	2	21418	uc007qeg.2	-2880	ENSMUSG00000021359	Tfap2a	transcription factor AP-2, alpha
640	chr13	40833733	40833733	1	*	phc1_input1_peak_640	6.36253	Distal Intergenic	13	40811044	40830289	19246	2	21418	uc007qeg.2	-3444	ENSMUSG00000021359	Tfap2a	transcription factor AP-2, alpha
641	chr13	48753132	48753132	1	*	phc1_input1_peak_641	5.69665	Distal Intergenic	13	48758405	48761876	3472	1	12022	uc007qil.1	-5273	ENSMUSG00000021381	Barx1	BarH-like homeobox 1
642	chr13	48754496	48754496	1	*	phc1_input1_peak_642	9.25532	Distal Intergenic	13	48758405	48761876	3472	1	12022	uc007qil.1	-3909	ENSMUSG00000021381	Barx1	BarH-like homeobox 1
643	chr13	48759043	48759043	1	*	phc1_input1_peak_643	4.7449	Promoter (<=1kb)	13	48758405	48761876	3472	1	12022	uc007qil.1	638	ENSMUSG00000021381	Barx1	BarH-like homeobox 1
644	chr13	48759578	48759578	1	*	phc1_input1_peak_644	7.24208	Promoter (1-2kb)	13	48758405	48761876	3472	1	12022	uc007qil.1	1173	ENSMUSG00000021381	Barx1	BarH-like homeobox 1
645	chr13	48761264	48761264	1	*	phc1_input1_peak_645	15.0547	Promoter (2-3kb)	13	48758405	48761876	3472	1	12022	uc007qil.1	2859	ENSMUSG00000021381	Barx1	BarH-like homeobox 1
646	chr13	48764537	48764537	1	*	phc1_input1_peak_646	8.49997	Distal Intergenic	13	48758405	48761876	3472	1	12022	uc007qil.1	6132	ENSMUSG00000021381	Barx1	BarH-like homeobox 1
647	chr13	49019087	49019087	1	*	phc1_input1_peak_647	4.44276	Intron (uc007qio.1/218236, intron 5 of 17)	13	48974586	49063197	88612	2	218236	uc007qio.1	44110	ENSMUSG00000038014	Fam120a	family with sequence similarity 120, member A
648	chr13	49303553	49303553	1	*	phc1_input1_peak_648	3.85797	Intron (uc007qix.1/68480, intron 2 of 6)	13	49298320	49311229	12910	2	68480	uc007qix.1	7676	ENSMUSG00000037960	Card19	caspase recruitment domain family, member 19
649	chr13	50817939	50817939	1	*	phc1_input1_peak_649	3.85797	Distal Intergenic	13	50738597	50741207	2611	1	380845	uc007qld.1	79342	ENSMUSG00000096641	Gm904	predicted gene 904
650	chr13	52003725	52003725	1	*	phc1_input1_peak_650	3.85797	Distal Intergenic	13	51942044	51943843	1800	1	23882	uc007qmq.2	61681	ENSMUSG00000021453	Gadd45g	growth arrest and DNA-damage-inducible 45 gamma
651	chr13	53560941	53560941	1	*	phc1_input1_peak_651	3.64281	Downstream (1-2kb)	13	53562250	53568149	5900	2	17702	uc007qnw.1	7208	ENSMUSG00000021469	Msx2	msh homeobox 2
652	chr13	54795967	54795967	1	*	phc1_input1_peak_652	6.84849	Promoter (<=1kb)	13	54780760	54795321	14562	2	105239	uc007qoy.2	-646	ENSMUSG00000034928	Rnf44	ring finger protein 44
653	chr13	55900299	55900299	1	*	phc1_input1_peak_653	6.36253	Exon (uc007qsb.1/76856, exon 3 of 8)	13	55885940	55910359	24420	1	76856	uc011yzy.1	14359	ENSMUSG00000021499	Catsper3	cation channel, sperm associated 3
654	chr13	55930037	55930037	1	*	phc1_input1_peak_654	23.5853	Promoter (2-3kb)	13	55926415	55932786	6372	2	18740	uc007qsd.1	2749	ENSMUSG00000021506	Pitx1	paired-like homeodomain transcription factor 1
655	chr13	55933055	55933055	1	*	phc1_input1_peak_655	19.6636	Promoter (<=1kb)	13	55926415	55932786	6372	2	18740	uc007qsd.1	-269	ENSMUSG00000021506	Pitx1	paired-like homeodomain transcription factor 1
656	chr13	55937000	55937000	1	*	phc1_input1_peak_656	10.8237	Distal Intergenic	13	55926415	55932786	6372	2	18740	uc007qsd.1	-4214	ENSMUSG00000021506	Pitx1	paired-like homeodomain transcription factor 1
657	chr13	56323568	56323568	1	*	phc1_input1_peak_657	8.61876	Distal Intergenic	13	56351860	56353524	1665	2	18014	uc007qsl.1	29956	ENSMUSG00000048904	Neurog1	neurogenin 1
658	chr13	56353136	56353136	1	*	phc1_input1_peak_658	15.9482	Promoter (<=1kb)	13	56351860	56353524	1665	2	18014	uc007qsl.1	388	ENSMUSG00000048904	Neurog1	neurogenin 1
659	chr13	56360257	56360257	1	*	phc1_input1_peak_659	12.4668	Distal Intergenic	13	56351860	56353524	1665	2	18014	uc007qsl.1	-6733	ENSMUSG00000048904	Neurog1	neurogenin 1
660	chr13	56360863	56360863	1	*	phc1_input1_peak_660	5.69665	Distal Intergenic	13	56351860	56353524	1665	2	18014	uc007qsl.1	-7339	ENSMUSG00000048904	Neurog1	neurogenin 1
661	chr13	56361597	56361597	1	*	phc1_input1_peak_661	5.69665	Distal Intergenic	13	56351860	56353524	1665	2	18014	uc007qsl.1	-8073	ENSMUSG00000048904	Neurog1	neurogenin 1
662	chr13	56854767	56854767	1	*	phc1_input1_peak_662	8.49997	Distal Intergenic	13	56805029	56843739	38711	1	17129	uc007qta.2	49738	ENSMUSG00000021540	Smad5	SMAD family member 5
663	chr13	64331583	64331583	1	*	phc1_input1_peak_663	3.85797	Intron (uc007qym.2/218294, intron 4 of 14)	13	64293853	64349846	55994	2	218294	uc007qyo.2	18263	ENSMUSG00000033102	Cdc14b	CDC14 cell division cycle 14B
664	chr13	65792946	65792946	1	*	phc1_input1_peak_664	3.63573	Intron (uc007qzk.1/uc007qzk.1, intron 3 of 3)	13	65380162	65399103	18942	1	170936	uc007qzj.1	412784	ENSMUSG00000021514	Zfp369	zinc finger protein 369
665	chr13	65846045	65846045	1	*	phc1_input1_peak_665	6.04916	Intron (uc007qzk.1/uc007qzk.1, intron 3 of 3)	13	66214389	66223772	9384	1	628709	uc011zbc.1	-368344	ENSMUSG00000095909	Gm10324	predicted gene 10324
666	chr13	66493758	66493758	1	*	phc1_input1_peak_666	5.69665	Intron (uc007qzm.1/uc007qzm.1, intron 1 of 3)	13	66214389	66223772	9384	1	628709	uc011zbc.1	279369	ENSMUSG00000095909	Gm10324	predicted gene 10324
667	chr13	66550778	66550778	1	*	phc1_input1_peak_667	5.08999	Intron (uc007qzp.1/uc007qzp.1, intron 2 of 6)	13	66214389	66223772	9384	1	628709	uc011zbc.1	336389	ENSMUSG00000095909	Gm10324	predicted gene 10324
668	chr13	66808184	66808184	1	*	phc1_input1_peak_668	3.35141	Intron (uc007qzp.1/uc007qzp.1, intron 2 of 6)	13	67005850	67009450	3601	1	100038538	uc007qzv.1	-197666	ENSMUSG00000074826	Gm10767	predicted gene 10767
669	chr13	68030292	68030292	1	*	phc1_input1_peak_669	3.85797	Distal Intergenic	13	67964274	67964854	581	1	408058	uc007rbt.1	66018	ENSMUSG00000064063	BC048507	cDNA sequence BC048507
670	chr13	68105627	68105627	1	*	phc1_input1_peak_670	3.83745	Distal Intergenic	13	67964274	67964854	581	1	408058	uc007rbt.1	141353	ENSMUSG00000064063	BC048507	cDNA sequence BC048507
671	chr13	68256233	68256233	1	*	phc1_input1_peak_671	3.13341	Distal Intergenic	13	67964274	67964854	581	1	408058	uc007rbt.1	291959	ENSMUSG00000064063	BC048507	cDNA sequence BC048507
672	chr13	68583301	68583301	1	*	phc1_input1_peak_672	4.18052	Distal Intergenic	13	68699657	68720998	21342	2	210009	uc007rby.1	137697	ENSMUSG00000034617	Mtrr	5-methyltetrahydrofolate-homocysteine methyltransferase reductase
673	chr13	72097094	72097094	1	*	phc1_input1_peak_673	6.58423	Exon (uc007rdd.1/16371, exon 2 of 4)	13	72095680	72101171	5492	2	16371	uc007rdd.1	4077	ENSMUSG00000060969	Irx1	Iroquois homeobox 1
674	chr13	72100385	72100385	1	*	phc1_input1_peak_674	5.05622	Promoter (<=1kb)	13	72095680	72101171	5492	2	16371	uc007rdd.1	786	ENSMUSG00000060969	Irx1	Iroquois homeobox 1
675	chr13	72766021	72766021	1	*	phc1_input1_peak_675	11.637	Promoter (<=1kb)	13	72760914	72766012	5099	2	328287	uc011zbn.1	-9	NA	Gm20554	predicted gene, 20554
676	chr13	72767465	72767465	1	*	phc1_input1_peak_676	5.05622	Promoter (1-2kb)	13	72766426	72771642	5217	1	16372	uc007rde.1	1039	ENSMUSG00000001504	Irx2	Iroquois homeobox 2
677	chr13	72768109	72768109	1	*	phc1_input1_peak_677	8.49997	Promoter (1-2kb)	13	72766426	72771642	5217	1	16372	uc007rde.1	1683	ENSMUSG00000001504	Irx2	Iroquois homeobox 2
678	chr13	72768561	72768561	1	*	phc1_input1_peak_678	4.44276	Promoter (2-3kb)	13	72766426	72771642	5217	1	16372	uc007rde.1	2135	ENSMUSG00000001504	Irx2	Iroquois homeobox 2
679	chr13	72769294	72769294	1	*	phc1_input1_peak_679	3.34707	Promoter (2-3kb)	13	72766426	72771642	5217	1	16372	uc007rde.1	2868	ENSMUSG00000001504	Irx2	Iroquois homeobox 2
680	chr13	72777508	72777508	1	*	phc1_input1_peak_680	3.85797	Distal Intergenic	13	72766426	72771642	5217	1	16372	uc007rde.1	11082	ENSMUSG00000001504	Irx2	Iroquois homeobox 2
681	chr13	78334573	78334573	1	*	phc1_input1_peak_681	8.49997	Exon (uc007rhe.1/13865, exon 2 of 3)	13	78328236	78338243	10008	2	13865	uc007rhe.1	3670	ENSMUSG00000069171	Nr2f1	nuclear receptor subfamily 2, group F, member 1
682	chr13	78336662	78336662	1	*	phc1_input1_peak_682	6.36253	Promoter (1-2kb)	13	78328236	78338243	10008	2	13865	uc007rhe.1	1581	ENSMUSG00000069171	Nr2f1	nuclear receptor subfamily 2, group F, member 1
683	chr13	78339014	78339014	1	*	phc1_input1_peak_683	5.05622	Promoter (<=1kb)	13	78328236	78338243	10008	2	13865	uc007rhe.1	-771	ENSMUSG00000069171	Nr2f1	nuclear receptor subfamily 2, group F, member 1
684	chr13	78339950	78339950	1	*	phc1_input1_peak_684	6.36253	Promoter (1-2kb)	13	78328236	78338243	10008	2	13865	uc007rhe.1	-1707	ENSMUSG00000069171	Nr2f1	nuclear receptor subfamily 2, group F, member 1
685	chr13	78342109	78342109	1	*	phc1_input1_peak_685	4.44276	Exon (uc007rhg.1/uc007rhg.1, exon 1 of 2)	13	78328236	78338243	10008	2	13865	uc007rhe.1	-3866	ENSMUSG00000069171	Nr2f1	nuclear receptor subfamily 2, group F, member 1
686	chr13	78349102	78349102	1	*	phc1_input1_peak_686	7.05251	Intron (uc007rhf.1/uc007rhf.1, intron 1 of 2)	13	78328236	78338243	10008	2	13865	uc007rhe.1	-10859	ENSMUSG00000069171	Nr2f1	nuclear receptor subfamily 2, group F, member 1
687	chr13	78508084	78508084	1	*	phc1_input1_peak_687	4.08703	Distal Intergenic	13	78328236	78338243	10008	2	13865	uc007rhe.1	-169841	ENSMUSG00000069171	Nr2f1	nuclear receptor subfamily 2, group F, member 1
688	chr13	78539490	78539490	1	*	phc1_input1_peak_688	5.69665	Distal Intergenic	13	78328236	78338243	10008	2	13865	uc007rhe.1	-201247	ENSMUSG00000069171	Nr2f1	nuclear receptor subfamily 2, group F, member 1
689	chr13	84922802	84922802	1	*	phc1_input1_peak_689	3.13341	Distal Intergenic	13	85329082	85342101	13020	1	66671	uc007ris.1	-406280	ENSMUSG00000021548	Ccnh	cyclin H
690	chr13	94147480	94147480	1	*	phc1_input1_peak_690	4.44276	Intron (uc007rlc.2/26556, intron 5 of 9)	13	94077989	94174917	96929	1	26556	uc007rle.2	69491	ENSMUSG00000007617	Homer1	homer scaffolding protein 1
691	chr13	95224889	95224889	1	*	phc1_input1_peak_691	4.44276	Intron (uc007rlv.2/11774, intron 13 of 26)	13	95128915	95336271	207357	1	11774	uc007rlv.2	95974	ENSMUSG00000021686	Ap3b1	adaptor-related protein complex 3, beta 1 subunit
692	chr13	95642576	95642576	1	*	phc1_input1_peak_692	4.18052	Distal Intergenic	13	95645582	95653636	8055	1	18420	uc007rly.1	-3006	ENSMUSG00000021685	Otp	orthopedia homeobox
693	chr13	95643081	95643081	1	*	phc1_input1_peak_693	4.95702	Promoter (2-3kb)	13	95645582	95653636	8055	1	18420	uc007rly.1	-2501	ENSMUSG00000021685	Otp	orthopedia homeobox
694	chr13	95643859	95643859	1	*	phc1_input1_peak_694	7.90773	Promoter (1-2kb)	13	95645582	95653636	8055	1	18420	uc007rly.1	-1723	ENSMUSG00000021685	Otp	orthopedia homeobox
695	chr13	95644647	95644647	1	*	phc1_input1_peak_695	5.93243	Promoter (<=1kb)	13	95645582	95653636	8055	1	18420	uc007rly.1	-935	ENSMUSG00000021685	Otp	orthopedia homeobox
696	chr13	95645839	95645839	1	*	phc1_input1_peak_696	4.10687	Promoter (<=1kb)	13	95645582	95653636	8055	1	18420	uc007rly.1	257	ENSMUSG00000021685	Otp	orthopedia homeobox
697	chr13	95647345	95647345	1	*	phc1_input1_peak_697	13.5895	Promoter (1-2kb)	13	95645582	95653636	8055	1	18420	uc007rly.1	1763	ENSMUSG00000021685	Otp	orthopedia homeobox
698	chr13	95647913	95647913	1	*	phc1_input1_peak_698	3.85797	Promoter (2-3kb)	13	95645582	95653636	8055	1	18420	uc007rly.1	2331	ENSMUSG00000021685	Otp	orthopedia homeobox
699	chr13	95653422	95653422	1	*	phc1_input1_peak_699	4.18052	Exon (uc007rly.1/18420, exon 3 of 3)	13	95645582	95653636	8055	1	18420	uc007rly.1	7840	ENSMUSG00000021685	Otp	orthopedia homeobox
700	chr13	95654153	95654153	1	*	phc1_input1_peak_700	8.49997	Distal Intergenic	13	95645582	95653636	8055	1	18420	uc007rly.1	8571	ENSMUSG00000021685	Otp	orthopedia homeobox
701	chr13	95655863	95655863	1	*	phc1_input1_peak_701	5.29804	Distal Intergenic	13	95645582	95653636	8055	1	18420	uc007rly.1	10281	ENSMUSG00000021685	Otp	orthopedia homeobox
702	chr13	96689320	96689320	1	*	phc1_input1_peak_702	3.30372	Distal Intergenic	13	96397132	96661877	264746	2	544963	uc007rmo.1	-27443	ENSMUSG00000021676	Iqgap2	IQ motif containing GTPase activating protein 2
703	chr13	96734283	96734283	1	*	phc1_input1_peak_703	3.85797	Intron (uc007rms.2/75209, intron 5 of 5)	13	96729398	96754805	25408	2	75209	uc007rms.2	20522	ENSMUSG00000051111	Sv2c	synaptic vesicle glycoprotein 2c
704	chr13	97694852	97694852	1	*	phc1_input1_peak_704	5.05622	Promoter (<=1kb)	13	97694644	97720869	26226	1	218476	uc007rno.2	208	ENSMUSG00000091387	Gcnt4	glucosaminyl (N-acetyl) transferase 4, core 2 (beta-1,6-N-acetylglucosaminyltransferase)
705	chr13	98101661	98101661	1	*	phc1_input1_peak_705	3.83745	Distal Intergenic	13	98011060	98022995	11936	1	13803	uc007rod.2	90601	ENSMUSG00000041773	Enc1	ectodermal-neural cortex 1
706	chr13	98324280	98324280	1	*	phc1_input1_peak_706	3.18019	Distal Intergenic	13	98011060	98022995	11936	1	13803	uc007rod.2	313220	ENSMUSG00000041773	Enc1	ectodermal-neural cortex 1
707	chr13	98574878	98574878	1	*	phc1_input1_peak_707	3.30372	Distal Intergenic	13	98698438	98712550	14113	2	110596	uc007roj.1	137672	ENSMUSG00000021662	Arhgef28	Rho guanine nucleotide exchange factor (GEF) 28
708	chr13	99125057	99125057	1	*	phc1_input1_peak_708	8.49997	Promoter (<=1kb)	13	99124200	99126660	2461	1	15229	uc009van.1	857	ENSMUSG00000078302	Foxd1	forkhead box D1
709	chr13	99126082	99126082	1	*	phc1_input1_peak_709	15.0547	Promoter (1-2kb)	13	99124200	99126660	2461	1	15229	uc009van.1	1882	ENSMUSG00000078302	Foxd1	forkhead box D1
710	chr13	99126870	99126870	1	*	phc1_input1_peak_710	3.64281	Promoter (2-3kb)	13	99124200	99126660	2461	1	15229	uc009van.1	2670	ENSMUSG00000078302	Foxd1	forkhead box D1
711	chr13	99135931	99135931	1	*	phc1_input1_peak_711	17.0223	Distal Intergenic	13	99124200	99126660	2461	1	15229	uc009van.1	11731	ENSMUSG00000078302	Foxd1	forkhead box D1
712	chr13	99272932	99272932	1	*	phc1_input1_peak_712	6.88639	Distal Intergenic	13	99404933	99407365	2433	2	68344	uc011zdk.1	134433	ENSMUSG00000046082	Tmem174	transmembrane protein 174
713	chr13	100136816	100136816	1	*	phc1_input1_peak_713	3.85797	Intron (uc007rpn.1/218506, intron 4 of 10)	13	100114741	100185516	70776	1	218506	uc007rpn.1	22075	ENSMUSG00000041632	Mrps27	mitochondrial ribosomal protein S27
714	chr13	101322732	101322732	1	*	phc1_input1_peak_714	3.83745	Promoter (<=1kb)	13	101267322	101322578	55257	2	18260	uc011zdy.1	-154	ENSMUSG00000021638	Ocln	occludin
715	chr13	101974092	101974092	1	*	phc1_input1_peak_715	4.44276	Distal Intergenic	13	101572603	101603382	30780	2	69048	uc011zec.1	-370710	ENSMUSG00000021629	Slc30a5	solute carrier family 30 (zinc transporter), member 5
716	chr13	104204359	104204359	1	*	phc1_input1_peak_716	4.44276	Distal Intergenic	13	103813222	104124572	311351	2	328329	uc007rsf.2	-79787	ENSMUSG00000034751	Mast4	microtubule associated serine/threonine kinase family member 4
717	chr13	107622212	107622212	1	*	phc1_input1_peak_717	4.44276	Intron (uc007rtv.1/76582, intron 1 of 3)	13	107584519	107626506	41988	2	76582	uc007rtv.1	4294	ENSMUSG00000042590	Ipo11	importin 11
718	chr13	109135431	109135431	1	*	phc1_input1_peak_718	4.44276	Intron (uc007rvc.1/218581, intron 2 of 10)	13	109106531	109197974	91444	1	218581	uc007rvd.1	28900	ENSMUSG00000021697	Depdc1b	DEP domain containing 1B
719	chr13	111481346	111481346	1	*	phc1_input1_peak_719	3.30372	Distal Intergenic	13	111185256	111188094	2839	1	20620	uc007rvr.1	296090	ENSMUSG00000021701	Plk2	polo like kinase 2
720	chr13	113778244	113778244	1	*	phc1_input1_peak_720	6.36253	Promoter (<=1kb)	13	113778010	113780986	2977	1	218630	uc007rwz.1	234	ENSMUSG00000042417	Ccno	cyclin O
721	chr13	113784456	113784456	1	*	phc1_input1_peak_721	6.28705	Promoter (<=1kb)	13	113784076	113790602	6527	1	622408	uc007rxa.1	380	ENSMUSG00000074651	Mcidas	multiciliate differentiation and DNA synthesis associated cell cycle protein
722	chr13	114549625	114549625	1	*	phc1_input1_peak_722	4.44276	Distal Intergenic	13	114584716	114947669	362954	1	218639	uc007rxj.1	-35091	ENSMUSG00000042348	Arl15	ADP-ribosylation factor-like 15
723	chr13	115247583	115247583	1	*	phc1_input1_peak_723	7.76536	Promoter (1-2kb)	13	115242470	115248938	6469	2	14313	uc007rxn.1	1355	ENSMUSG00000021765	Fst	follistatin
724	chr13	115250659	115250659	1	*	phc1_input1_peak_724	2.78217	Promoter (1-2kb)	13	115242498	115248938	6441	2	14313	uc007rxp.1	-1721	ENSMUSG00000021765	Fst	follistatin
725	chr13	117099770	117099770	1	*	phc1_input1_peak_725	3.85797	Promoter (<=1kb)	13	117088478	117099896	11419	2	16392	uc007rye.2	126	ENSMUSG00000042258	Isl1	ISL1 transcription factor, LIM/homeodomain
726	chr14	3214140	3214140	1	*	phc1_input1_peak_726	3.76611	Intron (uc007saq.1/320333, intron 1 of 2)	14	3208497	3234357	25861	1	320333	uc007sas.1	5643	ENSMUSG00000096039	D830030K20Rik	RIKEN cDNA D830030K20 gene
727	chr14	3537392	3537392	1	*	phc1_input1_peak_727	5.05622	Intron (uc007sba.2/666890, intron 6 of 6)	14	3533791	3695289	161499	1	100040880	uc007sbb.1	3601	NA	Gm3020	predicted gene 3020
728	chr14	3641090	3641090	1	*	phc1_input1_peak_728	2.29749	Intron (uc007sbb.1/100040880, intron 1 of 2)	14	3740223	3748663	8441	1	100038846	uc011zfe.1	-99133	NA	NA	NA
729	chr14	3641929	3641929	1	*	phc1_input1_peak_729	3.83469	Intron (uc007sbb.1/100040880, intron 1 of 2)	14	3740223	3748663	8441	1	100038846	uc011zfe.1	-98294	NA	NA	NA
730	chr14	3741427	3741427	1	*	phc1_input1_peak_730	5.69665	Promoter (1-2kb)	14	3740223	3748663	8441	1	100038846	uc011zfe.1	1204	NA	NA	NA
731	chr14	3955691	3955691	1	*	phc1_input1_peak_731	3.85797	Intron (uc007sbf.1/100040880, intron 2 of 2)	14	3920624	3936392	15769	1	100040852	uc007sbh.1	35067	NA	Gm3002	alpha-takusan pseudogene
732	chr14	4074897	4074897	1	*	phc1_input1_peak_732	5.56395	Intron (uc007sbj.1/545007, intron 5 of 5)	14	4066042	4234897	168856	1	545007	uc007sbk.1	8855	ENSMUSG00000096775	Gm5796	predicted gene 5796
733	chr14	4138546	4138546	1	*	phc1_input1_peak_733	5.58081	Intron (uc007sbj.1/545007, intron 5 of 5)	14	4126977	4144402	17426	1	545007	uc007sbl.1	11569	ENSMUSG00000096775	Gm5796	predicted gene 5796
734	chr14	4193607	4193607	1	*	phc1_input1_peak_734	3.50254	Intron (uc007sbj.1/545007, intron 5 of 5)	14	4126977	4144402	17426	1	545007	uc007sbl.1	66630	ENSMUSG00000096775	Gm5796	predicted gene 5796
735	chr14	4210678	4210678	1	*	phc1_input1_peak_735	3.84835	Intron (uc007sbj.1/545007, intron 5 of 5)	14	4126977	4144402	17426	1	545007	uc007sbl.1	83701	ENSMUSG00000096775	Gm5796	predicted gene 5796
736	chr14	4375018	4375018	1	*	phc1_input1_peak_736	3.30372	Intron (uc007sbo.1/uc007sbo.1, intron 1 of 2)	14	4126977	4144402	17426	1	545007	uc007sbl.1	248041	ENSMUSG00000096775	Gm5796	predicted gene 5796
737	chr14	4581009	4581009	1	*	phc1_input1_peak_737	4.64304	Intron (uc007sbo.1/uc007sbo.1, intron 1 of 2)	14	4972734	5754400	781667	1	108978	uc007sbx.2	-391725	ENSMUSG00000096197	4930555G01Rik	RIKEN cDNA 4930555G01 gene
738	chr14	4838398	4838398	1	*	phc1_input1_peak_738	4.44276	Intron (uc007sbu.1/uc007sbu.1, intron 1 of 3)	14	4972734	5754400	781667	1	108978	uc007sbx.2	-134336	ENSMUSG00000096197	4930555G01Rik	RIKEN cDNA 4930555G01 gene
739	chr14	4841104	4841104	1	*	phc1_input1_peak_739	2.53919	Intron (uc007sbu.1/uc007sbu.1, intron 1 of 3)	14	4972734	5754400	781667	1	108978	uc007sbx.2	-131630	ENSMUSG00000096197	4930555G01Rik	RIKEN cDNA 4930555G01 gene
740	chr14	4987431	4987431	1	*	phc1_input1_peak_740	2.78668	Intron (uc007sbx.2/108978, intron 1 of 5)	14	4972734	5754400	781667	1	108978	uc007sbx.2	14697	ENSMUSG00000096197	4930555G01Rik	RIKEN cDNA 4930555G01 gene
741	chr14	4988509	4988509	1	*	phc1_input1_peak_741	3.98928	Intron (uc007sbx.2/108978, intron 1 of 5)	14	4972734	5754400	781667	1	108978	uc007sbx.2	15775	ENSMUSG00000096197	4930555G01Rik	RIKEN cDNA 4930555G01 gene
742	chr14	5456993	5456993	1	*	phc1_input1_peak_742	4.44276	Intron (uc007sbx.2/108978, intron 4 of 5)	14	5153654	5162268	8615	1	108978	uc007sca.2	303339	ENSMUSG00000096197	4930555G01Rik	RIKEN cDNA 4930555G01 gene
743	chr14	5534503	5534503	1	*	phc1_input1_peak_743	4.88339	Intron (uc007sbx.2/108978, intron 4 of 5)	14	5153654	5162268	8615	1	108978	uc007sca.2	380849	ENSMUSG00000096197	4930555G01Rik	RIKEN cDNA 4930555G01 gene
744	chr14	5539574	5539574	1	*	phc1_input1_peak_744	4.70383	Intron (uc007sbx.2/108978, intron 4 of 5)	14	5153654	5162268	8615	1	108978	uc007sca.2	385920	ENSMUSG00000096197	4930555G01Rik	RIKEN cDNA 4930555G01 gene
745	chr14	5670063	5670063	1	*	phc1_input1_peak_745	2.45216	Intron (uc007sbx.2/108978, intron 4 of 5)	14	5153654	5162268	8615	1	108978	uc007sca.2	516409	ENSMUSG00000096197	4930555G01Rik	RIKEN cDNA 4930555G01 gene
746	chr14	5688118	5688118	1	*	phc1_input1_peak_746	7.02675	Intron (uc007sbx.2/108978, intron 5 of 5)	14	5153654	5162268	8615	1	108978	uc007sca.2	534464	ENSMUSG00000096197	4930555G01Rik	RIKEN cDNA 4930555G01 gene
747	chr14	5827799	5827799	1	*	phc1_input1_peak_747	4.44276	Intron (uc007scg.1/uc007scg.1, intron 5 of 6)	14	5153654	5162268	8615	1	108978	uc007sca.2	674145	ENSMUSG00000096197	4930555G01Rik	RIKEN cDNA 4930555G01 gene
748	chr14	5907471	5907471	1	*	phc1_input1_peak_748	4.37536	Intron (uc007scg.1/uc007scg.1, intron 5 of 6)	14	5153654	5162268	8615	1	108978	uc007sca.2	753817	ENSMUSG00000096197	4930555G01Rik	RIKEN cDNA 4930555G01 gene
749	chr14	6020370	6020370	1	*	phc1_input1_peak_749	2.23057	Intron (uc007scg.1/uc007scg.1, intron 2 of 6)	14	5153654	5162268	8615	1	108978	uc007sca.2	866716	ENSMUSG00000096197	4930555G01Rik	RIKEN cDNA 4930555G01 gene
750	chr14	6100075	6100075	1	*	phc1_input1_peak_750	3.5989	Intron (uc007scg.1/uc007scg.1, intron 2 of 6)	14	6956220	6964661	8442	1	100038846	uc007sdf.2	-856145	NA	NA	NA
751	chr14	6177690	6177690	1	*	phc1_input1_peak_751	3.83469	Intron (uc007scg.1/uc007scg.1, intron 2 of 6)	14	6956220	6964661	8442	1	100038846	uc007sdf.2	-778530	NA	NA	NA
752	chr14	6386526	6386526	1	*	phc1_input1_peak_752	3.10401	Intron (uc007scu.1/uc007scu.1, intron 4 of 4)	14	6956220	6964661	8442	1	100038846	uc007sdf.2	-569694	NA	NA	NA
753	chr14	6493249	6493249	1	*	phc1_input1_peak_753	5.05622	Intron (uc007scu.1/uc007scu.1, intron 4 of 4)	14	6956220	6964661	8442	1	100038846	uc007sdf.2	-462971	NA	NA	NA
754	chr14	6535315	6535315	1	*	phc1_input1_peak_754	3.77038	Intron (uc007scu.1/uc007scu.1, intron 4 of 4)	14	6956220	6964661	8442	1	100038846	uc007sdf.2	-420905	NA	NA	NA
755	chr14	6535800	6535800	1	*	phc1_input1_peak_755	6.02215	Intron (uc007scu.1/uc007scu.1, intron 4 of 4)	14	6956220	6964661	8442	1	100038846	uc007sdf.2	-420420	NA	NA	NA
756	chr14	6791727	6791727	1	*	phc1_input1_peak_756	3.82046	Intron (uc007scz.1/uc007scz.1, intron 2 of 5)	14	6956220	6964661	8442	1	100038846	uc007sdf.2	-164493	NA	NA	NA
757	chr14	7172039	7172039	1	*	phc1_input1_peak_757	5.69665	Intron (uc007sdh.1/uc007sdh.1, intron 3 of 3)	14	6973741	6994984	21244	1	666890	uc007sdg.2	198298	NA	NA	NA
758	chr14	7289765	7289765	1	*	phc1_input1_peak_758	2.95687	Distal Intergenic	14	6973741	6994984	21244	1	666890	uc007sdg.2	316024	NA	NA	NA
759	chr14	7364967	7364967	1	*	phc1_input1_peak_759	6.09423	Distal Intergenic	14	6973741	6994984	21244	1	666890	uc007sdg.2	391226	NA	NA	NA
760	chr14	7436754	7436754	1	*	phc1_input1_peak_760	5.05633	Intron (uc007sdn.1/uc007sdn.1, intron 2 of 2)	14	7838629	7859963	21335	2	100038847	uc011zfq.1	423209	ENSMUSG00000093985	Gm10406	predicted gene 10406
761	chr14	7696814	7696814	1	*	phc1_input1_peak_761	4.82026	Intron (uc011zfo.1/uc011zfo.1, intron 5 of 5)	14	7838629	7859963	21335	2	100038847	uc011zfq.1	163149	ENSMUSG00000093985	Gm10406	predicted gene 10406
762	chr14	7727546	7727546	1	*	phc1_input1_peak_762	2.78668	Distal Intergenic	14	7838629	7859963	21335	2	100038847	uc011zfq.1	132417	ENSMUSG00000093985	Gm10406	predicted gene 10406
763	chr14	7759113	7759113	1	*	phc1_input1_peak_763	3.78886	Distal Intergenic	14	7838629	7859963	21335	2	100038847	uc011zfq.1	100850	ENSMUSG00000093985	Gm10406	predicted gene 10406
764	chr14	7874695	7874695	1	*	phc1_input1_peak_764	7.02675	Intron (uc011zfr.1/100038847, intron 2 of 6)	14	7838629	7859963	21335	2	100038847	uc011zfq.1	-14732	ENSMUSG00000093985	Gm10406	predicted gene 10406
765	chr14	8392418	8392418	1	*	phc1_input1_peak_765	5.04578	Intron (uc007sdw.2/100042149, intron 2 of 5)	14	8161892	8427147	265256	2	545013	uc007seb.1	34729	ENSMUSG00000072726	Gm5797	predicted gene 5797
766	chr14	8393931	8393931	1	*	phc1_input1_peak_766	4.86014	Intron (uc007sdw.2/100042149, intron 2 of 5)	14	8161892	8427147	265256	2	545013	uc007seb.1	33216	ENSMUSG00000072726	Gm5797	predicted gene 5797
767	chr14	8426785	8426785	1	*	phc1_input1_peak_767	4.89082	Promoter (<=1kb)	14	8161892	8427147	265256	2	545013	uc007seb.1	362	ENSMUSG00000072726	Gm5797	predicted gene 5797
768	chr14	8864659	8864659	1	*	phc1_input1_peak_768	5.05622	Intron (uc007sen.1/66082, intron 2 of 8)	14	8835480	8889069	53590	1	66082	uc011zfu.1	29179	ENSMUSG00000025277	Abhd6	abhydrolase domain containing 6
769	chr14	13174844	13174844	1	*	phc1_input1_peak_769	3.30372	3' UTR	14	13174406	13178358	3953	2	54713	uc007sft.2	3514	ENSMUSG00000021743	Fezf2	Fez family zinc finger 2
770	chr14	13176588	13176588	1	*	phc1_input1_peak_770	9.25532	Promoter (1-2kb)	14	13174406	13178358	3953	2	54713	uc007sft.2	1770	ENSMUSG00000021743	Fezf2	Fez family zinc finger 2
771	chr14	13178102	13178102	1	*	phc1_input1_peak_771	9.19005	Promoter (<=1kb)	14	13174406	13178358	3953	2	54713	uc007sft.2	256	ENSMUSG00000021743	Fezf2	Fez family zinc finger 2
772	chr14	15658040	15658040	1	*	phc1_input1_peak_772	5.05622	Intron (uc011zgh.1/238944, intron 2 of 34)	14	15653329	15839207	185879	1	238944	uc011zgh.1	4711	NA	NA	NA
773	chr14	20324044	20324044	1	*	phc1_input1_peak_773	4.353	Exon (uc007shx.1/uc007shx.1, exon 1 of 2)	14	20413360	20421809	8450	2	432825	uc011zgi.1	97765	ENSMUSG00000095024	Gm5458	predicted gene 5458
774	chr14	20333381	20333381	1	*	phc1_input1_peak_774	4.10687	Exon (uc007shy.1/uc007shy.1, exon 2 of 2)	14	20413360	20421809	8450	2	432825	uc011zgi.1	88428	ENSMUSG00000095024	Gm5458	predicted gene 5458
775	chr14	20393089	20393089	1	*	phc1_input1_peak_775	4.18052	Distal Intergenic	14	20413360	20421809	8450	2	432825	uc011zgi.1	28720	ENSMUSG00000095024	Gm5458	predicted gene 5458
776	chr14	20702729	20702729	1	*	phc1_input1_peak_776	5.03155	Intron (uc007siw.1/14702, intron 4 of 4)	14	20630624	20643045	12422	2	68045	uc007siv.1	-59684	ENSMUSG00000021807	Rtraf	RNA transcription, translation and transport factor
777	chr14	21006573	21006573	1	*	phc1_input1_peak_777	4.29139	Distal Intergenic	14	20959280	21001004	41725	2	16529	uc007siz.1	-5569	ENSMUSG00000023243	Kcnk5	potassium channel, subfamily K, member 5
778	chr14	21113836	21113836	1	*	phc1_input1_peak_778	9.82983	Promoter (<=1kb)	14	21113912	21127021	13110	1	67725	uc011zgm.1	-76	ENSMUSG00000021809	Nudt13	nudix (nucleoside diphosphate linked moiety X)-type motif 13
779	chr14	21330346	21330346	1	*	phc1_input1_peak_779	3.30372	Intron (uc007sjx.2/19056, intron 10 of 13)	14	21302086	21316123	14038	2	74843	uc007sjw.2	-14223	ENSMUSG00000021815	Mss51	MSS51 mitochondrial translational activator
780	chr14	21831536	21831536	1	*	phc1_input1_peak_780	5.05622	Intron (uc007skz.1/22330, intron 13 of 20)	14	21852964	21871664	18701	2	55946	uc007sla.2	40128	ENSMUSG00000021824	Ap3m1	adaptor-related protein complex 3, mu 1 subunit
781	chr14	22476590	22476590	1	*	phc1_input1_peak_781	2.78217	Intron (uc007slg.1/54169, intron 12 of 16)	14	22495794	22533798	38005	2	435391	uc007sll.1	57208	ENSMUSG00000063821	Dupd1	dual specificity phosphatase and pro isomerase domain containing 1
782	chr14	22666384	22666384	1	*	phc1_input1_peak_782	4.29139	Promoter (1-2kb)	14	22665083	22668132	3050	2	69156	uc007slt.1	1748	ENSMUSG00000021773	Comtd1	catechol-O-methyltransferase domain containing 1
783	chr14	22802243	22802243	1	*	phc1_input1_peak_783	6.70841	Downstream (<1kb)	14	22803184	22808823	5640	2	218820	uc007slv.1	6580	ENSMUSG00000039081	Zfp503	zinc finger protein 503
784	chr14	22802716	22802716	1	*	phc1_input1_peak_784	3.85797	Downstream (<1kb)	14	22803184	22808823	5640	2	218820	uc007slv.1	6107	ENSMUSG00000039081	Zfp503	zinc finger protein 503
785	chr14	22804270	22804270	1	*	phc1_input1_peak_785	18.2858	Exon (uc007slv.1/218820, exon 3 of 3)	14	22803184	22808823	5640	2	218820	uc007slv.1	4553	ENSMUSG00000039081	Zfp503	zinc finger protein 503
786	chr14	22806406	22806406	1	*	phc1_input1_peak_786	10.8247	Promoter (2-3kb)	14	22803184	22808823	5640	2	218820	uc007slv.1	2417	ENSMUSG00000039081	Zfp503	zinc finger protein 503
787	chr14	22807061	22807061	1	*	phc1_input1_peak_787	11.5931	Promoter (1-2kb)	14	22803184	22808823	5640	2	218820	uc007slv.1	1762	ENSMUSG00000039081	Zfp503	zinc finger protein 503
788	chr14	22808958	22808958	1	*	phc1_input1_peak_788	15.0547	Promoter (<=1kb)	14	22803184	22808823	5640	2	218820	uc007slv.1	-135	ENSMUSG00000039081	Zfp503	zinc finger protein 503
789	chr14	22813654	22813654	1	*	phc1_input1_peak_789	7.76536	Distal Intergenic	14	22803184	22808823	5640	2	218820	uc007slv.1	-4831	ENSMUSG00000039081	Zfp503	zinc finger protein 503
790	chr14	22814458	22814458	1	*	phc1_input1_peak_790	7.76536	Distal Intergenic	14	22803184	22808823	5640	2	218820	uc007slv.1	-5635	ENSMUSG00000039081	Zfp503	zinc finger protein 503
791	chr14	24822733	24822733	1	*	phc1_input1_peak_791	4.44276	Promoter (<=1kb)	14	24117983	24823427	705445	2	16531	uc007smg.1	694	ENSMUSG00000063142	Kcnma1	potassium large conductance calcium-activated channel, subfamily M, alpha member 1
792	chr14	26277380	26277380	1	*	phc1_input1_peak_792	6.28705	Promoter (1-2kb)	14	26278778	26467976	189199	1	328365	uc007srm.1	-1398	ENSMUSG00000007817	Zmiz1	zinc finger, MIZ-type containing 1
793	chr14	26279690	26279690	1	*	phc1_input1_peak_793	16.5297	Promoter (<=1kb)	14	26278778	26484195	205418	1	328365	uc007sro.1	912	ENSMUSG00000007817	Zmiz1	zinc finger, MIZ-type containing 1
794	chr14	26281110	26281110	1	*	phc1_input1_peak_794	4.88339	Promoter (2-3kb)	14	26278778	26484195	205418	1	328365	uc007sro.1	2332	ENSMUSG00000007817	Zmiz1	zinc finger, MIZ-type containing 1
795	chr14	26503278	26503278	1	*	phc1_input1_peak_795	3.30372	Distal Intergenic	14	26513656	26519952	6297	1	105675	uc007srr.1	-10378	ENSMUSG00000021868	Ppif	peptidylprolyl isomerase F (cyclophilin F)
796	chr14	29319393	29319393	1	*	phc1_input1_peak_796	12.4668	Promoter (<=1kb)	14	29318659	29338620	19962	1	22418	uc007sug.1	734	ENSMUSG00000021994	Wnt5a	wingless-type MMTV integration site family, member 5A
797	chr14	29320060	29320060	1	*	phc1_input1_peak_797	5.69665	Promoter (1-2kb)	14	29318659	29338620	19962	1	22418	uc007sug.1	1401	ENSMUSG00000021994	Wnt5a	wingless-type MMTV integration site family, member 5A
798	chr14	29322018	29322018	1	*	phc1_input1_peak_798	3.85797	Promoter (2-3kb)	14	29324591	29338620	14030	1	22418	uc007suh.1	-2573	ENSMUSG00000021994	Wnt5a	wingless-type MMTV integration site family, member 5A
799	chr14	29323736	29323736	1	*	phc1_input1_peak_799	7.92055	Promoter (<=1kb)	14	29324591	29338620	14030	1	22418	uc007suh.1	-855	ENSMUSG00000021994	Wnt5a	wingless-type MMTV integration site family, member 5A
800	chr14	29324821	29324821	1	*	phc1_input1_peak_800	7.05251	Promoter (<=1kb)	14	29324591	29338620	14030	1	22418	uc007suh.1	230	ENSMUSG00000021994	Wnt5a	wingless-type MMTV integration site family, member 5A
801	chr14	31374971	31374971	1	*	phc1_input1_peak_801	3.64281	Intron (uc007svc.1/21881, intron 4 of 13)	14	31362335	31387908	25574	1	21881	uc007svc.1	12636	ENSMUSG00000021957	Tkt	transketolase
802	chr14	31445378	31445378	1	*	phc1_input1_peak_802	5.69665	Distal Intergenic	14	31413472	31439394	25923	2	18753	uc007svk.1	-5984	ENSMUSG00000021948	Prkcd	protein kinase C, delta
803	chr14	31454266	31454266	1	*	phc1_input1_peak_803	2.6541	Distal Intergenic	14	31467561	31477783	10223	1	328370	uc007svm.1	-13295	ENSMUSG00000052395	Rft1	RFT1 homolog
804	chr14	31547169	31547169	1	*	phc1_input1_peak_804	3.30372	Intron (uc007svr.2/54650, intron 1 of 20)	14	31528801	31635907	107107	1	54650	uc007svq.2	18368	ENSMUSG00000006527	Sfmbt1	Scm-like with four mbt domains 1
805	chr14	35632092	35632092	1	*	phc1_input1_peak_805	5.66988	Promoter (1-2kb)	14	35633322	36394301	760980	1	14803	uc007tbj.1	-1230	ENSMUSG00000041078	Grid1	glutamate receptor, ionotropic, delta 1
806	chr14	35632603	35632603	1	*	phc1_input1_peak_806	8.49997	Promoter (<=1kb)	14	35633322	36394301	760980	1	14803	uc007tbj.1	-719	ENSMUSG00000041078	Grid1	glutamate receptor, ionotropic, delta 1
807	chr14	35633858	35633858	1	*	phc1_input1_peak_807	14.1763	Promoter (<=1kb)	14	35633322	36394301	760980	1	14803	uc007tbj.1	536	ENSMUSG00000041078	Grid1	glutamate receptor, ionotropic, delta 1
808	chr14	42235406	42235406	1	*	phc1_input1_peak_808	2.83846	Distal Intergenic	14	41985501	41998487	12987	2	20390	uc007tcr.2	-236919	ENSMUSG00000021795	Sftpd	surfactant associated protein D
809	chr14	44001326	44001326	1	*	phc1_input1_peak_809	6.49987	Distal Intergenic	14	44020917	44026344	5428	2	71826	uc007tcz.1	25018	ENSMUSG00000095384	1700001F09Rik	RIKEN cDNA 1700001F09 gene
810	chr14	44293748	44293748	1	*	phc1_input1_peak_810	3.30372	Distal Intergenic	14	44396431	44397304	874	2	13586	uc007tdd.1	103556	ENSMUSG00000072601	Ear1	eosinophil-associated, ribonuclease A family, member 1
811	chr14	44389593	44389593	1	*	phc1_input1_peak_811	5.05622	Distal Intergenic	14	44396431	44397304	874	2	13586	uc007tdd.1	7711	ENSMUSG00000072601	Ear1	eosinophil-associated, ribonuclease A family, member 1
812	chr14	47009897	47009897	1	*	phc1_input1_peak_812	3.30372	Promoter (<=1kb)	14	47003196	47010274	7079	2	12159	uc007thd.1	377	ENSMUSG00000021835	Bmp4	bone morphogenetic protein 4
813	chr14	47502296	47502296	1	*	phc1_input1_peak_813	5.69665	Promoter (<=1kb)	14	47502640	47725492	222853	1	74480	uc007thn.2	-344	ENSMUSG00000021838	Samd4	sterile alpha motif domain containing 4
814	chr14	47503345	47503345	1	*	phc1_input1_peak_814	5.05622	Promoter (<=1kb)	14	47503850	47703290	199441	1	74480	uc007thp.1	-505	ENSMUSG00000021838	Samd4	sterile alpha motif domain containing 4
815	chr14	47504129	47504129	1	*	phc1_input1_peak_815	5.69665	Promoter (<=1kb)	14	47503850	47703290	199441	1	74480	uc007thp.1	279	ENSMUSG00000021838	Samd4	sterile alpha motif domain containing 4
816	chr14	48031273	48031273	1	*	phc1_input1_peak_816	4.7449	Intron (uc007tid.1/218977, intron 5 of 18)	14	48007454	48038082	30629	2	218977	uc007tid.1	6809	ENSMUSG00000037544	Dlgap5	DLG associated protein 5
817	chr14	49281913	49281913	1	*	phc1_input1_peak_817	5.03155	Promoter (<=1kb)	14	49277859	49282547	4689	2	18424	uc007tjq.2	634	ENSMUSG00000021848	Otx2	orthodenticle homeobox 2
818	chr14	49284445	49284445	1	*	phc1_input1_peak_818	12.4703	Promoter (<=1kb)	14	49277859	49284784	6926	2	18424	uc007tjr.2	339	ENSMUSG00000021848	Otx2	orthodenticle homeobox 2
819	chr14	49285783	49285783	1	*	phc1_input1_peak_819	5.66726	Promoter (<=1kb)	14	49277859	49284784	6926	2	18424	uc007tjr.2	-999	ENSMUSG00000021848	Otx2	orthodenticle homeobox 2
820	chr14	49286312	49286312	1	*	phc1_input1_peak_820	9.8176	Promoter (<=1kb)	14	49277859	49287181	9323	2	18424	uc007tjs.2	869	ENSMUSG00000021848	Otx2	orthodenticle homeobox 2
821	chr14	49287561	49287561	1	*	phc1_input1_peak_821	6.19484	Promoter (<=1kb)	14	49277859	49287181	9323	2	18424	uc007tjs.2	-380	ENSMUSG00000021848	Otx2	orthodenticle homeobox 2
822	chr14	49288841	49288841	1	*	phc1_input1_peak_822	14.9701	Promoter (<=1kb)	14	49288963	49413023	124061	1	606497	uc007tjt.1	-122	ENSMUSG00000098682	Otx2os1	orthodenticle homeobox 2 opposite strand 1
823	chr14	49293447	49293447	1	*	phc1_input1_peak_823	6.33366	Intron (uc007tjt.1/606497, intron 2 of 4)	14	49288963	49413023	124061	1	606497	uc007tjt.1	4484	ENSMUSG00000098682	Otx2os1	orthodenticle homeobox 2 opposite strand 1
824	chr14	50404708	50404708	1	*	phc1_input1_peak_824	3.85797	Promoter (1-2kb)	14	50301694	50403042	101349	2	67419	uc007tkk.2	-1666	ENSMUSG00000036242	Armh4	armadillo-like helical domain containing 4
825	chr14	52201217	52201217	1	*	phc1_input1_peak_825	5.3345	Intron (uc007tnb.1/434459, intron 1 of 4)	14	52172465	52282628	110164	1	434459	uc007tnb.1	28752	ENSMUSG00000079244	Gm5622	predicted gene 5622
826	chr14	54181107	54181107	1	*	phc1_input1_peak_826	4.08429	Intron (uc011zkv.1/uc011zkv.1, intron 1 of 1)	14	54855160	54873604	18445	2	13135	uc007tvm.2	692497	ENSMUSG00000022174	Dad1	defender against cell death 1
827	chr14	54881599	54881599	1	*	phc1_input1_peak_827	4.18052	Promoter (1-2kb)	14	54882844	54886717	3874	1	105501	uc007tvr.1	-1245	ENSMUSG00000040997	Abhd4	abhydrolase domain containing 4
828	chr14	55733788	55733788	1	*	phc1_input1_peak_828	4.42018	Promoter (<=1kb)	14	55730137	55734282	4146	2	319984	uc007tyi.1	494	ENSMUSG00000022208	Jph4	junctophilin 4
829	chr14	56463493	56463493	1	*	phc1_input1_peak_829	3.30372	Distal Intergenic	14	56472952	56493573	20622	1	277154	uc007uaz.2	-9459	ENSMUSG00000075592	Nynrin	NYN domain and retroviral integrase containing
830	chr14	56742922	56742922	1	*	phc1_input1_peak_830	2.6541	Intron (uc011zly.1/14942, intron 3 of 4)	14	56736456	56739462	3007	2	14942	uc007ubo.1	-3460	ENSMUSG00000022156	Gzme	granzyme E
831	chr14	57627336	57627336	1	*	phc1_input1_peak_831	4.44276	Distal Intergenic	14	57654497	57676560	22064	2	14611	uc007ucv.1	49224	ENSMUSG00000048582	Gja3	gap junction protein, alpha 3
832	chr14	57635566	57635566	1	*	phc1_input1_peak_832	4.44276	Exon (uc007ucu.1/uc007ucu.1, exon 3 of 4)	14	57654497	57676560	22064	2	14611	uc007ucv.1	40994	ENSMUSG00000048582	Gja3	gap junction protein, alpha 3
833	chr14	58365329	58365329	1	*	phc1_input1_peak_833	7.05251	Promoter (<=1kb)	14	58312381	58364960	52580	2	50523	uc007udl.1	-369	ENSMUSG00000021959	Lats2	large tumor suppressor 2
834	chr14	58588464	58588464	1	*	phc1_input1_peak_834	3.30372	Intron (uc007udv.1/68514, intron 2 of 11)	14	58535117	58618099	82983	2	68514	uc007udv.1	29635	ENSMUSG00000021973	Micu2	mitochondrial calcium uptake 2
835	chr14	58689496	58689496	1	*	phc1_input1_peak_835	3.34707	Promoter (2-3kb)	14	58691523	58731557	40035	1	14180	uc007udx.2	-2027	ENSMUSG00000021974	Fgf9	fibroblast growth factor 9
836	chr14	58690722	58690722	1	*	phc1_input1_peak_836	8.02215	Promoter (<=1kb)	14	58691523	58731557	40035	1	14180	uc007udx.2	-801	ENSMUSG00000021974	Fgf9	fibroblast growth factor 9
837	chr14	58691443	58691443	1	*	phc1_input1_peak_837	4.52882	Promoter (<=1kb)	14	58691523	58731557	40035	1	14180	uc007udx.2	-80	ENSMUSG00000021974	Fgf9	fibroblast growth factor 9
838	chr14	58692397	58692397	1	*	phc1_input1_peak_838	4.28635	Promoter (<=1kb)	14	58691523	58731557	40035	1	14180	uc007udx.2	874	ENSMUSG00000021974	Fgf9	fibroblast growth factor 9
839	chr14	58694056	58694056	1	*	phc1_input1_peak_839	10.4702	Promoter (<=1kb)	14	58693952	58731557	37606	1	14180	uc007udy.2	104	ENSMUSG00000021974	Fgf9	fibroblast growth factor 9
840	chr14	62301959	62301959	1	*	phc1_input1_peak_840	3.56633	Promoter (<=1kb)	14	62294850	62301210	6361	2	668253	uc007ugi.2	-749	ENSMUSG00000097589	Dleu2	deleted in lymphocytic leukemia, 2
841	chr14	62303051	62303051	1	*	phc1_input1_peak_841	5.3345	Promoter (1-2kb)	14	62294850	62301210	6361	2	668253	uc007ugi.2	-1841	ENSMUSG00000097589	Dleu2	deleted in lymphocytic leukemia, 2
842	chr14	62303488	62303488	1	*	phc1_input1_peak_842	4.03757	Promoter (2-3kb)	14	62294850	62301210	6361	2	668253	uc007ugi.2	-2278	ENSMUSG00000097589	Dleu2	deleted in lymphocytic leukemia, 2
843	chr14	62303900	62303900	1	*	phc1_input1_peak_843	7.27206	Promoter (2-3kb)	14	62294850	62301210	6361	2	668253	uc007ugi.2	-2690	ENSMUSG00000097589	Dleu2	deleted in lymphocytic leukemia, 2
844	chr14	62304764	62304764	1	*	phc1_input1_peak_844	6.62272	Distal Intergenic	14	62294850	62301210	6361	2	668253	uc007ugi.2	-3554	ENSMUSG00000097589	Dleu2	deleted in lymphocytic leukemia, 2
845	chr14	62306580	62306580	1	*	phc1_input1_peak_845	9.82983	Distal Intergenic	14	62294850	62301210	6361	2	668253	uc007ugi.2	-5370	ENSMUSG00000097589	Dleu2	deleted in lymphocytic leukemia, 2
846	chr14	62308944	62308944	1	*	phc1_input1_peak_846	5.05622	Distal Intergenic	14	62294850	62301210	6361	2	668253	uc007ugi.2	-7734	ENSMUSG00000097589	Dleu2	deleted in lymphocytic leukemia, 2
847	chr14	63860417	63860417	1	*	phc1_input1_peak_847	5.04578	5' UTR	14	63817752	63864097	46346	2	14463	uc007uhn.1	3680	ENSMUSG00000021944	Gata4	GATA binding protein 4
848	chr14	63863583	63863583	1	*	phc1_input1_peak_848	7.92055	Promoter (<=1kb)	14	63817752	63864097	46346	2	14463	uc007uhn.1	514	ENSMUSG00000021944	Gata4	GATA binding protein 4
849	chr14	63865214	63865214	1	*	phc1_input1_peak_849	6.58423	Promoter (1-2kb)	14	63817752	63864097	46346	2	14463	uc007uho.1	-1117	ENSMUSG00000021944	Gata4	GATA binding protein 4
850	chr14	63867413	63867413	1	*	phc1_input1_peak_850	4.44276	Intron (uc007uhp.1/14463, intron 1 of 1)	14	63817752	63864097	46346	2	14463	uc007uho.1	-3316	ENSMUSG00000021944	Gata4	GATA binding protein 4
851	chr14	63870695	63870695	1	*	phc1_input1_peak_851	3.85797	Intron (uc007uhp.1/14463, intron 1 of 1)	14	63817752	63864097	46346	2	14463	uc007uho.1	-6598	ENSMUSG00000021944	Gata4	GATA binding protein 4
852	chr14	64455133	64455133	1	*	phc1_input1_peak_852	3.30372	Distal Intergenic	14	64479149	64538696	59548	1	72400	uc007uhx.2	-24016	ENSMUSG00000021958	Pinx1	PIN2/TERF1 interacting, telomerase inhibitor 1
853	chr14	64562838	64562838	1	*	phc1_input1_peak_853	9.21803	Promoter (<=1kb)	14	64562543	64569569	7027	1	20680	uc007uhy.1	295	ENSMUSG00000063060	Sox7	SRY (sex determining region Y)-box 7
854	chr14	65206375	65206375	1	*	phc1_input1_peak_854	3.35141	Promoter (<=1kb)	14	65206952	65212798	5847	1	100526520	uc007uil.1	-577	ENSMUSG00000092972	Mir3078	microRNA 3078
855	chr14	65209612	65209612	1	*	phc1_input1_peak_855	4.95702	Promoter (<=1kb)	14	65209494	65209578	85	1	387233	uc011znk.1	118	ENSMUSG00000065597	Mir124a-1	microRNA 124a-1
856	chr14	65568971	65568971	1	*	phc1_input1_peak_856	4.03757	Promoter (<=1kb)	14	65568882	65658663	89782	1	210925	uc007uiw.1	89	ENSMUSG00000021975	Ints9	integrator complex subunit 9
857	chr14	67248290	67248290	1	*	phc1_input1_peak_857	3.30372	Distal Intergenic	14	67254095	67259170	5076	1	11549	uc007ukh.1	-5805	ENSMUSG00000045875	Adra1a	adrenergic receptor, alpha 1a
858	chr14	67254379	67254379	1	*	phc1_input1_peak_858	3.64281	Promoter (<=1kb)	14	67254095	67352166	98072	1	11549	uc007ukl.1	284	ENSMUSG00000045875	Adra1a	adrenergic receptor, alpha 1a
859	chr14	67850960	67850960	1	*	phc1_input1_peak_859	4.7449	Promoter (1-2kb)	14	67852129	68048604	196476	1	13592	uc007ukw.1	-1169	ENSMUSG00000022053	Ebf2	early B cell factor 2
860	chr14	67851601	67851601	1	*	phc1_input1_peak_860	4.34722	Promoter (<=1kb)	14	67852129	68048604	196476	1	13592	uc007ukw.1	-528	ENSMUSG00000022053	Ebf2	early B cell factor 2
861	chr14	67852273	67852273	1	*	phc1_input1_peak_861	9.25532	Promoter (<=1kb)	14	67852129	68048604	196476	1	13592	uc011znu.1	144	ENSMUSG00000022053	Ebf2	early B cell factor 2
862	chr14	67853421	67853421	1	*	phc1_input1_peak_862	10.0305	Promoter (<=1kb)	14	67853481	68048604	195124	1	13592	uc007ukx.1	-60	ENSMUSG00000022053	Ebf2	early B cell factor 2
863	chr14	67854458	67854458	1	*	phc1_input1_peak_863	8.28414	Promoter (<=1kb)	14	67853481	68048604	195124	1	13592	uc007ukx.1	977	ENSMUSG00000022053	Ebf2	early B cell factor 2
864	chr14	67855908	67855908	1	*	phc1_input1_peak_864	3.64281	Promoter (2-3kb)	14	67853481	68048604	195124	1	13592	uc007ukx.1	2427	ENSMUSG00000022053	Ebf2	early B cell factor 2
865	chr14	68702327	68702327	1	*	phc1_input1_peak_865	4.42018	Promoter (<=1kb)	14	68701941	68705794	3854	1	18039	uc007uln.1	386	ENSMUSG00000022055	Nefl	neurofilament, light polypeptide
866	chr14	70475447	70475447	1	*	phc1_input1_peak_866	13.3134	Promoter (1-2kb)	14	70477252	70479964	2713	1	13655	uc007unb.1	-1805	ENSMUSG00000033730	Egr3	early growth response 3
867	chr14	70480173	70480173	1	*	phc1_input1_peak_867	18.9193	Promoter (1-2kb)	14	70478546	70482421	3876	1	13655	uc007und.1	1627	ENSMUSG00000033730	Egr3	early growth response 3
868	chr14	70688173	70688173	1	*	phc1_input1_peak_868	3.30372	Promoter (1-2kb)	14	70617705	70689256	71552	2	19057	uc007unp.1	1083	ENSMUSG00000022092	Ppp3cc	protein phosphatase 3, catalytic subunit, gamma isoform
869	chr14	71288298	71288298	1	*	phc1_input1_peak_869	4.10687	Promoter (1-2kb)	14	71289937	71379645	89709	1	14586	uc007uoz.1	-1639	ENSMUSG00000022103	Gfra2	glial cell line derived neurotrophic factor family receptor alpha 2
870	chr14	71288846	71288846	1	*	phc1_input1_peak_870	9.21803	Promoter (1-2kb)	14	71289937	71379645	89709	1	14586	uc007uoz.1	-1091	ENSMUSG00000022103	Gfra2	glial cell line derived neurotrophic factor family receptor alpha 2
871	chr14	71290139	71290139	1	*	phc1_input1_peak_871	14.1763	Promoter (<=1kb)	14	71289937	71379645	89709	1	14586	uc007upb.1	202	ENSMUSG00000022103	Gfra2	glial cell line derived neurotrophic factor family receptor alpha 2
872	chr14	71290935	71290935	1	*	phc1_input1_peak_872	6.58423	Promoter (<=1kb)	14	71289937	71379645	89709	1	14586	uc007upb.1	998	ENSMUSG00000022103	Gfra2	glial cell line derived neurotrophic factor family receptor alpha 2
873	chr14	76322949	76322949	1	*	phc1_input1_peak_873	3.02998	Intron (uc007urb.1/68705, intron 5 of 7)	14	76354810	76365024	10215	1	67516	uc007urc.1	-31861	ENSMUSG00000046523	Kctd4	potassium channel tetramerisation domain containing 4
874	chr14	79181988	79181988	1	*	phc1_input1_peak_874	3.85797	Distal Intergenic	14	78969416	79124896	155481	2	380921	uc007uso.1	-57092	ENSMUSG00000034731	Dgkh	diacylglycerol kinase, eta
875	chr14	79271647	79271647	1	*	phc1_input1_peak_875	4.44276	Intron (uc007usp.2/219189, intron 2 of 25)	14	79248985	79602117	353133	1	219189	uc007usq.2	22662	ENSMUSG00000058997	Vwa8	von Willebrand factor A domain containing 8
876	chr14	80170455	80170455	1	*	phc1_input1_peak_876	6.98114	Promoter (<=1kb)	14	80166582	80171119	4538	2	18530	uc007uti.2	664	ENSMUSG00000036422	Pcdh8	protocadherin 8
877	chr14	80171356	80171356	1	*	phc1_input1_peak_877	4.82235	Promoter (<=1kb)	14	80166582	80171119	4538	2	18530	uc007utj.2	-237	ENSMUSG00000036422	Pcdh8	protocadherin 8
878	chr14	84844368	84844368	1	*	phc1_input1_peak_878	4.44276	Promoter (<=1kb)	14	84843370	84936867	93498	1	219228	uc007utp.2	998	ENSMUSG00000035566	Pcdh17	protocadherin 17
879	chr14	84845890	84845890	1	*	phc1_input1_peak_879	11.5934	Promoter (2-3kb)	14	84843370	84936867	93498	1	219228	uc007utp.2	2520	ENSMUSG00000035566	Pcdh17	protocadherin 17
880	chr14	86980057	86980057	1	*	phc1_input1_peak_880	3.30372	Distal Intergenic	14	87056130	87189721	133592	2	56419	uc007uua.1	209664	ENSMUSG00000022021	Diaph3	diaphanous related formin 3
881	chr14	87622917	87622917	1	*	phc1_input1_peak_881	3.85797	Distal Intergenic	14	87475546	87540921	65376	2	56419	uc007uue.1	-81996	ENSMUSG00000022021	Diaph3	diaphanous related formin 3
882	chr14	89841438	89841438	1	*	phc1_input1_peak_882	3.30372	Distal Intergenic	14	90296031	90299254	3224	1	328451	uc007uui.2	-454593	NA	Gm5088	poly(A)-binding protein, cytoplasmic pseudogene
883	chr14	90257061	90257061	1	*	phc1_input1_peak_883	3.85797	Distal Intergenic	14	90296031	90299254	3224	1	328451	uc007uui.2	-38970	NA	Gm5088	poly(A)-binding protein, cytoplasmic pseudogene
884	chr14	91459862	91459862	1	*	phc1_input1_peak_884	4.44276	Distal Intergenic	14	90296031	90299254	3224	1	328451	uc007uui.2	1163831	NA	Gm5088	poly(A)-binding protein, cytoplasmic pseudogene
885	chr14	91704973	91704973	1	*	phc1_input1_peak_885	3.85797	Distal Intergenic	14	90296031	90299254	3224	1	328451	uc007uui.2	1408942	NA	Gm5088	poly(A)-binding protein, cytoplasmic pseudogene
886	chr14	98208956	98208956	1	*	phc1_input1_peak_886	5.05622	Intron (uc007uur.1/13134, intron 11 of 11)	14	98186066	98568762	382697	2	13134	uc007uur.1	359806	ENSMUSG00000055639	Dach1	dachshund family transcription factor 1
887	chr14	98567458	98567458	1	*	phc1_input1_peak_887	8.49997	Promoter (1-2kb)	14	98186066	98568762	382697	2	13134	uc007uur.1	1304	ENSMUSG00000055639	Dach1	dachshund family transcription factor 1
888	chr14	101740672	101740672	1	*	phc1_input1_peak_888	3.85797	Distal Intergenic	14	101841577	101862440	20864	2	210789	uc007uvl.1	121768	ENSMUSG00000033083	Tbc1d4	TBC1 domain family, member 4
889	chr14	102007138	102007138	1	*	phc1_input1_peak_889	2.88572	Promoter (1-2kb)	14	101841577	102008408	166832	2	210789	uc007uvn.2	1270	ENSMUSG00000033083	Tbc1d4	TBC1 domain family, member 4
890	chr14	104736208	104736208	1	*	phc1_input1_peak_890	42.1176	Intron (uc007uxa.1/uc007uxa.1, intron 1 of 4)	14	104861541	104867216	5676	2	18996	uc007uxb.1	131008	ENSMUSG00000048349	Pou4f1	POU domain, class 4, transcription factor 1
891	chr14	106012117	106012117	1	*	phc1_input1_peak_891	3.30372	Distal Intergenic	14	106291164	106296036	4873	2	24064	uc007uxy.2	283919	ENSMUSG00000022114	Spry2	sprouty RTK signaling antagonist 2
892	chr14	107474551	107474551	1	*	phc1_input1_peak_892	20.6256	Distal Intergenic	14	106505416	106535076	29661	1	212085	uc007uya.1	969135	ENSMUSG00000022113	Trim52	tripartite motif-containing 52
893	chr14	108040221	108040221	1	*	phc1_input1_peak_893	3.82046	Distal Intergenic	14	109309206	109313456	4251	2	76965	uc007uyc.1	1273235	ENSMUSG00000075478	Slitrk1	SLIT and NTRK-like family, member 1
894	chr14	117325454	117325454	1	*	phc1_input1_peak_894	4.42018	Promoter (<=1kb)	14	117324537	118378751	1054215	1	23888	uc007uyl.1	917	ENSMUSG00000058571	Gpc6	glypican 6
895	chr14	118632742	118632742	1	*	phc1_input1_peak_895	3.72055	3' UTR	14	118632456	118636252	3797	2	223227	uc007uyt.2	3510	ENSMUSG00000061517	Sox21	SRY (sex determining region Y)-box 21
896	chr14	118633532	118633532	1	*	phc1_input1_peak_896	3.10401	Promoter (2-3kb)	14	118632456	118636252	3797	2	223227	uc007uyt.2	2720	ENSMUSG00000061517	Sox21	SRY (sex determining region Y)-box 21
897	chr14	118635184	118635184	1	*	phc1_input1_peak_897	4.08429	Promoter (1-2kb)	14	118632456	118636252	3797	2	223227	uc007uyt.2	1068	ENSMUSG00000061517	Sox21	SRY (sex determining region Y)-box 21
898	chr14	118636251	118636251	1	*	phc1_input1_peak_898	6.62272	Promoter (<=1kb)	14	118632456	118636252	3797	2	223227	uc007uyt.2	1	ENSMUSG00000061517	Sox21	SRY (sex determining region Y)-box 21
899	chr14	119253252	119253252	1	*	phc1_input1_peak_899	5.3345	Promoter (<=1kb)	14	119254172	119273747	19576	1	58187	uc007uyx.2	-920	ENSMUSG00000022132	Cldn10	claudin 10
900	chr14	122875770	122875770	1	*	phc1_input1_peak_900	12.3786	Promoter (1-2kb)	14	122874606	122879550	4945	1	22772	uc007vbd.1	1164	ENSMUSG00000061524	Zic2	zinc finger protein of the cerebellum 2
901	chr14	122880613	122880613	1	*	phc1_input1_peak_901	6.82547	Distal Intergenic	14	122874606	122879550	4945	1	22772	uc007vbd.1	6007	ENSMUSG00000061524	Zic2	zinc finger protein of the cerebellum 2
902	chr14	122881977	122881977	1	*	phc1_input1_peak_902	8.31253	Distal Intergenic	14	122874606	122879550	4945	1	22772	uc007vbd.1	7371	ENSMUSG00000061524	Zic2	zinc finger protein of the cerebellum 2
903	chr14	122882826	122882826	1	*	phc1_input1_peak_903	4.353	Distal Intergenic	14	122874606	122879550	4945	1	22772	uc007vbd.1	8220	ENSMUSG00000061524	Zic2	zinc finger protein of the cerebellum 2
904	chr14	122884094	122884094	1	*	phc1_input1_peak_904	4.62411	Distal Intergenic	14	122874606	122879550	4945	1	22772	uc007vbd.1	9488	ENSMUSG00000061524	Zic2	zinc finger protein of the cerebellum 2
905	chr14	123699263	123699263	1	*	phc1_input1_peak_905	3.85797	Intron (uc007vbq.1/338370, intron 30 of 43)	14	123331707	123382483	50777	2	70551	uc007vbm.1	-316780	ENSMUSG00000041594	Tmtc4	transmembrane and tetratricopeptide repeat containing 4
906	chr14	125191867	125191867	1	*	phc1_input1_peak_906	3.58429	Distal Intergenic	14	124377513	125076349	698837	2	14169	uc011zqr.1	-115518	ENSMUSG00000025551	Fgf14	fibroblast growth factor 14
907	chr15	3737459	3737459	1	*	phc1_input1_peak_907	2.78217	Distal Intergenic	15	3913564	3929573	16010	2	106052	uc007vcf.2	192114	ENSMUSG00000022184	Fbxo4	F-box protein 4
908	chr15	5572387	5572387	1	*	phc1_input1_peak_908	3.85797	Distal Intergenic	15	5183404	5193831	10428	2	19219	uc007vcy.2	-378556	ENSMUSG00000039942	Ptger4	prostaglandin E receptor 4 (subtype EP4)
909	chr15	7759767	7759767	1	*	phc1_input1_peak_909	6.35868	Promoter (1-2kb)	15	7761011	7787575	26565	1	14573	uc007vee.1	-1244	ENSMUSG00000022144	Gdnf	glial cell line derived neurotrophic factor
910	chr15	7760207	7760207	1	*	phc1_input1_peak_910	4.34722	Promoter (<=1kb)	15	7761011	7787575	26565	1	14573	uc007vee.1	-804	ENSMUSG00000022144	Gdnf	glial cell line derived neurotrophic factor
911	chr15	7761332	7761332	1	*	phc1_input1_peak_911	5.05622	Promoter (<=1kb)	15	7761011	7787575	26565	1	14573	uc007vef.1	321	ENSMUSG00000022144	Gdnf	glial cell line derived neurotrophic factor
912	chr15	7762083	7762083	1	*	phc1_input1_peak_912	5.05622	Promoter (1-2kb)	15	7761011	7787575	26565	1	14573	uc007vef.1	1072	ENSMUSG00000022144	Gdnf	glial cell line derived neurotrophic factor
913	chr15	7763286	7763286	1	*	phc1_input1_peak_913	4.03757	Promoter (2-3kb)	15	7761011	7787575	26565	1	14573	uc007vef.1	2275	ENSMUSG00000022144	Gdnf	glial cell line derived neurotrophic factor
914	chr15	7764514	7764514	1	*	phc1_input1_peak_914	5.69665	Intron (uc007vee.1/14573, intron 1 of 2)	15	7761011	7787575	26565	1	14573	uc007vef.1	3503	ENSMUSG00000022144	Gdnf	glial cell line derived neurotrophic factor
915	chr15	7774855	7774855	1	*	phc1_input1_peak_915	5.05622	Intron (uc007vee.1/14573, intron 2 of 2)	15	7761011	7787575	26565	1	14573	uc007vef.1	13844	ENSMUSG00000022144	Gdnf	glial cell line derived neurotrophic factor
916	chr15	8568017	8568017	1	*	phc1_input1_peak_916	3.30372	Distal Intergenic	15	8584124	8601506	17383	2	20512	uc007vex.1	33489	ENSMUSG00000005360	Slc1a3	solute carrier family 1 (glial high affinity glutamate transporter), member 3
917	chr15	9584180	9584180	1	*	phc1_input1_peak_917	3.85797	Distal Intergenic	15	9592491	9678561	86071	2	320277	uc007vfq.1	94381	ENSMUSG00000072663	Spef2	sperm flagellar 2
918	chr15	10003341	10003341	1	*	phc1_input1_peak_918	3.85797	Distal Intergenic	15	10106993	10249745	142753	1	19116	uc007vfs.2	-103652	ENSMUSG00000005268	Prlr	prolactin receptor
919	chr15	10649577	10649577	1	*	phc1_input1_peak_919	5.05622	Intron (uc007vgr.1/uc007vgr.1, intron 2 of 4)	15	10523742	10644386	120645	2	75646	uc007vgo.2	-5191	ENSMUSG00000022246	Rai14	retinoic acid induced 14
920	chr15	11834697	11834697	1	*	phc1_input1_peak_920	8.4662	Promoter (<=1kb)	15	11769652	11835429	65778	2	18162	uc007vhe.1	732	ENSMUSG00000022206	Npr3	natriuretic peptide receptor 3
921	chr15	11836826	11836826	1	*	phc1_input1_peak_921	2.78217	Promoter (<=1kb)	15	11769652	11837042	67391	2	18162	uc007vhg.1	216	ENSMUSG00000022206	Npr3	natriuretic peptide receptor 3
922	chr15	25442945	25442945	1	*	phc1_input1_peak_922	5.05622	Distal Intergenic	15	25343947	25382173	38227	1	432939	uc007viz.2	98998	NA	Gm5468	predicted gene 5468
923	chr15	27954671	27954671	1	*	phc1_input1_peak_923	3.85797	Promoter (<=1kb)	15	27660404	27955603	295200	2	223435	uc007vjw.1	932	ENSMUSG00000022263	Trio	triple functional domain (PTPRF interacting)
924	chr15	31097875	31097875	1	*	phc1_input1_peak_924	7.76536	Distal Intergenic	15	31154140	31204093	49954	1	223453	uc007vkc.2	-56265	ENSMUSG00000039168	Dap	death-associated protein
925	chr15	35223517	35223517	1	*	phc1_input1_peak_925	2.41989	Promoter (2-3kb)	15	35225867	35233060	7194	1	107587	uc007vma.1	-2350	ENSMUSG00000022330	Osr2	odd-skipped related 2
926	chr15	35224214	35224214	1	*	phc1_input1_peak_926	10.0305	Promoter (1-2kb)	15	35225867	35233060	7194	1	107587	uc007vma.1	-1653	ENSMUSG00000022330	Osr2	odd-skipped related 2
927	chr15	35225594	35225594	1	*	phc1_input1_peak_927	4.53106	Promoter (<=1kb)	15	35225867	35233060	7194	1	107587	uc007vma.1	-273	ENSMUSG00000022330	Osr2	odd-skipped related 2
928	chr15	35226211	35226211	1	*	phc1_input1_peak_928	11.8866	Promoter (<=1kb)	15	35225867	35233060	7194	1	107587	uc007vma.1	344	ENSMUSG00000022330	Osr2	odd-skipped related 2
929	chr15	35227530	35227530	1	*	phc1_input1_peak_929	7.76536	Promoter (1-2kb)	15	35225867	35233060	7194	1	107587	uc007vma.1	1663	ENSMUSG00000022330	Osr2	odd-skipped related 2
930	chr15	35228728	35228728	1	*	phc1_input1_peak_930	12.4668	Promoter (1-2kb)	15	35229944	35233059	3116	1	107587	uc007vmb.1	-1216	ENSMUSG00000022330	Osr2	odd-skipped related 2
931	chr15	35230024	35230024	1	*	phc1_input1_peak_931	5.05622	Promoter (<=1kb)	15	35229944	35233059	3116	1	107587	uc007vmb.1	80	ENSMUSG00000022330	Osr2	odd-skipped related 2
932	chr15	35230697	35230697	1	*	phc1_input1_peak_932	2.69505	Promoter (<=1kb)	15	35229944	35233059	3116	1	107587	uc007vmb.1	753	ENSMUSG00000022330	Osr2	odd-skipped related 2
933	chr15	35231626	35231626	1	*	phc1_input1_peak_933	5.29804	Promoter (1-2kb)	15	35229944	35233059	3116	1	107587	uc007vmb.1	1682	ENSMUSG00000022330	Osr2	odd-skipped related 2
934	chr15	35232602	35232602	1	*	phc1_input1_peak_934	14.1763	Promoter (2-3kb)	15	35229944	35233059	3116	1	107587	uc007vmb.1	2658	ENSMUSG00000022330	Osr2	odd-skipped related 2
935	chr15	35774777	35774777	1	*	phc1_input1_peak_935	3.85797	Intron (uc007vmh.2/666173, intron 42 of 61)	15	35763939	35773289	9351	1	666173	uc007vmg.2	10838	ENSMUSG00000037646	Vps13b	vacuolar protein sorting 13B
936	chr15	37835495	37835495	1	*	phc1_input1_peak_936	3.30372	Distal Intergenic	15	37853708	37890810	37103	2	382985	uc007vnl.1	55315	ENSMUSG00000022292	Rrm2b	ribonucleotide reductase M2 B (TP53 inducible)
937	chr15	39620885	39620885	1	*	phc1_input1_peak_937	2.64967	Intron (uc007vok.2/64705, intron 8 of 9)	15	39577478	39592480	15003	1	75766	uc011zsn.1	43407	ENSMUSG00000022303	Dcstamp	dendrocyte expressed seven transmembrane protein
938	chr15	40487419	40487419	1	*	phc1_input1_peak_938	5.3345	Promoter (<=1kb)	15	40486588	40936138	449551	1	22762	uc007vos.1	831	ENSMUSG00000022306	Zfpm2	zinc finger protein, multitype 2
939	chr15	45524064	45524064	1	*	phc1_input1_peak_939	4.44276	Distal Intergenic	15	44944331	44946480	2150	2	67498	uc007vqm.2	-577584	ENSMUSG00000022342	Kcnv1	potassium channel, subfamily V, member 1
940	chr15	57525515	57525515	1	*	phc1_input1_peak_940	6.36253	Promoter (<=1kb)	15	57526222	57671387	145166	1	387609	uc007vsp.1	-707	ENSMUSG00000071757	Zhx2	zinc fingers and homeoboxes 2
941	chr15	58382055	58382055	1	*	phc1_input1_peak_941	3.85797	Distal Intergenic	15	58247023	58289356	42334	1	210998	uc007vtn.2	135032	ENSMUSG00000037119	Fam91a1	family with sequence similarity 91, member A1
942	chr15	60655055	60655055	1	*	phc1_input1_peak_942	5.69665	Promoter (<=1kb)	15	60654520	60662955	8436	1	320469	uc011ztf.1	535	NA	9930014A18Rik	RIKEN cDNA 9930014A18 gene
943	chr15	60655887	60655887	1	*	phc1_input1_peak_943	6.36253	Promoter (<=1kb)	15	60650551	60656635	6085	2	399603	uc007vya.2	748	ENSMUSG00000072568	Lratd2	LRAT domain containing 1
944	chr15	60701613	60701613	1	*	phc1_input1_peak_944	5.69665	Distal Intergenic	15	60650551	60656635	6085	2	399603	uc007vya.2	-44978	ENSMUSG00000072568	Lratd2	LRAT domain containing 1
945	chr15	62271754	62271754	1	*	phc1_input1_peak_945	4.18052	Distal Intergenic	15	62049096	62051006	1911	2	67552	uc007vyp.1	-220748	NA	H2afy3	H2A histone family, member Y3
946	chr15	63667768	63667768	1	*	phc1_input1_peak_946	5.69665	Intron (uc007vyu.1/83492, intron 3 of 11)	15	63655901	63676731	20831	2	331063	uc007vyx.1	8963	ENSMUSG00000056293	Gsdmc2	gasdermin C2
947	chr15	64752298	64752298	1	*	phc1_input1_peak_947	3.30372	Promoter (1-2kb)	15	64530597	64753858	223262	2	11514	uc007vzo.1	1560	ENSMUSG00000022376	Adcy8	adenylate cyclase 8
948	chr15	64753012	64753012	1	*	phc1_input1_peak_948	9.25532	Promoter (<=1kb)	15	64530597	64753858	223262	2	11514	uc007vzo.1	846	ENSMUSG00000022376	Adcy8	adenylate cyclase 8
949	chr15	65047655	65047655	1	*	phc1_input1_peak_949	4.18052	Distal Intergenic	15	64614124	64753858	139735	2	11514	uc007vzp.1	-293797	ENSMUSG00000022376	Adcy8	adenylate cyclase 8
950	chr15	65979307	65979307	1	*	phc1_input1_peak_950	3.85797	Intron (uc007wab.2/110862, intron 1 of 14)	15	65826477	66117786	291310	2	110862	uc007wab.2	138479	ENSMUSG00000056258	Kcnq3	potassium voltage-gated channel, subfamily Q, member 3
951	chr15	67007910	67007910	1	*	phc1_input1_peak_951	3.85797	Promoter (<=1kb)	15	67005199	67008288	3090	2	20442	uc007wbc.1	378	ENSMUSG00000013846	St3gal1	ST3 beta-galactoside alpha-2,3-sialyltransferase 1
952	chr15	72376686	72376686	1	*	phc1_input1_peak_952	3.34707	Promoter (<=1kb)	15	72342549	72376709	34161	2	223604	uc007wbk.1	23	ENSMUSG00000036760	Kcnk9	potassium channel, subfamily K, member 9
953	chr15	72377710	72377710	1	*	phc1_input1_peak_953	5.05622	Promoter (1-2kb)	15	72342549	72376709	34161	2	223604	uc007wbk.1	-1001	ENSMUSG00000036760	Kcnk9	potassium channel, subfamily K, member 9
954	chr15	72378602	72378602	1	*	phc1_input1_peak_954	5.69665	Promoter (1-2kb)	15	72342549	72376709	34161	2	223604	uc007wbk.1	-1893	ENSMUSG00000036760	Kcnk9	potassium channel, subfamily K, member 9
955	chr15	73291380	73291380	1	*	phc1_input1_peak_955	3.83745	Distal Intergenic	15	73173563	73253710	80148	2	14083	uc007wcd.1	-37670	ENSMUSG00000022607	Ptk2	PTK2 protein tyrosine kinase 2
956	chr15	74348841	74348841	1	*	phc1_input1_peak_956	8.71406	Promoter (2-3kb)	15	74346626	74419894	73269	1	107831	uc007wco.1	2215	ENSMUSG00000034730	Adgrb1	adhesion G protein-coupled receptor B1
957	chr15	74349475	74349475	1	*	phc1_input1_peak_957	6.36253	Promoter (2-3kb)	15	74346626	74419894	73269	1	107831	uc007wco.1	2849	ENSMUSG00000034730	Adgrb1	adhesion G protein-coupled receptor B1
958	chr15	76602743	76602743	1	*	phc1_input1_peak_958	3.85797	Intron (uc007wmh.2/223666, intron 1 of 11)	15	76554415	76648600	94186	2	223666	uc007wmh.2	45857	ENSMUSG00000033697	Arhgap39	Rho GTPase activating protein 39
959	chr15	78039914	78039914	1	*	phc1_input1_peak_959	3.30372	Distal Intergenic	15	78021548	78036830	15283	2	19293	uc007wov.1	-3084	ENSMUSG00000005716	Pvalb	parvalbumin
960	chr15	79317375	79317375	1	*	phc1_input1_peak_960	3.85797	Intron (uc007wtn.2/16520, intron 1 of 1)	15	79314144	79335671	21528	2	16520	uc007wtn.2	18296	ENSMUSG00000044216	Kcnj4	potassium inwardly-rectifying channel, subfamily J, member 4
961	chr15	83195430	83195430	1	*	phc1_input1_peak_961	3.55323	Promoter (2-3kb)	15	83187964	83197441	9478	2	69291	uc007xax.1	2011	NA	1700001L05Rik	RIKEN cDNA 1700001L05 gene
962	chr15	83984156	83984156	1	*	phc1_input1_peak_962	4.44276	Distal Intergenic	15	83998246	84019951	21706	1	116939	uc007xbw.1	-14090	ENSMUSG00000041653	Pnpla3	patatin-like phospholipase domain containing 3
963	chr15	85406811	85406811	1	*	phc1_input1_peak_963	4.7449	Promoter (1-2kb)	15	85365867	85408500	42634	2	22422	uc007xde.2	1689	ENSMUSG00000022382	Wnt7b	wingless-type MMTV integration site family, member 7B
964	chr15	85407443	85407443	1	*	phc1_input1_peak_964	9.25532	Promoter (1-2kb)	15	85365867	85408500	42634	2	22422	uc007xde.2	1057	ENSMUSG00000022382	Wnt7b	wingless-type MMTV integration site family, member 7B
965	chr15	85410864	85410864	1	*	phc1_input1_peak_965	9.9911	Promoter (<=1kb)	15	85365867	85411159	45293	2	22422	uc011zxl.1	295	ENSMUSG00000022382	Wnt7b	wingless-type MMTV integration site family, member 7B
966	chr15	85411730	85411730	1	*	phc1_input1_peak_966	11.637	Promoter (<=1kb)	15	85365867	85412251	46385	2	22422	uc007xdf.2	521	ENSMUSG00000022382	Wnt7b	wingless-type MMTV integration site family, member 7B
967	chr15	89298255	89298255	1	*	phc1_input1_peak_967	4.42018	Distal Intergenic	15	89302907	89307855	4949	2	11883	uc007xgy.2	9600	ENSMUSG00000022620	Arsa	arylsulfatase A
968	chr15	96876027	96876027	1	*	phc1_input1_peak_968	4.08703	Intron (uc007xkr.1/69354, intron 1 of 15)	15	96825254	96886387	61134	2	69354	uc007xkr.1	10360	ENSMUSG00000022464	Slc38a4	solute carrier family 38, member 4
969	chr15	97022811	97022811	1	*	phc1_input1_peak_969	3.85797	Distal Intergenic	15	97077538	97216122	138585	1	239647	uc007xkt.2	-54727	ENSMUSG00000044250	Pced1b	PC-esterase domain containing 1B
970	chr15	97140842	97140842	1	*	phc1_input1_peak_970	3.85797	Intron (uc007xkt.2/239647, intron 3 of 5)	15	97191631	97216111	24481	1	239647	uc007xku.1	-50789	ENSMUSG00000044250	Pced1b	PC-esterase domain containing 1B
971	chr15	97487206	97487206	1	*	phc1_input1_peak_971	3.30372	Distal Intergenic	15	97505536	97536253	30718	2	71919	uc007xkv.1	49047	ENSMUSG00000022466	Rpap3	RNA polymerase II associated protein 3
972	chr15	97834699	97834699	1	*	phc1_input1_peak_972	4.34722	Promoter (<=1kb)	15	97806033	97835155	29123	2	12824	uc007xlp.2	456	ENSMUSG00000022483	Col2a1	collagen, type II, alpha 1
973	chr15	98465036	98465036	1	*	phc1_input1_peak_973	4.44276	Promoter (<=1kb)	15	98465195	98474961	9767	1	12297	uc007xnc.1	-159	ENSMUSG00000003352	Cacnb3	calcium channel, voltage-dependent, beta 3 subunit
974	chr15	98608191	98608191	1	*	phc1_input1_peak_974	9.90411	Promoter (<=1kb)	15	98602183	98608581	6399	2	22410	uc007xnu.2	390	ENSMUSG00000022996	Wnt10b	wingless-type MMTV integration site family, member 10B
975	chr15	98608978	98608978	1	*	phc1_input1_peak_975	6.13528	Promoter (<=1kb)	15	98602183	98608581	6399	2	22410	uc007xnw.2	-397	ENSMUSG00000022996	Wnt10b	wingless-type MMTV integration site family, member 10B
976	chr15	98621403	98621403	1	*	phc1_input1_peak_976	9.25532	Promoter (1-2kb)	15	98620288	98624261	3974	1	22408	uc007xnx.1	1115	ENSMUSG00000022997	Wnt1	wingless-type MMTV integration site family, member 1
977	chr15	98622391	98622391	1	*	phc1_input1_peak_977	9.21312	Promoter (2-3kb)	15	98620288	98624261	3974	1	22408	uc007xnx.1	2103	ENSMUSG00000022997	Wnt1	wingless-type MMTV integration site family, member 1
978	chr15	98636220	98636220	1	*	phc1_input1_peak_978	7.92055	Promoter (2-3kb)	15	98634213	98638356	4144	2	13199	uc007xny.1	2136	ENSMUSG00000059213	Ddn	dendrin
979	chr15	98725199	98725199	1	*	phc1_input1_peak_979	11.5931	Intron (uc007xoh.2/13363, intron 2 of 2)	15	98723458	98728971	5514	2	13363	uc007xoh.2	3772	ENSMUSG00000023000	Dhh	desert hedgehog
980	chr15	98726407	98726407	1	*	phc1_input1_peak_980	4.88339	Promoter (2-3kb)	15	98723458	98728971	5514	2	13363	uc007xoh.2	2564	ENSMUSG00000023000	Dhh	desert hedgehog
981	chr15	98728424	98728424	1	*	phc1_input1_peak_981	5.70725	Promoter (<=1kb)	15	98723458	98728971	5514	2	13363	uc007xoh.2	547	ENSMUSG00000023000	Dhh	desert hedgehog
982	chr15	98924082	98924082	1	*	phc1_input1_peak_982	8.79395	Distal Intergenic	15	98929915	98935138	5224	1	72778	uc007xou.1	-5833	ENSMUSG00000038009	Dnajc22	DnaJ heat shock protein family (Hsp40) member C22
983	chr15	98927807	98927807	1	*	phc1_input1_peak_983	4.65642	Promoter (2-3kb)	15	98929915	98935138	5224	1	72778	uc007xou.1	-2108	ENSMUSG00000038009	Dnajc22	DnaJ heat shock protein family (Hsp40) member C22
984	chr15	98928672	98928672	1	*	phc1_input1_peak_984	9.46399	Promoter (1-2kb)	15	98929915	98935138	5224	1	72778	uc007xou.1	-1243	ENSMUSG00000038009	Dnajc22	DnaJ heat shock protein family (Hsp40) member C22
985	chr15	99421092	99421092	1	*	phc1_input1_peak_985	8.49997	Promoter (<=1kb)	15	99421459	99425260	3802	1	11830	uc007xpt.1	-367	ENSMUSG00000044217	Aqp5	aquaporin 5
986	chr15	100874631	100874631	1	*	phc1_input1_peak_986	4.44276	3' UTR	15	100946186	100950455	4270	1	208258	uc007xsk.1	-71555	ENSMUSG00000047034	Ankrd33	ankyrin repeat domain 33
987	chr15	100877548	100877548	1	*	phc1_input1_peak_987	4.44276	Distal Intergenic	15	100946186	100950455	4270	1	208258	uc007xsk.1	-68638	ENSMUSG00000047034	Ankrd33	ankyrin repeat domain 33
988	chr15	102322950	102322950	1	*	phc1_input1_peak_988	3.85797	Intron (uc007xvy.2/18521, intron 14 of 14)	15	102328078	102341131	13054	2	26404	uc007xwc.2	18181	ENSMUSG00000023050	Map3k12	mitogen-activated protein kinase kinase kinase 12
989	chr15	102552630	102552630	1	*	phc1_input1_peak_989	5.2237	Promoter (<=1kb)	15	102538018	102552609	14592	2	67488	uc007xwt.2	-21	ENSMUSG00000023055	Calcoco1	calcium binding and coiled coil domain 1
990	chr15	102643451	102643451	1	*	phc1_input1_peak_990	3.30372	Intron (uc007xwu.1/uc007xwu.1, intron 1 of 1)	15	102538018	102552609	14592	2	67488	uc007xwt.2	-90842	ENSMUSG00000023055	Calcoco1	calcium binding and coiled coil domain 1
991	chr15	102740957	102740957	1	*	phc1_input1_peak_991	3.13341	Distal Intergenic	15	102751562	102759245	7684	1	15422	uc007xwv.1	-10605	ENSMUSG00000001655	Hoxc13	homeobox C13
992	chr15	102752045	102752045	1	*	phc1_input1_peak_992	10.0305	Promoter (<=1kb)	15	102751562	102759245	7684	1	15422	uc007xwv.1	483	ENSMUSG00000001655	Hoxc13	homeobox C13
993	chr15	102767647	102767647	1	*	phc1_input1_peak_993	9.9015	Promoter (<=1kb)	15	102767284	102768948	1665	1	15421	uc007xww.1	363	ENSMUSG00000050328	Hoxc12	homeobox C12
994	chr15	102768928	102768928	1	*	phc1_input1_peak_994	5.44284	Promoter (1-2kb)	15	102767284	102768948	1665	1	15421	uc007xww.1	1644	ENSMUSG00000050328	Hoxc12	homeobox C12
995	chr15	102769412	102769412	1	*	phc1_input1_peak_995	3.0791	Promoter (2-3kb)	15	102767284	102768948	1665	1	15421	uc007xww.1	2128	ENSMUSG00000050328	Hoxc12	homeobox C12
996	chr15	102773769	102773769	1	*	phc1_input1_peak_996	5.58081	Distal Intergenic	15	102767284	102768948	1665	1	15421	uc007xww.1	6485	ENSMUSG00000050328	Hoxc12	homeobox C12
997	chr15	102784051	102784051	1	*	phc1_input1_peak_997	6.36253	Promoter (<=1kb)	15	102784957	102787132	2176	1	109663	uc007xwy.1	-906	ENSMUSG00000001656	Hoxc11	homeobox C11
998	chr15	102784992	102784992	1	*	phc1_input1_peak_998	26.6487	Promoter (<=1kb)	15	102784957	102787132	2176	1	109663	uc007xwy.1	35	ENSMUSG00000001656	Hoxc11	homeobox C11
999	chr15	102786730	102786730	1	*	phc1_input1_peak_999	24.5953	Promoter (1-2kb)	15	102784957	102787132	2176	1	109663	uc007xwy.1	1773	ENSMUSG00000001656	Hoxc11	homeobox C11
1000	chr15	102787390	102787390	1	*	phc1_input1_peak_1000	7.05251	Promoter (2-3kb)	15	102784957	102787132	2176	1	109663	uc007xwy.1	2433	ENSMUSG00000001656	Hoxc11	homeobox C11
1001	chr15	102790183	102790183	1	*	phc1_input1_peak_1001	6.36253	Distal Intergenic	15	102784957	102787132	2176	1	109663	uc007xwy.1	5226	ENSMUSG00000001656	Hoxc11	homeobox C11
1002	chr15	102790824	102790824	1	*	phc1_input1_peak_1002	7.76536	Distal Intergenic	15	102784957	102787132	2176	1	109663	uc007xwy.1	5867	ENSMUSG00000001656	Hoxc11	homeobox C11
1003	chr15	102792300	102792300	1	*	phc1_input1_peak_1003	5.69665	Distal Intergenic	15	102797296	102802152	4857	1	209448	uc007xwz.1	-4996	ENSMUSG00000022484	Hoxc10	homeobox C10
1004	chr15	102794206	102794206	1	*	phc1_input1_peak_1004	2.54344	Distal Intergenic	15	102797296	102802152	4857	1	209448	uc007xwz.1	-3090	ENSMUSG00000022484	Hoxc10	homeobox C10
1005	chr15	102797152	102797152	1	*	phc1_input1_peak_1005	3.85797	Promoter (<=1kb)	15	102797296	102802152	4857	1	209448	uc007xwz.1	-144	ENSMUSG00000022484	Hoxc10	homeobox C10
1006	chr15	102797776	102797776	1	*	phc1_input1_peak_1006	11.637	Promoter (<=1kb)	15	102797296	102802152	4857	1	209448	uc007xwz.1	480	ENSMUSG00000022484	Hoxc10	homeobox C10
1007	chr15	102806184	102806184	1	*	phc1_input1_peak_1007	15.9482	Promoter (1-2kb)	15	102807463	102814875	7413	1	15427	uc007xxa.1	-1279	ENSMUSG00000036139	Hoxc9	homeobox C9
1008	chr15	102809776	102809776	1	*	phc1_input1_peak_1008	3.85797	Promoter (2-3kb)	15	102807463	102814875	7413	1	15427	uc007xxa.1	2313	ENSMUSG00000036139	Hoxc9	homeobox C9
1009	chr15	102811065	102811065	1	*	phc1_input1_peak_1009	7.97499	Intron (uc007xxa.1/15427, intron 1 of 2)	15	102807463	102814875	7413	1	15427	uc007xxa.1	3602	ENSMUSG00000036139	Hoxc9	homeobox C9
1010	chr15	102812162	102812162	1	*	phc1_input1_peak_1010	9.19005	Exon (uc007xxa.1/15427, exon 2 of 3)	15	102807463	102814875	7413	1	15427	uc007xxa.1	4699	ENSMUSG00000036139	Hoxc9	homeobox C9
1011	chr15	102821436	102821436	1	*	phc1_input1_peak_1011	11.5683	Promoter (<=1kb)	15	102820970	102824685	3716	1	15426	uc012aaf.1	466	ENSMUSG00000001657	Hoxc8	homeobox C8
1012	chr15	102826484	102826484	1	*	phc1_input1_peak_1012	16.2919	Promoter (2-3kb)	15	102829145	102842312	13168	1	15425	uc007xxc.1	-2661	ENSMUSG00000001661	Hoxc6	homeobox C6
1013	chr15	102827378	102827378	1	*	phc1_input1_peak_1013	6.02215	Promoter (1-2kb)	15	102829145	102842312	13168	1	15425	uc007xxc.1	-1767	ENSMUSG00000001661	Hoxc6	homeobox C6
1014	chr15	102828222	102828222	1	*	phc1_input1_peak_1014	6.20958	Promoter (<=1kb)	15	102829145	102842312	13168	1	15425	uc007xxc.1	-923	ENSMUSG00000001661	Hoxc6	homeobox C6
1015	chr15	102840381	102840381	1	*	phc1_input1_peak_1015	6.58423	Promoter (<=1kb)	15	102839993	102842312	2320	1	15425	uc007xxd.1	388	ENSMUSG00000001661	Hoxc6	homeobox C6
1016	chr15	102841276	102841276	1	*	phc1_input1_peak_1016	7.88185	Promoter (1-2kb)	15	102839993	102842312	2320	1	15425	uc007xxd.1	1283	ENSMUSG00000001661	Hoxc6	homeobox C6
1017	chr15	102842757	102842757	1	*	phc1_input1_peak_1017	5.05622	Promoter (1-2kb)	15	102844439	102847860	3422	1	15424	uc007xxe.1	-1682	ENSMUSG00000022485	Hoxc5	homeobox C5
1018	chr15	102843578	102843578	1	*	phc1_input1_peak_1018	3.11843	Promoter (<=1kb)	15	102844439	102847860	3422	1	15424	uc007xxe.1	-861	ENSMUSG00000022485	Hoxc5	homeobox C5
1019	chr15	102844958	102844958	1	*	phc1_input1_peak_1019	26.6487	Promoter (<=1kb)	15	102845341	102845432	92	1	751557	uc012aag.1	-383	ENSMUSG00000076010	Mir615	microRNA 615
1020	chr15	102846065	102846065	1	*	phc1_input1_peak_1020	6.82547	Promoter (<=1kb)	15	102845341	102845432	92	1	751557	uc012aag.1	724	ENSMUSG00000076010	Mir615	microRNA 615
1021	chr15	102857806	102857806	1	*	phc1_input1_peak_1021	5.3345	Intron (uc007xxf.1/15423, intron 1 of 3)	15	102864398	102867283	2886	1	15423	uc007xxg.1	-6592	ENSMUSG00000075394	Hoxc4	homeobox C4
1022	chr15	102865283	102865283	1	*	phc1_input1_peak_1022	4.88339	Promoter (<=1kb)	15	102864398	102867283	2886	1	15423	uc007xxg.1	885	ENSMUSG00000075394	Hoxc4	homeobox C4
1023	chr16	3843205	3843205	1	*	phc1_input1_peak_1023	3.13341	Distal Intergenic	16	3847223	3858880	11658	1	385674	uc007xyt.1	-4018	ENSMUSG00000054939	Zfp174	zinc finger protein 174
1024	chr16	4769318	4769318	1	*	phc1_input1_peak_1024	4.18052	Intron (uc007yaj.1/66626, intron 4 of 5)	16	4757066	4766249	9184	1	15369	uc007yai.2	12252	ENSMUSG00000004070	Hmox2	heme oxygenase 2
1025	chr16	4838899	4838899	1	*	phc1_input1_peak_1025	10.0305	Intron (uc007yam.1/78809, intron 1 of 6)	16	4835416	4867691	32276	1	78809	uc012aav.1	3483	ENSMUSG00000022518	4930562C15Rik	RIKEN cDNA 4930562C15 gene
1026	chr16	11254340	11254340	1	*	phc1_input1_peak_1026	3.25862	Promoter (<=1kb)	16	11216334	11254418	38085	2	14852	uc007yfe.2	78	ENSMUSG00000062203	Gspt1	G1 to S phase transition 1
1027	chr16	11983514	11983514	1	*	phc1_input1_peak_1027	5.69665	Promoter (<=1kb)	16	11984206	11995483	11278	1	72555	uc007yfr.1	-692	ENSMUSG00000022494	Shisa9	shisa family member 9
1028	chr16	11984917	11984917	1	*	phc1_input1_peak_1028	5.05622	Promoter (<=1kb)	16	11984206	12270997	286792	1	72555	uc007yft.2	711	ENSMUSG00000022494	Shisa9	shisa family member 9
1029	chr16	15172432	15172432	1	*	phc1_input1_peak_1029	3.85797	Distal Intergenic	16	14906739	14938213	31475	1	66793	uc007yho.1	265693	ENSMUSG00000068617	Efcab1	EF-hand calcium binding domain 1
1030	chr16	15642915	15642915	1	*	phc1_input1_peak_1030	7.05251	Intron (uc007yhs.1/19090, intron 1 of 21)	16	15637959	15842332	204374	1	19090	uc007yht.1	4956	ENSMUSG00000022672	Prkdc	protein kinase, DNA activated, catalytic polypeptide
1031	chr16	17800967	17800967	1	*	phc1_input1_peak_1031	5.05622	Promoter (2-3kb)	16	17803475	17808380	4906	1	224024	uc007ymf.1	-2508	ENSMUSG00000012017	Scarf2	scavenger receptor class F, member 2
1032	chr16	17803503	17803503	1	*	phc1_input1_peak_1032	7.05251	Promoter (<=1kb)	16	17803475	17808380	4906	1	224024	uc007ymf.1	28	ENSMUSG00000012017	Scarf2	scavenger receptor class F, member 2
1033	chr16	18402926	18402926	1	*	phc1_input1_peak_1033	3.30372	Promoter (1-2kb)	16	18404553	18407167	2615	1	11877	uc007ynt.1	-1627	ENSMUSG00000000325	Arvcf	armadillo repeat gene deleted in velocardiofacial syndrome
1034	chr16	18581250	18581250	1	*	phc1_input1_peak_1034	9.25532	Downstream (<1kb)	16	18581806	18587062	5257	2	21380	uc007yog.1	5812	ENSMUSG00000009097	Tbx1	T-box 1
1035	chr16	18582981	18582981	1	*	phc1_input1_peak_1035	20.6256	Intron (uc007yog.1/21380, intron 5 of 6)	16	18581806	18587062	5257	2	21380	uc007yog.1	4081	ENSMUSG00000009097	Tbx1	T-box 1
1036	chr16	18586526	18586526	1	*	phc1_input1_peak_1036	14.1763	Promoter (<=1kb)	16	18581806	18587062	5257	2	21380	uc007yog.1	536	ENSMUSG00000009097	Tbx1	T-box 1
1037	chr16	18587445	18587445	1	*	phc1_input1_peak_1037	3.56633	Promoter (<=1kb)	16	18581806	18587062	5257	2	21380	uc007yog.1	-383	ENSMUSG00000009097	Tbx1	T-box 1
1038	chr16	18588596	18588596	1	*	phc1_input1_peak_1038	3.30372	Promoter (1-2kb)	16	18581806	18587062	5257	2	21380	uc007yog.1	-1534	ENSMUSG00000009097	Tbx1	T-box 1
1039	chr16	18590668	18590668	1	*	phc1_input1_peak_1039	8.21975	Promoter (<=1kb)	16	18584177	18590764	6588	2	21380	uc007yoh.1	96	ENSMUSG00000009097	Tbx1	T-box 1
1040	chr16	18591876	18591876	1	*	phc1_input1_peak_1040	7.97697	Promoter (1-2kb)	16	18584177	18590764	6588	2	21380	uc007yoh.1	-1112	ENSMUSG00000009097	Tbx1	T-box 1
1041	chr16	18621567	18621567	1	*	phc1_input1_peak_1041	4.68903	Promoter (<=1kb)	16	18620412	18622496	2085	2	14724	uc007yoi.1	929	ENSMUSG00000050761	Gp1bb	glycoprotein Ib, beta polypeptide
1042	chr16	18622072	18622072	1	*	phc1_input1_peak_1042	3.34707	Promoter (<=1kb)	16	18620412	18622496	2085	2	14724	uc007yoi.1	424	ENSMUSG00000050761	Gp1bb	glycoprotein Ib, beta polypeptide
1043	chr16	19522975	19522975	1	*	phc1_input1_peak_1043	3.85797	Distal Intergenic	16	19514789	19515727	939	2	258937	uc007yow.1	-7248	ENSMUSG00000045341	Olfr167	olfactory receptor 167
1044	chr16	21694455	21694455	1	*	phc1_input1_peak_1044	5.94801	Promoter (<=1kb)	16	21649118	21694738	45621	2	72190	uc007yrl.2	283	ENSMUSG00000043391	2510009E07Rik	RIKEN cDNA 2510009E07 gene
1045	chr16	21695351	21695351	1	*	phc1_input1_peak_1045	3.13341	Promoter (<=1kb)	16	21649118	21694738	45621	2	72190	uc007yrl.2	-613	ENSMUSG00000043391	2510009E07Rik	RIKEN cDNA 2510009E07 gene
1046	chr16	24428347	24428347	1	*	phc1_input1_peak_1046	3.85797	Intron (uc007yub.2/210126, intron 1 of 6)	16	24448177	24992664	544488	1	210126	uc007yug.2	-19830	ENSMUSG00000033306	Lpp	LIM domain containing preferred translocation partner in lipoma
1047	chr16	29840855	29840855	1	*	phc1_input1_peak_1047	4.42018	Distal Intergenic	16	29958013	29979210	21198	2	328657	uc007ywj.1	138355	ENSMUSG00000075286	Gm1968	predicted gene 1968
1048	chr16	30415878	30415878	1	*	phc1_input1_peak_1048	3.83745	Distal Intergenic	16	30312510	30388616	76107	2	224088	uc012aef.1	-27262	ENSMUSG00000022533	Atp13a3	ATPase type 13A3
1049	chr16	31800370	31800370	1	*	phc1_input1_peak_1049	3.13341	Intron (uc007yxo.1/13383, intron 12 of 25)	16	31791801	31842925	51125	1	13383	uc007yxu.1	8569	ENSMUSG00000022770	Dlg1	discs large MAGUK scaffold protein 1
1050	chr16	34572337	34572337	1	*	phc1_input1_peak_1050	9.17349	Distal Intergenic	16	34152111	34514113	362003	2	545156	uc007zax.2	-58224	ENSMUSG00000061751	Kalrn	kalirin, RhoGEF kinase
1051	chr16	34574353	34574353	1	*	phc1_input1_peak_1051	7.05251	Distal Intergenic	16	34152111	34514113	362003	2	545156	uc007zax.2	-60240	ENSMUSG00000061751	Kalrn	kalirin, RhoGEF kinase
1052	chr16	35155864	35155864	1	*	phc1_input1_peak_1052	5.69665	Promoter (<=1kb)	16	35155722	35304635	148914	1	224129	uc007zbj.1	142	ENSMUSG00000022840	Adcy5	adenylate cyclase 5
1053	chr16	35519248	35519248	1	*	phc1_input1_peak_1053	4.18052	Distal Intergenic	16	35541448	35664344	122897	1	20357	uc007zbm.2	-22200	ENSMUSG00000052133	Sema5b	sema domain, seven thrombospondin repeats (type 1 and type 1-like), transmembrane domain (TM) and short cytoplasmic domain, (semaphorin) 5B
1054	chr16	35542693	35542693	1	*	phc1_input1_peak_1054	12.2346	Promoter (1-2kb)	16	35541448	35664344	122897	1	20357	uc012aez.1	1245	ENSMUSG00000052133	Sema5b	sema domain, seven thrombospondin repeats (type 1 and type 1-like), transmembrane domain (TM) and short cytoplasmic domain, (semaphorin) 5B
1055	chr16	35543245	35543245	1	*	phc1_input1_peak_1055	4.76696	Promoter (1-2kb)	16	35541448	35664344	122897	1	20357	uc012aez.1	1797	ENSMUSG00000052133	Sema5b	sema domain, seven thrombospondin repeats (type 1 and type 1-like), transmembrane domain (TM) and short cytoplasmic domain, (semaphorin) 5B
1056	chr16	38094855	38094855	1	*	phc1_input1_peak_1056	3.64281	Intron (uc007zen.1/56637, intron 1 of 10)	16	38085150	38089346	4197	2	414072	uc007zem.2	-5509	NA	BC031361	cDNA sequence BC031361
1057	chr16	42725473	42725473	1	*	phc1_input1_peak_1057	4.44276	Distal Intergenic	16	42876006	43075624	199619	1	170658	uc007zfy.1	-150533	NA	BC002163	NADH dehydrogenase Fe-S protein 5 pseudogene
1058	chr16	44332940	44332940	1	*	phc1_input1_peak_1058	4.96054	Promoter (<=1kb)	16	44240293	44332951	92659	2	320007	uc007zhd.1	11	ENSMUSG00000022696	Sidt1	SID1 transmembrane family, member 1
1059	chr16	48630952	48630952	1	*	phc1_input1_peak_1059	5.05622	3' UTR	16	48611817	48631018	19202	1	17450	uc007zjq.1	19135	ENSMUSG00000022652	Morc1	microrchidia 1
1060	chr16	50414746	50414746	1	*	phc1_input1_peak_1060	5.05622	Intron (uc007zko.2/70508, intron 2 of 16)	16	50224401	50429981	205581	2	70508	uc007zkt.1	15235	ENSMUSG00000022641	Bbx	bobby sox HMG box containing
1061	chr16	51970012	51970012	1	*	phc1_input1_peak_1061	3.83745	Distal Intergenic	16	52031662	52051018	19357	1	208650	uc007zld.1	-61650	ENSMUSG00000022637	Cblb	Casitas B-lineage lymphoma b
1062	chr16	56425146	56425146	1	*	phc1_input1_peak_1062	4.44276	Distal Intergenic	16	56477959	56592863	114905	1	320712	uc007zmn.2	-52813	ENSMUSG00000035258	Abi3bp	ABI gene family, member 3 (NESH) binding protein
1063	chr16	57242086	57242086	1	*	phc1_input1_peak_1063	11.637	Distal Intergenic	16	57208070	57231579	23510	2	67581	uc007znd.1	-10507	ENSMUSG00000022749	Tbc1d23	TBC1 domain family, member 23
1064	chr16	62383989	62383989	1	*	phc1_input1_peak_1064	3.85797	Distal Intergenic	16	62734678	62786542	51865	2	106338	uc007zps.1	402553	ENSMUSG00000050312	Nsun3	NOL1/NOP2/Sun domain family member 3
1065	chr16	63616646	63616646	1	*	phc1_input1_peak_1065	3.85797	Intron (uc007zpy.1/13837, intron 5 of 16)	16	63545044	63863983	318940	2	13837	uc007zpy.1	247337	ENSMUSG00000052504	Epha3	Eph receptor A3
1066	chr16	73577068	73577068	1	*	phc1_input1_peak_1066	3.30372	Distal Intergenic	16	73920451	73956904	36454	2	268902	uc007zri.1	379836	ENSMUSG00000052516	Robo2	roundabout guidance receptor 2
1067	chr16	78226118	78226118	1	*	phc1_input1_peak_1067	3.30372	Distal Intergenic	16	78301936	78330213	28278	1	13052	uc007zsm.1	-75818	ENSMUSG00000022865	Cxadr	coxsackie virus and adenovirus receptor
1068	chr16	87121212	87121212	1	*	phc1_input1_peak_1068	3.85797	Distal Intergenic	16	87354430	87365907	11478	1	67768	uc007zub.1	-233218	ENSMUSG00000044442	N6amt1	N-6 adenine-specific DNA methyltransferase 1 (putative)
1069	chr16	91222858	91222858	1	*	phc1_input1_peak_1069	4.88339	Promoter (2-3kb)	16	91225795	91228922	3128	1	50913	uc007zxe.1	-2937	ENSMUSG00000039830	Olig2	oligodendrocyte transcription factor 2
1070	chr16	91223763	91223763	1	*	phc1_input1_peak_1070	2.69505	Promoter (2-3kb)	16	91225795	91228922	3128	1	50913	uc007zxe.1	-2032	ENSMUSG00000039830	Olig2	oligodendrocyte transcription factor 2
1071	chr16	91226129	91226129	1	*	phc1_input1_peak_1071	9.41622	Promoter (<=1kb)	16	91225795	91228922	3128	1	50913	uc007zxe.1	334	ENSMUSG00000039830	Olig2	oligodendrocyte transcription factor 2
1072	chr16	91227027	91227027	1	*	phc1_input1_peak_1072	9.21803	Promoter (1-2kb)	16	91225795	91228922	3128	1	50913	uc007zxe.1	1232	ENSMUSG00000039830	Olig2	oligodendrocyte transcription factor 2
1073	chr16	91227904	91227904	1	*	phc1_input1_peak_1073	15.6713	Promoter (2-3kb)	16	91225795	91228922	3128	1	50913	uc007zxe.1	2109	ENSMUSG00000039830	Olig2	oligodendrocyte transcription factor 2
1074	chr16	91271488	91271488	1	*	phc1_input1_peak_1074	7.05251	Promoter (1-2kb)	16	91270014	91272184	2171	1	50914	uc007zxf.1	1474	ENSMUSG00000046160	Olig1	oligodendrocyte transcription factor 1
1075	chr16	94079365	94079365	1	*	phc1_input1_peak_1075	3.85797	Distal Intergenic	16	94085505	94348638	263134	1	20465	uc008aae.1	-6140	ENSMUSG00000062713	Sim2	single-minded family bHLH transcription factor 2
1076	chr16	94079865	94079865	1	*	phc1_input1_peak_1076	4.44276	Distal Intergenic	16	94085505	94348638	263134	1	20465	uc008aae.1	-5640	ENSMUSG00000062713	Sim2	single-minded family bHLH transcription factor 2
1077	chr16	94083554	94083554	1	*	phc1_input1_peak_1077	12.4668	Promoter (1-2kb)	16	94085505	94348638	263134	1	20465	uc008aae.1	-1951	ENSMUSG00000062713	Sim2	single-minded family bHLH transcription factor 2
1078	chr16	94085944	94085944	1	*	phc1_input1_peak_1078	18.7144	Promoter (<=1kb)	16	94085505	94348638	263134	1	20465	uc012ais.1	439	ENSMUSG00000062713	Sim2	single-minded family bHLH transcription factor 2
1079	chr16	94087436	94087436	1	*	phc1_input1_peak_1079	9.33585	Promoter (1-2kb)	16	94085505	94348638	263134	1	20465	uc012ais.1	1931	ENSMUSG00000062713	Sim2	single-minded family bHLH transcription factor 2
1080	chr16	94093968	94093968	1	*	phc1_input1_peak_1080	5.05622	Intron (uc008aae.1/20465, intron 1 of 10)	16	94085505	94348638	263134	1	20465	uc012ais.1	8463	ENSMUSG00000062713	Sim2	single-minded family bHLH transcription factor 2
1081	chr16	94095207	94095207	1	*	phc1_input1_peak_1081	3.35141	Intron (uc008aae.1/20465, intron 2 of 10)	16	94085505	94348638	263134	1	20465	uc012ais.1	9702	ENSMUSG00000062713	Sim2	single-minded family bHLH transcription factor 2
1082	chr16	94095907	94095907	1	*	phc1_input1_peak_1082	10.8247	Intron (uc008aae.1/20465, intron 2 of 10)	16	94085505	94348638	263134	1	20465	uc012ais.1	10402	ENSMUSG00000062713	Sim2	single-minded family bHLH transcription factor 2
1083	chr16	95177783	95177783	1	*	phc1_input1_peak_1083	3.30372	Intron (uc008abk.1/16522, intron 1 of 4)	16	94970290	95219303	249014	2	16522	uc008abk.1	41520	ENSMUSG00000043301	Kcnj6	potassium inwardly-rectifying channel, subfamily J, member 6
1084	chr17	4626455	4626455	1	*	phc1_input1_peak_1084	158.082	Distal Intergenic	17	4995074	5098186	103113	1	239985	uc008aex.1	-368619	ENSMUSG00000069729	Arid1b	AT rich interactive domain 1B (SWI-like)
1085	chr17	6224801	6224801	1	*	phc1_input1_peak_1085	3.83469	3' UTR	17	6206891	6208730	1840	1	68842	uc008agi.1	17910	ENSMUSG00000034377	Tulp4	tubby like protein 4
1086	chr17	6294125	6294125	1	*	phc1_input1_peak_1086	4.32314	Intron (uc008agj.1/77106, intron 5 of 16)	17	6310545	6317474	6930	2	100310872	uc008agl.2	23349	ENSMUSG00000092074	Dynlt1a	dynein light chain Tctex-type 1A
1087	chr17	6359921	6359921	1	*	phc1_input1_peak_1087	4.61844	Intron (uc008agk.2/100040531, intron 4 of 5)	17	6310545	6317474	6930	2	100310872	uc008agl.2	-42447	ENSMUSG00000092074	Dynlt1a	dynein light chain Tctex-type 1A
1088	chr17	6534363	6534363	1	*	phc1_input1_peak_1088	3.34396	Intron (uc008agk.2/100040531, intron 4 of 5)	17	6310545	6492320	181776	2	100310872	uc008agm.2	-42043	ENSMUSG00000092074	Dynlt1a	dynein light chain Tctex-type 1A
1089	chr17	6756147	6756147	1	*	phc1_input1_peak_1089	4.42018	Distal Intergenic	17	6806388	6812617	6230	1	100040531	uc008ahi.2	-50241	ENSMUSG00000095677	Dynlt1f	dynein light chain Tctex-type 1F
1090	chr17	7337930	7337930	1	*	phc1_input1_peak_1090	3.85797	Distal Intergenic	17	7374464	7507664	133201	1	20112	uc008aih.1	-36534	ENSMUSG00000023809	Rps6ka2	ribosomal protein S6 kinase, polypeptide 2
1091	chr17	8590226	8590226	1	*	phc1_input1_peak_1091	3.13341	Promoter (<=1kb)	17	8589494	8615591	26098	1	21331	uc008ajp.1	732	ENSMUSG00000058159	T2	brachyury 2
1092	chr17	8625760	8625760	1	*	phc1_input1_peak_1092	6.36253	Promoter (1-2kb)	17	8627288	8635361	8074	1	20997	uc008ajq.1	-1528	ENSMUSG00000062327	T	brachyury, T-box transcription factor T
1093	chr17	8627511	8627511	1	*	phc1_input1_peak_1093	6.58423	Promoter (<=1kb)	17	8627288	8635361	8074	1	20997	uc008ajq.1	223	ENSMUSG00000062327	T	brachyury, T-box transcription factor T
1094	chr17	8993252	8993252	1	*	phc1_input1_peak_1094	8.53882	Promoter (1-2kb)	17	8994610	9092054	97445	1	23984	uc012ajt.1	-1358	ENSMUSG00000023868	Pde10a	phosphodiesterase 10A
1095	chr17	8994533	8994533	1	*	phc1_input1_peak_1095	4.44276	Promoter (<=1kb)	17	8994610	9092054	97445	1	23984	uc012ajt.1	-77	ENSMUSG00000023868	Pde10a	phosphodiesterase 10A
1096	chr17	8995172	8995172	1	*	phc1_input1_peak_1096	6.62272	Promoter (<=1kb)	17	8994610	9179513	184904	1	23984	uc008ajt.1	562	ENSMUSG00000023868	Pde10a	phosphodiesterase 10A
1097	chr17	13190925	13190925	1	*	phc1_input1_peak_1097	4.44276	Distal Intergenic	17	13163886	13185405	21520	2	60532	uc008alu.2	-5520	ENSMUSG00000060475	Wtap	Wilms tumour 1-associating protein
1098	chr17	14898469	14898469	1	*	phc1_input1_peak_1098	3.30372	Distal Intergenic	17	14802507	14831269	28763	2	21826	uc008anb.2	-67200	ENSMUSG00000023885	Thbs2	thrombospondin 2
1099	chr17	15355531	15355531	1	*	phc1_input1_peak_1099	6.36253	Distal Intergenic	17	15487777	15491425	3649	2	100038481	uc012aks.1	135894	NA	Gm10510	predicted gene 10510
1100	chr17	16287105	16287105	1	*	phc1_input1_peak_1100	10.0305	Distal Intergenic	17	15956309	15963550	7242	2	68799	uc008aox.1	-323555	ENSMUSG00000048027	Rgmb	repulsive guidance molecule family member B
1101	chr17	17123484	17123484	1	*	phc1_input1_peak_1101	4.37536	Distal Intergenic	17	17201067	17226595	25529	1	449000	uc012aky.1	-77583	ENSMUSG00000096696	Zfp960	zinc finger protein 960
1102	chr17	17189569	17189569	1	*	phc1_input1_peak_1102	5.62317	Distal Intergenic	17	17201067	17226595	25529	1	449000	uc012aky.1	-11498	ENSMUSG00000096696	Zfp960	zinc finger protein 960
1103	chr17	17358996	17358996	1	*	phc1_input1_peak_1103	4.6099	Distal Intergenic	17	17258347	17283842	25496	1	22759	uc012akz.1	100649	ENSMUSG00000095990	Zfp97	zinc finger protein 97
1104	chr17	22022544	22022544	1	*	phc1_input1_peak_1104	4.44276	Intron (uc012alo.1/uc012alo.1, intron 2 of 3)	17	21953843	21982726	28884	2	75424	uc008arj.1	-39818	ENSMUSG00000069743	Zfp820	zinc finger protein 820
1105	chr17	23320695	23320695	1	*	phc1_input1_peak_1105	5.05622	Intron (uc008asf.1/22700, intron 3 of 5)	17	23310836	23330195	19360	2	22700	uc008asf.1	9500	ENSMUSG00000002617	Zfp40	zinc finger protein 40
1106	chr17	25049209	25049209	1	*	phc1_input1_peak_1106	5.05622	Intron (uc008ayx.2/30957, intron 8 of 41)	17	25052299	25061162	8864	2	30957	uc008azg.1	11953	ENSMUSG00000024163	Mapk8ip3	mitogen-activated protein kinase 8 interacting protein 3
1107	chr17	26205517	26205517	1	*	phc1_input1_peak_1107	4.13693	Promoter (<=1kb)	17	26125981	26206122	80142	2	215445	uc008bdd.2	605	ENSMUSG00000037098	Rab11fip3	RAB11 family interacting protein 3 (class II)
1108	chr17	26976526	26976526	1	*	phc1_input1_peak_1108	10.8247	Promoter (1-2kb)	17	26975610	26978510	2901	2	18091	uc008beo.1	1984	ENSMUSG00000015579	Nkx2-5	NK2 homeobox 5
1109	chr17	26981480	26981480	1	*	phc1_input1_peak_1109	6.36253	Promoter (2-3kb)	17	26975610	26978510	2901	2	18091	uc008beo.1	-2970	ENSMUSG00000015579	Nkx2-5	NK2 homeobox 5
1110	chr17	26987187	26987187	1	*	phc1_input1_peak_1110	10.8247	Distal Intergenic	17	26975610	26978510	2901	2	18091	uc008beo.1	-8677	ENSMUSG00000015579	Nkx2-5	NK2 homeobox 5
1111	chr17	27374701	27374701	1	*	phc1_input1_peak_1111	3.30372	Intron (uc008bfn.1/uc008bfn.1, intron 1 of 1)	17	27326545	27341383	14839	2	224640	uc008bfm.2	-33318	ENSMUSG00000044857	Lemd2	LEM domain containing 2
1112	chr17	28500796	28500796	1	*	phc1_input1_peak_1112	2.93775	Promoter (<=1kb)	17	28489475	28499936	10462	2	22157	uc008bqx.1	-860	ENSMUSG00000037446	Tulp1	tubby like protein 1
1113	chr17	30025161	30025161	1	*	phc1_input1_peak_1113	10.0305	Promoter (<=1kb)	17	29964903	30024827	59925	2	74762	uc008bto.1	-334	ENSMUSG00000043557	Mdga1	MAM domain containing glycosylphosphatidylinositol anchor 1
1114	chr17	31630864	31630864	1	*	phc1_input1_peak_1114	3.30372	Downstream (<1kb)	17	31631267	31638238	6972	2	57773	uc008bvb.2	7374	ENSMUSG00000024037	Wdr4	WD repeat domain 4
1115	chr17	32115307	32115307	1	*	phc1_input1_peak_1115	5.05622	Intron (uc008bvs.2/74377, intron 7 of 7)	17	32081714	32171453	89740	2	74377	uc008bvs.2	56146	ENSMUSG00000002076	Hsf2bp	heat shock transcription factor 2 binding protein
1116	chr17	33042469	33042469	1	*	phc1_input1_peak_1116	5.69665	Exon (uc008bxq.1/64385, exon 12 of 12)	17	33042015	33054023	12009	2	64385	uc008bxq.1	11554	ENSMUSG00000024292	Cyp4f14	cytochrome P450, family 4, subfamily f, polypeptide 14
1117	chr17	34809623	34809623	1	*	phc1_input1_peak_1117	3.82046	Promoter (2-3kb)	17	34807480	34856760	49281	1	81877	uc012aqk.1	2143	ENSMUSG00000033327	Tnxb	tenascin XB
1118	chr17	35094745	35094745	1	*	phc1_input1_peak_1118	4.18052	Promoter (1-2kb)	17	35093374	35096183	2810	2	15511	uc008ceo.1	1438	ENSMUSG00000090877	Hspa1b	heat shock protein 1B
1119	chr17	35095732	35095732	1	*	phc1_input1_peak_1119	4.64304	Promoter (<=1kb)	17	35093374	35096183	2810	2	15511	uc008ceo.1	451	ENSMUSG00000090877	Hspa1b	heat shock protein 1B
1120	chr17	35108526	35108526	1	*	phc1_input1_peak_1120	3.31573	Promoter (<=1kb)	17	35106304	35109101	2798	2	193740	uc008cep.1	575	ENSMUSG00000091971	Hspa1a	heat shock protein 1A
1121	chr17	35548831	35548831	1	*	phc1_input1_peak_1121	3.83469	Intron (uc008chb.2/53817, intron 1 of 2)	17	35561822	35565327	3506	1	110557	uc008chp.1	-12991	ENSMUSG00000073409	H2-Q6	histocompatibility 2, Q region locus 6
1122	chr17	35549375	35549375	1	*	phc1_input1_peak_1122	3.64281	Intron (uc008chb.2/53817, intron 1 of 2)	17	35561822	35565327	3506	1	110557	uc008chp.1	-12447	ENSMUSG00000073409	H2-Q6	histocompatibility 2, Q region locus 6
1123	chr17	35607454	35607454	1	*	phc1_input1_peak_1123	7.05251	Promoter (<=1kb)	17	35607034	35611508	4475	1	15007	uc008cht.1	420	ENSMUSG00000067235	H2-Q10	histocompatibility 2, Q region locus 10
1124	chr17	36282771	36282771	1	*	phc1_input1_peak_1124	8.49997	Promoter (<=1kb)	17	36281963	36299319	17357	1	675325	uc012asm.1	808	ENSMUSG00000038311	2410017I17Rik	RIKEN cDNA 2410017I17 gene
1125	chr17	36357730	36357730	1	*	phc1_input1_peak_1125	5.29804	Distal Intergenic	17	36323950	36327096	3147	2	15043	uc012ast.1	-30634	ENSMUSG00000054128	H2-T3	histocompatibility 2, T region locus 3
1126	chr17	38633723	38633723	1	*	phc1_input1_peak_1126	3.64281	Distal Intergenic	17	38691137	38697566	6430	1	100126773	uc012atd.1	-57414	ENSMUSG00000092244	Esp34	exocrine gland secreted peptide 34
1127	chr17	38658851	38658851	1	*	phc1_input1_peak_1127	6.50018	Distal Intergenic	17	38691137	38697566	6430	1	100126773	uc012atd.1	-32286	ENSMUSG00000092244	Esp34	exocrine gland secreted peptide 34
1128	chr17	39980394	39980394	1	*	phc1_input1_peak_1128	4.44824	Promoter (<=1kb)	17	39981081	39981190	110	1	751530	uc012ath.1	-687	NA	NA	NA
1129	chr17	39983430	39983430	1	*	phc1_input1_peak_1129	11.0802	Promoter (2-3kb)	17	39981081	39981190	110	1	751530	uc012ath.1	2349	NA	NA	NA
1130	chr17	39984981	39984981	1	*	phc1_input1_peak_1130	7.72944	Distal Intergenic	17	39981081	39981190	110	1	751530	uc012ath.1	3900	NA	NA	NA
1131	chr17	42401805	42401805	1	*	phc1_input1_peak_1131	3.85797	Distal Intergenic	17	42452896	42514663	61768	1	627626	uc012atn.1	-51091	ENSMUSG00000042256	Ptchd4	patched domain containing 4
1132	chr17	44871664	44871664	1	*	phc1_input1_peak_1132	7.92055	Promoter (<=1kb)	17	44740950	44872567	131618	2	12393	uc008cpy.2	903	ENSMUSG00000039153	Runx2	runt related transcription factor 2
1133	chr17	44873433	44873433	1	*	phc1_input1_peak_1133	13.3134	Promoter (<=1kb)	17	44740950	44873597	132648	2	12393	uc008cpz.2	164	ENSMUSG00000039153	Runx2	runt related transcription factor 2
1134	chr17	44874848	44874848	1	*	phc1_input1_peak_1134	3.56633	Promoter (1-2kb)	17	44740950	44873597	132648	2	12393	uc012aty.1	-1251	ENSMUSG00000039153	Runx2	runt related transcription factor 2
1135	chr17	44875507	44875507	1	*	phc1_input1_peak_1135	5.05622	Promoter (1-2kb)	17	44740950	44873597	132648	2	12393	uc012aty.1	-1910	ENSMUSG00000039153	Runx2	runt related transcription factor 2
1136	chr17	45467691	45467691	1	*	phc1_input1_peak_1136	3.30372	Distal Intergenic	17	45528839	45570656	41818	2	71702	uc008cqj.1	102965	ENSMUSG00000023932	Cdc5l	cell division cycle 5-like (S. pombe)
1137	chr17	46510568	46510568	1	*	phc1_input1_peak_1137	2.20689	Distal Intergenic	17	46520715	46551766	31052	1	57908	uc008csq.2	-10147	ENSMUSG00000015597	Zfp318	zinc finger protein 318
1138	chr17	46550295	46550295	1	*	phc1_input1_peak_1138	3.85797	Exon (uc008csq.2/57908, exon 10 of 10)	17	46546578	46551766	5189	1	57908	uc008css.2	3717	ENSMUSG00000015597	Zfp318	zinc finger protein 318
1139	chr17	47494357	47494357	1	*	phc1_input1_peak_1139	9.25532	Intron (uc008cus.1/224829, intron 19 of 19)	17	47505836	47515628	9793	1	64657	uc008cuy.2	-11479	ENSMUSG00000034729	Mrps10	mitochondrial ribosomal protein S10
1140	chr17	51214865	51214865	1	*	phc1_input1_peak_1140	4.44276	Intron (uc008cyy.2/72238, intron 2 of 21)	17	50872452	51318674	446223	2	72238	uc008cyy.2	103809	ENSMUSG00000023923	Tbc1d5	TBC1 domain family, member 5
1141	chr17	56339472	56339472	1	*	phc1_input1_peak_1141	61.7041	Intron (uc008dbh.2/224897, intron 10 of 20)	17	56315964	56323343	7380	2	28106	uc008dbg.1	-16129	ENSMUSG00000019579	Mydgf	myeloid derived growth factor
1142	chr17	56999096	56999096	1	*	phc1_input1_peak_1142	3.30372	Intron (uc008ddi.1/328845, intron 6 of 14)	17	56982527	57013870	31344	2	328845	uc008ddi.1	14774	ENSMUSG00000024207	Acsbg2	acyl-CoA synthetase bubblegum family member 2
1143	chr17	60955683	60955683	1	*	phc1_input1_peak_1143	4.44276	Distal Intergenic	17	59145818	59152745	6928	2	67993	uc008dfd.1	-1802938	ENSMUSG00000024228	Nudt12	nudix (nucleoside diphosphate linked moiety X)-type motif 12
1144	chr17	63231724	63231724	1	*	phc1_input1_peak_1144	6.36253	Promoter (1-2kb)	17	62952306	63230666	278361	2	13640	uc008dfh.2	-1058	ENSMUSG00000048915	Efna5	ephrin A5
1145	chr17	65572185	65572185	1	*	phc1_input1_peak_1145	3.30372	Distal Intergenic	17	65728207	65791657	63451	2	381107	uc008dgc.1	219472	ENSMUSG00000045036	Tmem232	transmembrane protein 232
1146	chr17	67703304	67703304	1	*	phc1_input1_peak_1146	4.44276	Promoter (<=1kb)	17	67016188	67703799	687612	2	19274	uc008dka.2	495	ENSMUSG00000033278	Ptprm	protein tyrosine phosphatase, receptor type, M
1147	chr17	69182178	69182178	1	*	phc1_input1_peak_1147	3.30372	Distal Intergenic	17	69506150	69622188	116039	1	13823	uc008dko.1	-323972	ENSMUSG00000024044	Epb41l3	erythrocyte membrane protein band 4.1 like 3
1148	chr17	70665387	70665387	1	*	phc1_input1_peak_1148	3.85797	Intron (uc008dky.1/224997, intron 3 of 4)	17	70774136	71166069	391934	1	224997	uc008dlf.2	-108749	ENSMUSG00000003279	Dlgap1	DLG associated protein 1
1149	chr17	71549918	71549918	1	*	phc1_input1_peak_1149	4.44276	Intron (uc008dmb.1/64898, intron 1 of 7)	17	71553994	71580859	26866	1	64898	uc012awq.1	-4076	ENSMUSG00000024052	Lpin2	lipin 2
1150	chr17	80113293	80113293	1	*	phc1_input1_peak_1150	4.7449	Promoter (1-2kb)	17	80106234	80114381	8148	2	13078	uc008dqb.1	1088	ENSMUSG00000024087	Cyp1b1	cytochrome P450, family 1, subfamily b, polypeptide 1
1151	chr17	80476323	80476323	1	*	phc1_input1_peak_1151	3.85797	Distal Intergenic	17	80452713	80461674	8962	2	72692	uc008dqm.1	-14649	ENSMUSG00000024095	Hnrnpll	heterogeneous nuclear ribonucleoprotein L-like
1152	chr17	81344557	81344557	1	*	phc1_input1_peak_1152	3.85797	Promoter (<=1kb)	17	81343972	81401156	57185	1	68027	uc008drn.1	585	ENSMUSG00000024245	Tmem178	transmembrane protein 178
1153	chr17	82068883	82068883	1	*	phc1_input1_peak_1153	4.44276	Intron (uc008drr.2/20541, intron 1 of 8)	17	81844209	82048978	204770	2	20541	uc008drv.1	-19905	ENSMUSG00000054640	Slc8a1	solute carrier family 8 (sodium/calcium exchanger), member 1
1154	chr17	84360883	84360883	1	*	phc1_input1_peak_1154	3.85797	Distal Intergenic	17	84236513	84246130	9618	2	107766	uc008dsl.1	-114753	ENSMUSG00000000673	Haao	3-hydroxyanthranilate 3,4-dioxygenase
1155	chr17	84874395	84874395	1	*	phc1_input1_peak_1155	3.85797	Distal Intergenic	17	84825479	84865548	40070	2	240174	uc008dsu.1	-8847	ENSMUSG00000024251	Thada	thyroid adenoma associated
1156	chr17	85200159	85200159	1	*	phc1_input1_peak_1156	3.85797	Distal Intergenic	17	85104587	85190126	85540	2	72416	uc008dtc.1	-10033	ENSMUSG00000024120	Lrpprc	leucine-rich PPR-motif containing
1157	chr17	86008088	86008088	1	*	phc1_input1_peak_1157	7.76536	Intron (uc008dtv.1/100043902, intron 1 of 1)	17	86012948	86025531	12584	1	20473	uc008dtz.2	-4860	ENSMUSG00000038805	Six3	sine oculis-related homeobox 3
1158	chr17	86010106	86010106	1	*	phc1_input1_peak_1158	4.44276	Promoter (2-3kb)	17	86012948	86025531	12584	1	20473	uc008dtz.2	-2842	ENSMUSG00000038805	Six3	sine oculis-related homeobox 3
1159	chr17	86011007	86011007	1	*	phc1_input1_peak_1159	5.05622	Promoter (1-2kb)	17	86012948	86025531	12584	1	20473	uc008dtz.2	-1941	ENSMUSG00000038805	Six3	sine oculis-related homeobox 3
1160	chr17	86012424	86012424	1	*	phc1_input1_peak_1160	7.05251	Promoter (<=1kb)	17	86012948	86025531	12584	1	20473	uc008dtz.2	-524	ENSMUSG00000038805	Six3	sine oculis-related homeobox 3
1161	chr17	86014270	86014270	1	*	phc1_input1_peak_1161	18.8137	Promoter (<=1kb)	17	86001793	86015083	13291	2	100043902	uc008dtv.1	813	ENSMUSG00000093460	Six3os1	SIX homeobox 3, opposite strand 1
1162	chr17	86014820	86014820	1	*	phc1_input1_peak_1162	3.02775	Promoter (<=1kb)	17	86001793	86015083	13291	2	100043902	uc008dtv.1	263	ENSMUSG00000093460	Six3os1	SIX homeobox 3, opposite strand 1
1163	chr17	86017482	86017482	1	*	phc1_input1_peak_1163	17.7785	Promoter (1-2kb)	17	86006698	86018751	12054	2	100043902	uc008dtw.2	1269	ENSMUSG00000093460	Six3os1	SIX homeobox 3, opposite strand 1
1164	chr17	86020322	86020322	1	*	phc1_input1_peak_1164	7.05251	Promoter (<=1kb)	17	86020174	86025531	5358	1	20473	uc008dub.2	148	ENSMUSG00000038805	Six3	sine oculis-related homeobox 3
1165	chr17	86022925	86022925	1	*	phc1_input1_peak_1165	21.6001	Promoter (2-3kb)	17	86020174	86025531	5358	1	20473	uc008dub.2	2751	ENSMUSG00000038805	Six3	sine oculis-related homeobox 3
1166	chr17	86025438	86025438	1	*	phc1_input1_peak_1166	7.24208	3' UTR	17	86020174	86025531	5358	1	20473	uc008dub.2	5264	ENSMUSG00000038805	Six3	sine oculis-related homeobox 3
1167	chr17	86084449	86084449	1	*	phc1_input1_peak_1167	12.4668	3' UTR	17	86083608	86087594	3987	2	20472	uc008duc.2	3145	ENSMUSG00000024134	Six2	sine oculis-related homeobox 2
1168	chr17	86086816	86086816	1	*	phc1_input1_peak_1168	16.5297	Promoter (<=1kb)	17	86083608	86087594	3987	2	20472	uc008duc.2	778	ENSMUSG00000024134	Six2	sine oculis-related homeobox 2
1169	chr17	86087886	86087886	1	*	phc1_input1_peak_1169	9.25532	Promoter (<=1kb)	17	86083608	86087594	3987	2	20472	uc008duc.2	-292	ENSMUSG00000024134	Six2	sine oculis-related homeobox 2
1170	chr17	86089317	86089317	1	*	phc1_input1_peak_1170	3.83745	Promoter (1-2kb)	17	86083608	86087594	3987	2	20472	uc008duc.2	-1723	ENSMUSG00000024134	Six2	sine oculis-related homeobox 2
1171	chr17	86090673	86090673	1	*	phc1_input1_peak_1171	4.10687	Distal Intergenic	17	86083608	86087594	3987	2	20472	uc008duc.2	-3079	ENSMUSG00000024134	Six2	sine oculis-related homeobox 2
1172	chr17	86091961	86091961	1	*	phc1_input1_peak_1172	5.05622	Distal Intergenic	17	86083608	86087594	3987	2	20472	uc008duc.2	-4367	ENSMUSG00000024134	Six2	sine oculis-related homeobox 2
1173	chr17	86568077	86568077	1	*	phc1_input1_peak_1173	4.95702	Promoter (<=1kb)	17	86567514	87057259	489746	1	18754	uc008duh.2	563	ENSMUSG00000045038	Prkce	protein kinase C, epsilon
1174	chr17	88196037	88196037	1	*	phc1_input1_peak_1174	6.58423	Promoter (1-2kb)	17	88145161	88197334	52174	2	210741	uc008dvc.1	1297	ENSMUSG00000050138	Kcnk12	potassium channel, subfamily K, member 12
1175	chr17	94217352	94217352	1	*	phc1_input1_peak_1175	5.05622	Distal Intergenic	17	93598762	93604829	6068	1	11516	uc008dwj.1	618590	ENSMUSG00000024256	Adcyap1	adenylate cyclase activating polypeptide 1
1176	chr18	4848843	4848843	1	*	phc1_input1_peak_1176	5.69665	Distal Intergenic	18	4920538	5046644	126107	1	225115	uc008dym.2	-71695	ENSMUSG00000024236	Svil	supervillin
1177	chr18	7003868	7003868	1	*	phc1_input1_peak_1177	4.44276	Promoter (<=1kb)	18	6934964	7004777	69814	2	210719	uc008dzp.2	909	ENSMUSG00000061013	Mkx	mohawk homeobox
1178	chr18	10872493	10872493	1	*	phc1_input1_peak_1178	3.85797	Distal Intergenic	18	10798350	10817731	19382	1	225164	uc008ebf.1	74143	ENSMUSG00000024294	Mib1	mindbomb E3 ubiquitin protein ligase 1
1179	chr18	11049826	11049826	1	*	phc1_input1_peak_1179	4.44276	Promoter (2-3kb)	18	11052508	11057581	5074	1	14465	uc008ebj.1	-2682	ENSMUSG00000005836	Gata6	GATA binding protein 6
1180	chr18	11050847	11050847	1	*	phc1_input1_peak_1180	13.3134	Promoter (1-2kb)	18	11052508	11057581	5074	1	14465	uc008ebj.1	-1661	ENSMUSG00000005836	Gata6	GATA binding protein 6
1181	chr18	11053279	11053279	1	*	phc1_input1_peak_1181	10.0305	Promoter (<=1kb)	18	11052508	11085633	33126	1	14465	uc008ebk.1	771	ENSMUSG00000005836	Gata6	GATA binding protein 6
1182	chr18	15220980	15220980	1	*	phc1_input1_peak_1182	6.36253	Promoter (1-2kb)	18	15127194	15222091	94898	2	106931	uc008edn.2	1111	ENSMUSG00000036225	Kctd1	potassium channel tetramerisation domain containing 1
1183	chr18	15223492	15223492	1	*	phc1_input1_peak_1183	4.68903	Promoter (1-2kb)	18	15141230	15222091	80862	2	106931	uc008edp.2	-1401	ENSMUSG00000036225	Kctd1	potassium channel tetramerisation domain containing 1
1184	chr18	15224789	15224789	1	*	phc1_input1_peak_1184	3.8211	Promoter (2-3kb)	18	15141230	15222091	80862	2	106931	uc008edp.2	-2698	ENSMUSG00000036225	Kctd1	potassium channel tetramerisation domain containing 1
1185	chr18	15568790	15568790	1	*	phc1_input1_peak_1185	4.44276	Promoter (<=1kb)	18	15547903	15569491	21589	2	11829	uc008edt.2	701	ENSMUSG00000024411	Aqp4	aquaporin 4
1186	chr18	21810165	21810165	1	*	phc1_input1_peak_1186	3.85797	Promoter (<=1kb)	18	21708878	21810869	101992	2	225266	uc008efi.1	704	ENSMUSG00000042514	Klhl14	kelch-like 14
1187	chr18	21811860	21811860	1	*	phc1_input1_peak_1187	9.25532	Promoter (<=1kb)	18	21708878	21810869	101992	2	225266	uc008efi.1	-991	ENSMUSG00000042514	Klhl14	kelch-like 14
1188	chr18	23197676	23197676	1	*	phc1_input1_peak_1188	5.05622	Promoter (<=1kb)	18	22851656	23197164	345509	2	319211	uc008efq.2	-512	ENSMUSG00000041923	Nol4	nucleolar protein 4
1189	chr18	23198605	23198605	1	*	phc1_input1_peak_1189	7.05251	Promoter (1-2kb)	18	22851656	23197164	345509	2	319211	uc008efq.2	-1441	ENSMUSG00000041923	Nol4	nucleolar protein 4
1190	chr18	23199848	23199848	1	*	phc1_input1_peak_1190	2.78217	Promoter (<=1kb)	18	22851656	23200154	348499	2	319211	uc008efr.2	306	ENSMUSG00000041923	Nol4	nucleolar protein 4
1191	chr18	24718479	24718479	1	*	phc1_input1_peak_1191	5.69665	Distal Intergenic	18	24643463	24688705	45243	2	225283	uc008egu.1	-29774	ENSMUSG00000040446	Rprd1a	regulation of nuclear pre-mRNA domain containing 1A
1192	chr18	25403456	25403456	1	*	phc1_input1_peak_1192	3.85797	Intron (uc008ehj.2/225289, intron 5 of 10)	18	25392416	25625822	233407	1	225289	uc008ehi.2	11040	ENSMUSG00000033632	AW554918	expressed sequence AW554918
1193	chr18	25911629	25911629	1	*	phc1_input1_peak_1193	5.05622	Promoter (<=1kb)	18	25636121	25912484	276364	2	108013	uc008ehk.2	855	ENSMUSG00000024268	Celf4	CUGBP, Elav-like family member 4
1194	chr18	32536955	32536955	1	*	phc1_input1_peak_1194	8.46479	Promoter (<=1kb)	18	32536871	32595394	58524	1	30948	uc008ejj.1	84	ENSMUSG00000024381	Bin1	bridging integrator 1
1195	chr18	32537493	32537493	1	*	phc1_input1_peak_1195	3.34707	Promoter (<=1kb)	18	32536871	32595394	58524	1	30948	uc008ejj.1	622	ENSMUSG00000024381	Bin1	bridging integrator 1
1196	chr18	35375397	35375397	1	*	phc1_input1_peak_1196	4.44276	Promoter (<=1kb)	18	35368663	35374678	6016	2	107065	uc008ema.1	-719	ENSMUSG00000071862	Lrrtm2	leucine rich repeat transmembrane neuronal 2
1197	chr18	36078232	36078232	1	*	phc1_input1_peak_1197	5.05622	Distal Intergenic	18	36124489	36174369	49881	1	74002	uc008ena.1	-46257	ENSMUSG00000024347	Psd2	pleckstrin and Sec7 domain containing 2
1198	chr18	36443193	36443193	1	*	phc1_input1_peak_1198	4.44276	Promoter (2-3kb)	18	36440816	36447898	7083	1	19290	uc008enh.2	2377	ENSMUSG00000043991	Pura	purine rich element binding protein A
1199	chr18	36444143	36444143	1	*	phc1_input1_peak_1199	5.05622	Intron (uc008enh.2/19290, intron 1 of 1)	18	36440816	36447898	7083	1	19290	uc008enh.2	3327	ENSMUSG00000043991	Pura	purine rich element binding protein A
1200	chr18	37304452	37304452	1	*	phc1_input1_peak_1200	4.44276	Promoter (<=1kb)	18	37303623	37347314	43692	1	353237	uc008epk.2	829	ENSMUSG00000102697	Pcdhac2	protocadherin alpha subfamily C, 2
1201	chr18	37679927	37679927	1	*	phc1_input1_peak_1201	3.29395	Promoter (1-2kb)	18	37678013	37680797	2785	1	93893	uc012bbz.1	1914	ENSMUSG00000073591	Pcdhb22	protocadherin beta 22
1202	chr18	37694266	37694266	1	*	phc1_input1_peak_1202	5.03155	Intron (uc008eoy.1/100384868, intron 1 of 3)	18	37678013	37680797	2785	1	93893	uc012bbz.1	16253	ENSMUSG00000073591	Pcdhb22	protocadherin beta 22
1203	chr18	37911541	37911541	1	*	phc1_input1_peak_1203	5.82933	Promoter (<=1kb)	18	37911433	38001526	90094	1	93704	uc008era.1	108	ENSMUSG00000104063	Pcdhgb7	protocadherin gamma subfamily B, 7
1204	chr18	38369547	38369547	1	*	phc1_input1_peak_1204	5.66988	Promoter (<=1kb)	18	38356348	38369416	13069	2	75599	uc008eru.1	-131	ENSMUSG00000051375	Pcdh1	protocadherin 1
1205	chr18	38370002	38370002	1	*	phc1_input1_peak_1205	4.44276	Promoter (<=1kb)	18	38356348	38369416	13069	2	75599	uc008eru.1	-586	ENSMUSG00000051375	Pcdh1	protocadherin 1
1206	chr18	38370861	38370861	1	*	phc1_input1_peak_1206	5.3345	Promoter (1-2kb)	18	38356348	38369416	13069	2	75599	uc008eru.1	-1445	ENSMUSG00000051375	Pcdh1	protocadherin 1
1207	chr18	39141517	39141517	1	*	phc1_input1_peak_1207	4.44276	Distal Intergenic	18	39152799	39259803	107005	1	71302	uc008esq.1	-11282	ENSMUSG00000036452	Arhgap26	Rho GTPase activating protein 26
1208	chr18	42554091	42554091	1	*	phc1_input1_peak_1208	4.44276	Promoter (<=1kb)	18	42554251	42555747	1497	1	18998	uc008etv.2	-160	ENSMUSG00000024497	Pou4f3	POU domain, class 4, transcription factor 3
1209	chr18	42555045	42555045	1	*	phc1_input1_peak_1209	6.82547	Promoter (<=1kb)	18	42554251	42555747	1497	1	18998	uc008etv.2	794	ENSMUSG00000024497	Pou4f3	POU domain, class 4, transcription factor 3
1210	chr18	42561075	42561075	1	*	phc1_input1_peak_1210	3.85797	Distal Intergenic	18	42554251	42555747	1497	1	18998	uc008etv.2	6824	ENSMUSG00000024497	Pou4f3	POU domain, class 4, transcription factor 3
1211	chr18	43841630	43841630	1	*	phc1_input1_peak_1211	3.30372	Intron (uc008euk.2/76217, intron 1 of 21)	18	43691062	43847427	156366	2	76217	uc008euk.2	5797	ENSMUSG00000024502	Jakmip2	janus kinase and microtubule interacting protein 2
1212	chr18	44848274	44848274	1	*	phc1_input1_peak_1212	5.05622	Intron (uc008euz.1/328949, intron 3 of 18)	18	44584714	44821920	237207	2	328949	uc008euy.1	-26354	ENSMUSG00000071856	Mcc	mutated in colorectal cancers
1213	chr18	45034465	45034465	1	*	phc1_input1_peak_1213	3.83745	Intron (uc008evb.2/240255, intron 25 of 29)	18	45014646	45049374	34729	1	240255	uc008evc.2	19819	ENSMUSG00000034653	Ythdc2	YTH domain containing 2
1214	chr18	46625274	46625274	1	*	phc1_input1_peak_1214	3.85797	Promoter (<=1kb)	18	46624588	46625470	883	2	72076	uc012bcs.1	196	NA	Mospd4	motile sperm domain containing 4
1215	chr18	47123480	47123480	1	*	phc1_input1_peak_1215	3.30372	Intron (uc008evz.1/69456, intron 3 of 6)	18	47118530	47247648	129119	1	69456	uc008evz.1	4950	ENSMUSG00000042705	Commd10	COMM domain containing 10
1216	chr18	47527097	47527097	1	*	phc1_input1_peak_1216	6.35868	Promoter (1-2kb)	18	47404908	47528522	123615	2	20358	uc008ewa.1	1425	ENSMUSG00000019647	Sema6a	sema domain, transmembrane domain (TM), and cytoplasmic domain, (semaphorin) 6A
1217	chr18	47528668	47528668	1	*	phc1_input1_peak_1217	10.1358	Promoter (<=1kb)	18	47435312	47528522	93211	2	20358	uc008ewd.1	-146	ENSMUSG00000019647	Sema6a	sema domain, transmembrane domain (TM), and cytoplasmic domain, (semaphorin) 6A
1218	chr18	50213066	50213066	1	*	phc1_input1_peak_1218	3.85797	Promoter (<=1kb)	18	50212936	50252883	39948	1	106869	uc008ewv.2	130	ENSMUSG00000062210	Tnfaip8	tumor necrosis factor, alpha-induced protein 8
1219	chr18	53622901	53622901	1	*	phc1_input1_peak_1219	14.1763	Promoter (1-2kb)	18	53624200	53735511	111312	1	225518	uc008exv.1	-1299	ENSMUSG00000069378	Prdm6	PR domain containing 6
1220	chr18	53623951	53623951	1	*	phc1_input1_peak_1220	10.5011	Promoter (<=1kb)	18	53624200	53735511	111312	1	225518	uc008exv.1	-249	ENSMUSG00000069378	Prdm6	PR domain containing 6
1221	chr18	53624936	53624936	1	*	phc1_input1_peak_1221	15.6713	Promoter (<=1kb)	18	53624200	53735511	111312	1	225518	uc008exv.1	736	ENSMUSG00000069378	Prdm6	PR domain containing 6
1222	chr18	53626814	53626814	1	*	phc1_input1_peak_1222	5.69665	Promoter (2-3kb)	18	53624200	53735511	111312	1	225518	uc008exv.1	2614	ENSMUSG00000069378	Prdm6	PR domain containing 6
1223	chr18	53632095	53632095	1	*	phc1_input1_peak_1223	6.02215	Intron (uc008exv.1/225518, intron 1 of 6)	18	53624200	53735511	111312	1	225518	uc008exv.1	7895	ENSMUSG00000069378	Prdm6	PR domain containing 6
1224	chr18	53633438	53633438	1	*	phc1_input1_peak_1224	6.45711	Intron (uc008exv.1/225518, intron 2 of 6)	18	53624200	53735511	111312	1	225518	uc008exv.1	9238	ENSMUSG00000069378	Prdm6	PR domain containing 6
1225	chr18	60533109	60533109	1	*	phc1_input1_peak_1225	4.42018	Promoter (2-3kb)	18	60535683	60538328	2646	1	60440	uc008fab.2	-2574	ENSMUSG00000054072	Iigp1	interferon inducible GTPase 1
1226	chr18	61222773	61222773	1	*	phc1_input1_peak_1226	5.05622	Promoter (2-3kb)	18	61225353	61244721	19369	1	18596	uc008fbm.2	-2580	ENSMUSG00000024620	Pdgfrb	platelet derived growth factor receptor, beta polypeptide
1227	chr18	64296633	64296633	1	*	phc1_input1_peak_1227	4.44276	Distal Intergenic	18	64414013	64435798	21786	1	20451	uc008fed.1	-117380	ENSMUSG00000056812	St8sia3	ST8 alpha-N-acetyl-neuraminide alpha-2,8-sialyltransferase 3
1228	chr18	64492434	64492434	1	*	phc1_input1_peak_1228	4.88339	Distal Intergenic	18	64500018	64558142	58125	1	225631	uc008fef.1	-7584	ENSMUSG00000045991	Onecut2	one cut domain, family member 2
1229	chr18	64493188	64493188	1	*	phc1_input1_peak_1229	11.193	Distal Intergenic	18	64500018	64558142	58125	1	225631	uc008fef.1	-6830	ENSMUSG00000045991	Onecut2	one cut domain, family member 2
1230	chr18	64499000	64499000	1	*	phc1_input1_peak_1230	7.05251	Promoter (1-2kb)	18	64500018	64558142	58125	1	225631	uc008fef.1	-1018	ENSMUSG00000045991	Onecut2	one cut domain, family member 2
1231	chr18	64500907	64500907	1	*	phc1_input1_peak_1231	15.9482	Promoter (<=1kb)	18	64500018	64558142	58125	1	225631	uc008fef.1	889	ENSMUSG00000045991	Onecut2	one cut domain, family member 2
1232	chr18	64502572	64502572	1	*	phc1_input1_peak_1232	4.353	Promoter (2-3kb)	18	64500018	64558142	58125	1	225631	uc008fef.1	2554	ENSMUSG00000045991	Onecut2	one cut domain, family member 2
1233	chr18	64504431	64504431	1	*	phc1_input1_peak_1233	6.36253	Intron (uc008fef.1/225631, intron 1 of 1)	18	64500018	64558142	58125	1	225631	uc008fef.1	4413	ENSMUSG00000045991	Onecut2	one cut domain, family member 2
1234	chr18	64505389	64505389	1	*	phc1_input1_peak_1234	8.21975	Intron (uc008fef.1/225631, intron 1 of 1)	18	64500018	64558142	58125	1	225631	uc008fef.1	5371	ENSMUSG00000045991	Onecut2	one cut domain, family member 2
1235	chr18	64506326	64506326	1	*	phc1_input1_peak_1235	2.88572	Intron (uc008fef.1/225631, intron 1 of 1)	18	64500018	64558142	58125	1	225631	uc008fef.1	6308	ENSMUSG00000045991	Onecut2	one cut domain, family member 2
1236	chr18	64819738	64819738	1	*	phc1_input1_peak_1236	5.03155	Promoter (<=1kb)	18	64688633	64820654	132022	2	54670	uc008fem.1	916	ENSMUSG00000039529	Atp8b1	ATPase, class I, type 8B, member 1
1237	chr18	66098015	66098015	1	*	phc1_input1_peak_1237	13.3134	Promoter (<=1kb)	18	66094293	66098743	4451	2	19434	uc008ffl.1	728	ENSMUSG00000024518	Rax	retina and anterior neural fold homeobox
1238	chr18	67293393	67293393	1	*	phc1_input1_peak_1238	7.76536	Promoter (<=1kb)	18	67293480	67386445	92966	1	14680	uc008flt.1	-87	ENSMUSG00000024524	Gnal	guanine nucleotide binding protein, alpha stimulating, olfactory type
1239	chr18	67549769	67549769	1	*	phc1_input1_peak_1239	5.66988	Promoter (<=1kb)	18	67550385	67562403	12019	1	67951	uc008fmd.1	-616	ENSMUSG00000001473	Tubb6	tubulin, beta 6 class V
1240	chr18	67766226	67766226	1	*	phc1_input1_peak_1240	5.93243	Intron (uc008fmp.1/68166, intron 1 of 7)	18	67678945	67770444	91500	2	68166	uc008fmp.1	4218	ENSMUSG00000024533	Spire1	spire type actin nucleation factor 1
1241	chr18	68033405	68033405	1	*	phc1_input1_peak_1241	4.44276	Intron (uc012bel.1/70799, intron 41 of 45)	18	68038068	68044824	6757	1	70799	uc008fnf.1	-4663	ENSMUSG00000024542	Cep192	centrosomal protein 192
1242	chr18	73564901	73564901	1	*	phc1_input1_peak_1242	3.30372	Distal Intergenic	18	73732359	73752232	19874	1	240396	uc008fot.2	-167458	ENSMUSG00000037253	Mex3c	mex3 RNA binding family member C
1243	chr18	75856627	75856627	1	*	phc1_input1_peak_1243	7.90773	Promoter (<=1kb)	18	75590871	75857350	266480	2	269037	uc008fqg.1	723	ENSMUSG00000052928	Ctif	CBP80/20-dependent translation initiation factor
1244	chr18	76219233	76219233	1	*	phc1_input1_peak_1244	4.44276	Promoter (<=1kb)	18	76219112	76308218	89107	1	207259	uc008fql.1	121	ENSMUSG00000044646	Zbtb7c	zinc finger and BTB domain containing 7C
1245	chr18	77083225	77083225	1	*	phc1_input1_peak_1245	4.42018	Distal Intergenic	18	77095144	77139081	43938	1	664805	uc008fqq.1	-11919	ENSMUSG00000091519	Skor2	SKI family transcriptional corepressor 2
1246	chr18	77095258	77095258	1	*	phc1_input1_peak_1246	4.7449	Promoter (<=1kb)	18	77095144	77139081	43938	1	664805	uc008fqq.1	114	ENSMUSG00000091519	Skor2	SKI family transcriptional corepressor 2
1247	chr18	77097805	77097805	1	*	phc1_input1_peak_1247	4.95702	Promoter (2-3kb)	18	77095144	77139081	43938	1	664805	uc008fqq.1	2661	ENSMUSG00000091519	Skor2	SKI family transcriptional corepressor 2
1248	chr18	79753777	79753777	1	*	phc1_input1_peak_1248	4.44276	Distal Intergenic	18	78947117	79306130	359014	2	240427	uc008fsi.2	-447647	ENSMUSG00000024548	Setbp1	SET binding protein 1
1249	chr18	80904505	80904505	1	*	phc1_input1_peak_1249	5.69665	Promoter (<=1kb)	18	80802944	80904912	101969	2	18018	uc012bfk.1	407	ENSMUSG00000033016	Nfatc1	nuclear factor of activated T cells, cytoplasmic, calcineurin dependent 1
1250	chr18	80909306	80909306	1	*	phc1_input1_peak_1250	7.76536	Promoter (<=1kb)	18	80802944	80909810	106867	2	18018	uc008fte.2	504	ENSMUSG00000033016	Nfatc1	nuclear factor of activated T cells, cytoplasmic, calcineurin dependent 1
1251	chr18	81183056	81183056	1	*	phc1_input1_peak_1251	5.05622	Promoter (<=1kb)	18	81163113	81183317	20205	2	20689	uc008ftn.1	261	ENSMUSG00000024565	Sall3	spalt like transcription factor 3
1252	chr18	81184500	81184500	1	*	phc1_input1_peak_1252	9.25532	Promoter (1-2kb)	18	81163113	81183317	20205	2	20689	uc008ftn.1	-1183	ENSMUSG00000024565	Sall3	spalt like transcription factor 3
1253	chr19	3717722	3717722	1	*	phc1_input1_peak_1253	5.69665	3' UTR	19	3708411	3717881	9471	1	72056	uc008fwv.1	9311	ENSMUSG00000035372	1810055G02Rik	RIKEN cDNA 1810055G02 gene
1254	chr19	4792565	4792565	1	*	phc1_input1_peak_1254	2.76577	Promoter (1-2kb)	19	4792398	4793852	1455	2	19653	uc008gax.1	1287	ENSMUSG00000094936	Rbm4	RNA binding motif protein 4
1255	chr19	7897364	7897364	1	*	phc1_input1_peak_1255	3.28527	Distal Intergenic	19	7856473	7877157	20685	2	236149	uc012bhy.1	-20207	ENSMUSG00000053303	Slc22a26	solute carrier family 22 (organic cation transporter), member 26
1256	chr19	11473634	11473634	1	*	phc1_input1_peak_1256	2.78217	Distal Intergenic	19	11482151	11501736	19586	1	64380	uc008gsc.2	-8517	ENSMUSG00000024675	Ms4a4c	membrane-spanning 4-domains, subfamily A, member 4C
1257	chr19	15421291	15421291	1	*	phc1_input1_peak_1257	5.69665	Distal Intergenic	19	15979622	15984202	4581	2	107272	uc008gwn.1	562911	ENSMUSG00000024640	Psat1	phosphoserine aminotransferase 1
1258	chr19	16945373	16945373	1	*	phc1_input1_peak_1258	15.0547	Promoter (2-3kb)	19	16946806	16948320	1515	2	14240	uc008gxc.1	2947	ENSMUSG00000056829	Foxb2	forkhead box B2
1259	chr19	16947121	16947121	1	*	phc1_input1_peak_1259	17.7785	Promoter (1-2kb)	19	16946806	16948320	1515	2	14240	uc008gxc.1	1199	ENSMUSG00000056829	Foxb2	forkhead box B2
1260	chr19	16948389	16948389	1	*	phc1_input1_peak_1260	15.0547	Promoter (<=1kb)	19	16946806	16948320	1515	2	14240	uc008gxc.1	-69	ENSMUSG00000056829	Foxb2	forkhead box B2
1261	chr19	16950900	16950900	1	*	phc1_input1_peak_1261	6.13528	Promoter (2-3kb)	19	16946806	16948320	1515	2	14240	uc008gxc.1	-2580	ENSMUSG00000056829	Foxb2	forkhead box B2
1262	chr19	24971795	24971795	1	*	phc1_input1_peak_1262	2.6541	Downstream (1-2kb)	19	24973455	24975799	2345	2	14237	uc008hav.1	4004	ENSMUSG00000051490	Foxd4	forkhead box D4
1263	chr19	24972836	24972836	1	*	phc1_input1_peak_1263	4.34722	Promoter (2-3kb)	19	24973455	24975799	2345	2	14237	uc008hav.1	2963	ENSMUSG00000051490	Foxd4	forkhead box D4
1264	chr19	24973350	24973350	1	*	phc1_input1_peak_1264	3.88902	Promoter (2-3kb)	19	24973455	24975799	2345	2	14237	uc008hav.1	2449	ENSMUSG00000051490	Foxd4	forkhead box D4
1265	chr19	24974218	24974218	1	*	phc1_input1_peak_1265	21.656	Promoter (1-2kb)	19	24973455	24975799	2345	2	14237	uc008hav.1	1581	ENSMUSG00000051490	Foxd4	forkhead box D4
1266	chr19	25680904	25680904	1	*	phc1_input1_peak_1266	19.6636	Distal Intergenic	19	25685027	25698411	13385	1	240590	uc008hbk.2	-4123	ENSMUSG00000042372	Dmrt3	doublesex and mab-3 related transcription factor 3
1267	chr19	25681492	25681492	1	*	phc1_input1_peak_1267	3.8211	Distal Intergenic	19	25685027	25698411	13385	1	240590	uc008hbk.2	-3535	ENSMUSG00000042372	Dmrt3	doublesex and mab-3 related transcription factor 3
1268	chr19	25682754	25682754	1	*	phc1_input1_peak_1268	7.97499	Promoter (2-3kb)	19	25685027	25698411	13385	1	240590	uc008hbk.2	-2273	ENSMUSG00000042372	Dmrt3	doublesex and mab-3 related transcription factor 3
1269	chr19	25683608	25683608	1	*	phc1_input1_peak_1269	25.6165	Promoter (1-2kb)	19	25685027	25698411	13385	1	240590	uc008hbk.2	-1419	ENSMUSG00000042372	Dmrt3	doublesex and mab-3 related transcription factor 3
1270	chr19	25685841	25685841	1	*	phc1_input1_peak_1270	5.05622	Promoter (<=1kb)	19	25685027	25698411	13385	1	240590	uc008hbk.2	814	ENSMUSG00000042372	Dmrt3	doublesex and mab-3 related transcription factor 3
1271	chr19	25745477	25745477	1	*	phc1_input1_peak_1271	4.353	Promoter (1-2kb)	19	25746901	25753481	6581	1	226049	uc008hbm.1	-1424	ENSMUSG00000048138	Dmrt2	doublesex and mab-3 related transcription factor 2
1272	chr19	25745936	25745936	1	*	phc1_input1_peak_1272	4.01336	Promoter (<=1kb)	19	25746901	25753481	6581	1	226049	uc008hbm.1	-965	ENSMUSG00000048138	Dmrt2	doublesex and mab-3 related transcription factor 2
1273	chr19	25746581	25746581	1	*	phc1_input1_peak_1273	11.1868	Promoter (<=1kb)	19	25746901	25753481	6581	1	226049	uc008hbm.1	-320	ENSMUSG00000048138	Dmrt2	doublesex and mab-3 related transcription factor 2
1274	chr19	25747934	25747934	1	*	phc1_input1_peak_1274	5.69665	Promoter (1-2kb)	19	25746901	25753481	6581	1	226049	uc008hbm.1	1033	ENSMUSG00000048138	Dmrt2	doublesex and mab-3 related transcription factor 2
1275	chr19	26679413	26679413	1	*	phc1_input1_peak_1275	7.92055	Promoter (<=1kb)	19	26679650	26852811	173162	1	67155	uc008hbn.1	-237	ENSMUSG00000024921	Smarca2	SWI/SNF related, matrix associated, actin dependent regulator of chromatin, subfamily a, member 2
1276	chr19	26680745	26680745	1	*	phc1_input1_peak_1276	13.3134	Promoter (1-2kb)	19	26679650	26852811	173162	1	67155	uc012bjw.1	1095	ENSMUSG00000024921	Smarca2	SWI/SNF related, matrix associated, actin dependent regulator of chromatin, subfamily a, member 2
1277	chr19	28754088	28754088	1	*	phc1_input1_peak_1277	5.66988	Promoter (<=1kb)	19	28336938	28754567	417630	2	226075	uc008hci.1	479	ENSMUSG00000052942	Glis3	GLIS family zinc finger 3
1278	chr19	29791656	29791656	1	*	phc1_input1_peak_1278	4.44276	Exon (uc008hdy.2/240613, exon 8 of 8)	19	29803939	29806798	2860	2	240613	uc008hdz.1	15142	ENSMUSG00000046138	9930021J03Rik	RIKEN cDNA 9930021J03 gene
1279	chr19	31739092	31739092	1	*	phc1_input1_peak_1279	3.13341	Promoter (<=1kb)	19	30642041	31738860	1096820	2	19091	uc008heo.1	-232	ENSMUSG00000052920	Prkg1	protein kinase, cGMP-dependent, type I
1280	chr19	31839335	31839335	1	*	phc1_input1_peak_1280	2.66227	Promoter (<=1kb)	19	30642041	31839523	1197483	2	19091	uc008hep.1	188	ENSMUSG00000052920	Prkg1	protein kinase, cGMP-dependent, type I
1281	chr19	32738193	32738193	1	*	phc1_input1_peak_1281	3.85797	Intron (uc008hfl.2/23972, intron 10 of 11)	19	32694495	32741677	47183	1	23972	uc008hfn.1	43698	ENSMUSG00000024899	Papss2	3'-phosphoadenosine 5'-phosphosulfate synthase 2
1282	chr19	33306248	33306248	1	*	phc1_input1_peak_1282	3.85797	Intron (uc008hft.2/67795, intron 4 of 6)	19	33212235	33466785	254551	2	67795	uc008hft.2	160537	ENSMUSG00000071573	Rnls	renalase, FAD-dependent amine oxidase
1283	chr19	34668225	34668225	1	*	phc1_input1_peak_1283	3.8211	Exon (uc012bku.1/667373, exon 2 of 2)	19	34667378	34673917	6540	2	667373	uc012bku.1	5692	ENSMUSG00000079339	Ifit1bl1	interferon induced protein with tetratricpeptide repeats 1B like 1
1284	chr19	34668601	34668601	1	*	phc1_input1_peak_1284	2.92351	Exon (uc012bku.1/667373, exon 2 of 2)	19	34667378	34673917	6540	2	667373	uc012bku.1	5316	ENSMUSG00000079339	Ifit1bl1	interferon induced protein with tetratricpeptide repeats 1B like 1
1285	chr19	36466516	36466516	1	*	phc1_input1_peak_1285	5.69665	Intron (uc008hhi.1/76073, intron 1 of 8)	19	36453557	36530694	77138	1	76073	uc012blb.1	12959	ENSMUSG00000024805	Pcgf5	polycomb group ring finger 5
1286	chr19	37767342	37767342	1	*	phc1_input1_peak_1286	5.05622	Intron (uc012ble.1/546726, intron 5 of 5)	19	37772298	37776026	3729	1	13082	uc008his.2	-4956	ENSMUSG00000024987	Cyp26a1	cytochrome P450, family 26, subfamily a, polypeptide 1
1287	chr19	37773512	37773512	1	*	phc1_input1_peak_1287	5.94801	Promoter (1-2kb)	19	37772298	37776026	3729	1	13082	uc008his.2	1214	ENSMUSG00000024987	Cyp26a1	cytochrome P450, family 26, subfamily a, polypeptide 1
1288	chr19	38799730	38799730	1	*	phc1_input1_peak_1288	3.64281	Promoter (1-2kb)	19	38798009	38859590	61582	1	74055	uc008hjq.1	1721	ENSMUSG00000024998	Plce1	phospholipase C, epsilon 1
1289	chr19	39021340	39021340	1	*	phc1_input1_peak_1289	3.13341	Exon (uc008hjt.1/15201, exon 10 of 22)	19	39005480	39042767	37288	1	15201	uc008hjt.1	15860	ENSMUSG00000025001	Hells	helicase, lymphoid specific
1290	chr19	41905443	41905443	1	*	phc1_input1_peak_1290	5.29804	Promoter (<=1kb)	19	41904460	41907073	2614	1	14296	uc008hmi.2	983	ENSMUSG00000067199	Frat1	frequently rearranged in advanced T cell lymphomas
1291	chr19	43460810	43460810	1	*	phc1_input1_peak_1291	3.85797	Promoter (1-2kb)	19	42863085	43462801	599717	2	545291	uc008hoe.1	1991	ENSMUSG00000074852	Hpse2	heparanase 2
1292	chr19	43674503	43674503	1	*	phc1_input1_peak_1292	4.18052	Distal Intergenic	19	43686815	43690382	3568	1	18089	uc008hok.1	-12312	ENSMUSG00000044220	Nkx2-3	NK2 homeobox 3
1293	chr19	43681351	43681351	1	*	phc1_input1_peak_1293	9.9911	Distal Intergenic	19	43686815	43690382	3568	1	18089	uc008hok.1	-5464	ENSMUSG00000044220	Nkx2-3	NK2 homeobox 3
1294	chr19	43683444	43683444	1	*	phc1_input1_peak_1294	3.85797	Distal Intergenic	19	43686815	43690382	3568	1	18089	uc008hok.1	-3371	ENSMUSG00000044220	Nkx2-3	NK2 homeobox 3
1295	chr19	43684647	43684647	1	*	phc1_input1_peak_1295	3.28527	Promoter (2-3kb)	19	43686815	43690382	3568	1	18089	uc008hok.1	-2168	ENSMUSG00000044220	Nkx2-3	NK2 homeobox 3
1296	chr19	43687441	43687441	1	*	phc1_input1_peak_1296	12.0713	Promoter (<=1kb)	19	43686815	43690382	3568	1	18089	uc008hok.1	626	ENSMUSG00000044220	Nkx2-3	NK2 homeobox 3
1297	chr19	43688717	43688717	1	*	phc1_input1_peak_1297	10.8247	Promoter (1-2kb)	19	43686815	43690382	3568	1	18089	uc008hok.1	1902	ENSMUSG00000044220	Nkx2-3	NK2 homeobox 3
1298	chr19	43690961	43690961	1	*	phc1_input1_peak_1298	8.49997	Distal Intergenic	19	43686815	43690382	3568	1	18089	uc008hok.1	4146	ENSMUSG00000044220	Nkx2-3	NK2 homeobox 3
1299	chr19	44681600	44681600	1	*	phc1_input1_peak_1299	10.0305	Distal Intergenic	19	44637344	44650764	13421	1	319594	uc008hpy.1	44256	ENSMUSG00000036450	Hif1an	hypoxia-inducible factor 1, alpha subunit inhibitor
1300	chr19	44815905	44815905	1	*	phc1_input1_peak_1300	16.8563	Distal Intergenic	19	44831884	44910517	78634	1	18504	uc008hpz.1	-15979	ENSMUSG00000004231	Pax2	paired box 2
1301	chr19	44816914	44816914	1	*	phc1_input1_peak_1301	6.36253	Distal Intergenic	19	44831884	44910517	78634	1	18504	uc008hpz.1	-14970	ENSMUSG00000004231	Pax2	paired box 2
1302	chr19	44821456	44821456	1	*	phc1_input1_peak_1302	6.58423	Distal Intergenic	19	44831884	44910517	78634	1	18504	uc008hpz.1	-10428	ENSMUSG00000004231	Pax2	paired box 2
1303	chr19	44824935	44824935	1	*	phc1_input1_peak_1303	23.5853	Distal Intergenic	19	44831884	44910517	78634	1	18504	uc008hpz.1	-6949	ENSMUSG00000004231	Pax2	paired box 2
1304	chr19	44826819	44826819	1	*	phc1_input1_peak_1304	3.56633	Distal Intergenic	19	44831884	44910517	78634	1	18504	uc008hpz.1	-5065	ENSMUSG00000004231	Pax2	paired box 2
1305	chr19	44830426	44830426	1	*	phc1_input1_peak_1305	29.8082	Promoter (1-2kb)	19	44831884	44910517	78634	1	18504	uc008hpz.1	-1458	ENSMUSG00000004231	Pax2	paired box 2
1306	chr19	44833398	44833398	1	*	phc1_input1_peak_1306	15.6713	Promoter (1-2kb)	19	44831884	44910517	78634	1	18504	uc008hqa.1	1514	ENSMUSG00000004231	Pax2	paired box 2
1307	chr19	44835021	44835021	1	*	phc1_input1_peak_1307	7.36476	Intron (uc008hpz.1/18504, intron 1 of 10)	19	44831884	44910517	78634	1	18504	uc008hqa.1	3137	ENSMUSG00000004231	Pax2	paired box 2
1308	chr19	45198379	45198379	1	*	phc1_input1_peak_1308	3.30372	Distal Intergenic	19	45225205	45231433	6229	1	21908	uc008hqu.1	-26826	ENSMUSG00000025215	Tlx1	T cell leukemia, homeobox 1
1309	chr19	45218061	45218061	1	*	phc1_input1_peak_1309	7.76536	Distal Intergenic	19	45225205	45231433	6229	1	21908	uc008hqu.1	-7144	ENSMUSG00000025215	Tlx1	T cell leukemia, homeobox 1
1310	chr19	45224421	45224421	1	*	phc1_input1_peak_1310	6.19485	Promoter (<=1kb)	19	45225205	45231433	6229	1	21908	uc008hqu.1	-784	ENSMUSG00000025215	Tlx1	T cell leukemia, homeobox 1
1311	chr19	45225339	45225339	1	*	phc1_input1_peak_1311	6.36253	Promoter (<=1kb)	19	45225205	45231433	6229	1	21908	uc008hqu.1	134	ENSMUSG00000025215	Tlx1	T cell leukemia, homeobox 1
1312	chr19	45226091	45226091	1	*	phc1_input1_peak_1312	7.24289	Promoter (<=1kb)	19	45225205	45231433	6229	1	21908	uc008hqu.1	886	ENSMUSG00000025215	Tlx1	T cell leukemia, homeobox 1
1313	chr19	45228286	45228286	1	*	phc1_input1_peak_1313	13.9958	Intron (uc008hqu.1/21908, intron 2 of 2)	19	45225205	45231433	6229	1	21908	uc008hqu.1	3081	ENSMUSG00000025215	Tlx1	T cell leukemia, homeobox 1
1314	chr19	45229296	45229296	1	*	phc1_input1_peak_1314	8.49997	Intron (uc008hqu.1/21908, intron 2 of 2)	19	45225205	45231433	6229	1	21908	uc008hqu.1	4091	ENSMUSG00000025215	Tlx1	T cell leukemia, homeobox 1
1315	chr19	45233678	45233678	1	*	phc1_input1_peak_1315	9.33585	Distal Intergenic	19	45225205	45231433	6229	1	21908	uc008hqu.1	8473	ENSMUSG00000025215	Tlx1	T cell leukemia, homeobox 1
1316	chr19	45257210	45257210	1	*	phc1_input1_peak_1316	4.44276	Distal Intergenic	19	45225205	45231433	6229	1	21908	uc008hqu.1	32005	ENSMUSG00000025215	Tlx1	T cell leukemia, homeobox 1
1317	chr19	45304921	45304921	1	*	phc1_input1_peak_1317	9.25532	Distal Intergenic	19	45308218	45309726	1509	2	16814	uc008hqv.1	4805	ENSMUSG00000025216	Lbx1	ladybird homeobox 1
1318	chr19	45306862	45306862	1	*	phc1_input1_peak_1318	11.98	Promoter (2-3kb)	19	45308218	45309726	1509	2	16814	uc008hqv.1	2864	ENSMUSG00000025216	Lbx1	ladybird homeobox 1
1319	chr19	45308283	45308283	1	*	phc1_input1_peak_1319	17.7785	Promoter (1-2kb)	19	45308218	45309726	1509	2	16814	uc008hqv.1	1443	ENSMUSG00000025216	Lbx1	ladybird homeobox 1
1320	chr19	45310126	45310126	1	*	phc1_input1_peak_1320	13.3134	Promoter (<=1kb)	19	45308218	45309726	1509	2	16814	uc008hqv.1	-400	ENSMUSG00000025216	Lbx1	ladybird homeobox 1
1321	chr19	45744644	45744644	1	*	phc1_input1_peak_1321	3.30372	Distal Intergenic	19	45652747	45734683	81937	2	30838	uc008hrf.1	-9961	ENSMUSG00000040913	Fbxw4	F-box and WD-40 domain protein 4
1322	chr19	45816683	45816683	1	*	phc1_input1_peak_1322	5.22425	Promoter (<=1kb)	19	45811288	45817374	6087	2	14179	uc008hrg.2	691	ENSMUSG00000025219	Fgf8	fibroblast growth factor 8
1323	chr19	46540738	46540738	1	*	phc1_input1_peak_1323	3.30372	Intron (uc008hto.1/24069, intron 8 of 9)	19	46576138	46590945	14808	1	93679	uc008hts.1	-35400	ENSMUSG00000025034	Trim8	tripartite motif-containing 8
1324	chr19	46621757	46621757	1	*	phc1_input1_peak_1324	5.05622	Intron (uc008htt.1/56350, intron 3 of 5)	19	46605599	46647575	41977	2	56350	uc008htt.1	25818	ENSMUSG00000025035	Arl3	ADP-ribosylation factor-like 3
1325	chr19	53325106	53325106	1	*	phc1_input1_peak_1325	3.85797	Intron (uc008hwn.2/69319, intron 1 of 2)	19	53323226	53329695	6470	2	69319	uc008hwn.2	4589	ENSMUSG00000118314	1700001K23Rik	RIKEN cDNA 1700001K23 gene
1326	chr19	53782976	53782976	1	*	phc1_input1_peak_1326	5.05622	Intron (uc008hwz.2/73713, intron 1 of 13)	19	53751796	53941570	189775	1	73713	uc008hwz.2	31180	ENSMUSG00000043639	Rbm20	RNA binding motif protein 20
1327	chr19	54119706	54119706	1	*	phc1_input1_peak_1327	6.58423	Promoter (<=1kb)	19	54119672	54123472	3801	1	11551	uc012bnl.1	34	ENSMUSG00000033717	Adra2a	adrenergic receptor, alpha 2a
1328	chr19	55553327	55553327	1	*	phc1_input1_peak_1328	5.69665	Intron (uc008hxx.1/53611, intron 5 of 7)	19	55390841	55701051	310211	1	53611	uc008hxz.1	162486	ENSMUSG00000024983	Vti1a	vesicle transport through interaction with t-SNAREs 1A
1329	chr19	56797180	56797180	1	*	phc1_input1_peak_1329	5.05622	Promoter (<=1kb)	19	56796862	56799352	2491	1	11554	uc008hze.2	318	ENSMUSG00000035283	Adrb1	adrenergic receptor, beta 1
1330	chr19	58528162	58528162	1	*	phc1_input1_peak_1330	7.76536	Promoter (<=1kb)	19	58311182	58529084	217903	2	14585	uc008iak.1	922	ENSMUSG00000025089	Gfra1	glial cell line derived neurotrophic factor family receptor alpha 1
1331	chr19	59243983	59243983	1	*	phc1_input1_peak_1331	8.49997	Promoter (<=1kb)	19	59240677	59244519	3843	2	22326	uc008ibg.1	536	ENSMUSG00000006270	Vax1	ventral anterior homeobox 1
1332	chr19	59533312	59533312	1	*	phc1_input1_peak_1332	7.76536	Promoter (<=1kb)	19	59533180	59539847	6668	1	13797	uc008ibl.1	132	ENSMUSG00000043969	Emx2	empty spiracles homeobox 2
1333	chr19	59534771	59534771	1	*	phc1_input1_peak_1333	9.25532	Promoter (1-2kb)	19	59533180	59539847	6668	1	13797	uc008ibl.1	1591	ENSMUSG00000043969	Emx2	empty spiracles homeobox 2
1334	chr19	60154622	60154622	1	*	phc1_input1_peak_1334	4.44276	Distal Intergenic	19	60220578	60238494	17917	1	107376	uc008ibp.1	-65956	ENSMUSG00000053117	E330013P04Rik	RIKEN cDNA E330013P04 gene
1335	chr2	4079227	4079227	1	*	phc1_input1_peak_1340	4.44276	Intron (uc008ien.2/209630, intron 1 of 1)	2	4073909	4535089	461181	1	209630	uc008ieo.2	5318	ENSMUSG00000026657	Frmd4a	FERM domain containing 4A
1336	chr2	9796248	9796248	1	*	phc1_input1_peak_1341	7.05251	Exon (uc008ihe.1/14462, exon 3 of 6)	2	9778705	9800227	21523	2	14462	uc008ihe.1	3979	ENSMUSG00000015619	Gata3	GATA binding protein 3
1337	chr2	9798944	9798944	1	*	phc1_input1_peak_1342	13.3134	Promoter (1-2kb)	2	9778705	9800227	21523	2	14462	uc008ihe.1	1283	ENSMUSG00000015619	Gata3	GATA binding protein 3
1338	chr2	9800058	9800058	1	*	phc1_input1_peak_1343	6.36253	Promoter (<=1kb)	2	9778705	9800227	21523	2	14462	uc008ihe.1	169	ENSMUSG00000015619	Gata3	GATA binding protein 3
1339	chr2	9801078	9801078	1	*	phc1_input1_peak_1344	7.29945	Promoter (<=1kb)	2	9778707	9800227	21521	2	14462	uc008ihg.1	-851	ENSMUSG00000015619	Gata3	GATA binding protein 3
1340	chr2	9804402	9804402	1	*	phc1_input1_peak_1345	15.0547	Promoter (1-2kb)	2	9802873	9808394	5522	1	381347	uc008ihh.2	1529	NA	4930412O13Rik	RIKEN cDNA 4930412O13 gene
1341	chr2	9806298	9806298	1	*	phc1_input1_peak_1346	18.7144	Exon (uc008ihh.2/381347, exon 5 of 5)	2	9802873	9808394	5522	1	381347	uc008ihh.2	3425	NA	4930412O13Rik	RIKEN cDNA 4930412O13 gene
1342	chr2	10292122	10292122	1	*	phc1_input1_peak_1347	10.0711	Promoter (<=1kb)	2	10292078	10516880	224803	1	353282	uc008ihv.2	44	ENSMUSG00000061186	Sfmbt2	Scm-like with four mbt domains 2
1343	chr2	10293345	10293345	1	*	phc1_input1_peak_1348	5.58081	Promoter (<=1kb)	2	10294063	10360764	66702	1	353282	uc008ihw.2	-718	ENSMUSG00000061186	Sfmbt2	Scm-like with four mbt domains 2
1344	chr2	10295691	10295691	1	*	phc1_input1_peak_1349	11.637	Promoter (1-2kb)	2	10294063	10516880	222818	1	353282	uc008ihy.2	1628	ENSMUSG00000061186	Sfmbt2	Scm-like with four mbt domains 2
1345	chr2	10297325	10297325	1	*	phc1_input1_peak_1350	2.07569	Intron (uc008iht.2/353282, intron 2 of 7)	2	10294063	10516880	222818	1	353282	uc008ihy.2	3262	ENSMUSG00000061186	Sfmbt2	Scm-like with four mbt domains 2
1346	chr2	12931268	12931268	1	*	phc1_input1_peak_1351	4.44276	Promoter (1-2kb)	2	12923514	12932491	8978	2	227580	uc008ijv.1	1223	ENSMUSG00000049630	C1ql3	C1q-like 3
1347	chr2	13114806	13114806	1	*	phc1_input1_peak_1352	3.85797	Intron (uc008ijw.1/20163, intron 7 of 8)	2	12998636	13192905	194270	2	20163	uc008ijw.1	78099	ENSMUSG00000026727	Rsu1	Ras suppressor protein 1
1348	chr2	14057902	14057902	1	*	phc1_input1_peak_1353	3.30372	Intron (uc008ikg.1/20844, intron 9 of 12)	2	14052472	14060808	8337	1	20844	uc008iki.1	5430	ENSMUSG00000026718	Stam	signal transducing adaptor molecule (SH3 domain and ITAM motif) 1
1349	chr2	16134103	16134103	1	*	phc1_input1_peak_1354	3.30372	Distal Intergenic	2	16277949	16673742	395794	1	67448	uc008ikz.1	-143846	ENSMUSG00000026748	Plxdc2	plexin domain containing 2
1350	chr2	16235738	16235738	1	*	phc1_input1_peak_1355	5.03155	Distal Intergenic	2	16277949	16673742	395794	1	67448	uc008ikz.1	-42211	ENSMUSG00000026748	Plxdc2	plexin domain containing 2
1351	chr2	16604721	16604721	1	*	phc1_input1_peak_1356	10.0305	Intron (uc008ikz.1/67448, intron 9 of 13)	2	16277949	16673742	395794	1	67448	uc008ikz.1	326772	ENSMUSG00000026748	Plxdc2	plexin domain containing 2
1352	chr2	17652368	17652368	1	*	phc1_input1_peak_1357	3.64281	Promoter (<=1kb)	2	17268361	17652695	384335	2	74103	uc008ila.1	327	ENSMUSG00000053702	Nebl	nebulette
1353	chr2	17947742	17947742	1	*	phc1_input1_peak_1358	5.17631	Promoter (1-2kb)	2	17948876	17952204	3329	1	100034739	uc008ilk.2	-1134	NA	Gm17762	predicted gene, 17762
1354	chr2	17949281	17949281	1	*	phc1_input1_peak_1359	14.8265	Promoter (<=1kb)	2	17948876	17952204	3329	1	100034739	uc008ilk.2	405	NA	Gm17762	predicted gene, 17762
1355	chr2	17950558	17950558	1	*	phc1_input1_peak_1360	4.24731	Promoter (1-2kb)	2	17948876	17952204	3329	1	100034739	uc008ilk.2	1682	NA	Gm17762	predicted gene, 17762
1356	chr2	17952905	17952905	1	*	phc1_input1_peak_1361	7.88185	Intron (uc008ilj.2/77940, intron 1 of 1)	2	17948876	17952204	3329	1	100034739	uc008ilk.2	4029	NA	Gm17762	predicted gene, 17762
1357	chr2	17953693	17953693	1	*	phc1_input1_peak_1362	7.92055	Intron (uc008ilj.2/77940, intron 1 of 1)	2	17948876	17952204	3329	1	100034739	uc008ilk.2	4817	NA	Gm17762	predicted gene, 17762
1358	chr2	17959116	17959116	1	*	phc1_input1_peak_1363	5.63119	Promoter (<=1kb)	2	17946816	17959368	12553	2	77940	uc008ilj.2	252	ENSMUSG00000054057	A930004D18Rik	RIKEN cDNA A930004D18 gene
1359	chr2	17962255	17962255	1	*	phc1_input1_peak_1364	16.7861	Promoter (2-3kb)	2	17958307	17959368	1062	2	77940	uc012brc.1	-2887	ENSMUSG00000054057	A930004D18Rik	RIKEN cDNA A930004D18 gene
1360	chr2	17968430	17968430	1	*	phc1_input1_peak_1365	7.68447	Promoter (1-2kb)	2	17965714	17970076	4363	2	72668	uc008ill.1	1646	ENSMUSG00000054074	Skida1	SKI/DACH domain containing 1
1361	chr2	17969371	17969371	1	*	phc1_input1_peak_1366	3.28527	Promoter (<=1kb)	2	17965714	17970076	4363	2	72668	uc008ill.1	705	ENSMUSG00000054074	Skida1	SKI/DACH domain containing 1
1362	chr2	17971251	17971251	1	*	phc1_input1_peak_1367	4.64304	Promoter (1-2kb)	2	17965714	17970076	4363	2	72668	uc008ill.1	-1175	ENSMUSG00000054074	Skida1	SKI/DACH domain containing 1
1363	chr2	17979347	17979347	1	*	phc1_input1_peak_1368	5.44204	Promoter (1-2kb)	2	17977355	18085558	108204	1	17354	uc008iln.1	1992	ENSMUSG00000026743	Mllt10	myeloid/lymphoid or mixed-lineage leukemia; translocated to, 10
1364	chr2	18509106	18509106	1	*	phc1_input1_peak_1369	4.34722	Distal Intergenic	2	18594089	18597843	3755	1	12238	uc008ilx.1	-84983	ENSMUSG00000051154	Commd3	COMM domain containing 3
1365	chr2	18530306	18530306	1	*	phc1_input1_peak_1370	7.76536	Distal Intergenic	2	18594089	18597843	3755	1	12238	uc008ilx.1	-63783	ENSMUSG00000051154	Commd3	COMM domain containing 3
1366	chr2	18531131	18531131	1	*	phc1_input1_peak_1371	3.55766	Distal Intergenic	2	18594089	18597843	3755	1	12238	uc008ilx.1	-62958	ENSMUSG00000051154	Commd3	COMM domain containing 3
1367	chr2	18599813	18599813	1	*	phc1_input1_peak_1372	10.0305	Promoter (1-2kb)	2	18598645	18608256	9612	1	12151	uc008ily.1	1168	ENSMUSG00000026739	Bmi1	Bmi1 polycomb ring finger oncogene
1368	chr2	18604827	18604827	1	*	phc1_input1_peak_1373	5.69665	Promoter (2-3kb)	2	18602001	18608256	6256	1	12151	uc008ilz.1	2826	ENSMUSG00000026739	Bmi1	Bmi1 polycomb ring finger oncogene
1369	chr2	18610834	18610834	1	*	phc1_input1_peak_1374	13.3263	Distal Intergenic	2	18602001	18608256	6256	1	12151	uc008ilz.1	8833	ENSMUSG00000026739	Bmi1	Bmi1 polycomb ring finger oncogene
1370	chr2	18612034	18612034	1	*	phc1_input1_peak_1375	5.05622	Distal Intergenic	2	18620649	18671232	50584	1	381350	uc008ima.1	-8615	ENSMUSG00000037708	Spag6	sperm associated antigen 6
1371	chr2	18612806	18612806	1	*	phc1_input1_peak_1376	6.84849	Distal Intergenic	2	18620649	18671232	50584	1	381350	uc008ima.1	-7843	ENSMUSG00000037708	Spag6	sperm associated antigen 6
1372	chr2	18615669	18615669	1	*	phc1_input1_peak_1377	12.4668	Distal Intergenic	2	18620649	18671232	50584	1	381350	uc008ima.1	-4980	ENSMUSG00000037708	Spag6	sperm associated antigen 6
1373	chr2	18620592	18620592	1	*	phc1_input1_peak_1378	11.4065	Promoter (<=1kb)	2	18620649	18671232	50584	1	381350	uc008ima.1	-57	ENSMUSG00000037708	Spag6	sperm associated antigen 6
1374	chr2	19367243	19367243	1	*	phc1_input1_peak_1379	6.09423	Promoter (<=1kb)	2	19367290	19369128	1839	1	19213	uc012brh.1	-47	ENSMUSG00000026735	Ptf1a	pancreas specific transcription factor, 1a
1375	chr2	19367812	19367812	1	*	phc1_input1_peak_1380	12.4668	Promoter (<=1kb)	2	19367290	19369128	1839	1	19213	uc012brh.1	522	ENSMUSG00000026735	Ptf1a	pancreas specific transcription factor, 1a
1376	chr2	20152224	20152224	1	*	phc1_input1_peak_1381	3.30372	Intron (uc008imk.1/208618, intron 2 of 7)	2	20211521	20732162	520642	1	208618	uc008imm.1	-59297	ENSMUSG00000036617	Etl4	enhancer trap locus 4
1377	chr2	20477756	20477756	1	*	phc1_input1_peak_1382	3.25862	Intron (uc008imk.1/208618, intron 4 of 7)	2	20441140	20732162	291023	1	208618	uc012brk.1	36616	ENSMUSG00000036617	Etl4	enhancer trap locus 4
1378	chr2	21370165	21370165	1	*	phc1_input1_peak_1383	4.44276	Intron (uc008ine.1/241263, intron 2 of 7)	2	21289194	21752169	462976	1	241263	uc008inf.1	80971	ENSMUSG00000045967	Gpr158	G protein-coupled receptor 158
1379	chr2	22477801	22477801	1	*	phc1_input1_peak_1384	4.53106	Promoter (<=1kb)	2	22477847	22480593	2747	1	14417	uc008ini.1	-46	ENSMUSG00000026787	Gad2	glutamic acid decarboxylase 2
1380	chr2	22478835	22478835	1	*	phc1_input1_peak_1385	11.637	Promoter (<=1kb)	2	22477847	22549397	71551	1	14417	uc008ink.1	988	ENSMUSG00000026787	Gad2	glutamic acid decarboxylase 2
1381	chr2	22948642	22948642	1	*	phc1_input1_peak_1386	3.30372	Intron (uc008inx.1/74159, intron 8 of 12)	2	22924592	22970032	45441	1	74159	uc008ioa.1	24050	ENSMUSG00000026781	Acbd5	acyl-Coenzyme A binding domain containing 5
1382	chr2	25489043	25489043	1	*	phc1_input1_peak_1387	3.85797	Distal Intergenic	2	25480187	25483494	3308	2	14133	uc012bsd.1	-5549	ENSMUSG00000026938	Fcna	ficolin A
1383	chr2	26058431	26058431	1	*	phc1_input1_peak_1388	4.10687	Promoter (<=1kb)	2	26055732	26058386	2655	2	16871	uc008iug.1	-45	ENSMUSG00000026934	Lhx3	LIM homeobox protein 3
1384	chr2	28931246	28931246	1	*	phc1_input1_peak_1389	3.30372	Intron (uc008izk.1/22130, intron 7 of 11)	2	28915783	28943170	27388	1	22130	uc008izk.1	15463	ENSMUSG00000026803	Ttf1	transcription termination factor, RNA polymerase I
1385	chr2	29106247	29106247	1	*	phc1_input1_peak_1390	4.44276	Promoter (1-2kb)	2	29098758	29107560	8803	2	76220	uc008izq.1	1313	ENSMUSG00000079499	6530402F18Rik	RIKEN cDNA 6530402F18 gene
1386	chr2	29107487	29107487	1	*	phc1_input1_peak_1391	13.6018	Promoter (<=1kb)	2	29098758	29107560	8803	2	76220	uc008izq.1	73	ENSMUSG00000079499	6530402F18Rik	RIKEN cDNA 6530402F18 gene
1387	chr2	29108576	29108576	1	*	phc1_input1_peak_1392	4.44276	Promoter (1-2kb)	2	29098758	29107560	8803	2	76220	uc008izq.1	-1016	ENSMUSG00000079499	6530402F18Rik	RIKEN cDNA 6530402F18 gene
1388	chr2	30274839	30274839	1	*	phc1_input1_peak_1393	3.13341	Intron (uc008jcn.2/110854, intron 1 of 9)	2	30271570	30303327	31758	1	110854	uc008jcn.2	3269	ENSMUSG00000039515	Ptpa	protein phosphatase 2 protein activator
1389	chr2	31491009	31491009	1	*	phc1_input1_peak_1394	8.53882	Distal Intergenic	2	31495557	31511315	15759	1	381359	uc012bto.1	-4548	ENSMUSG00000079466	Prdm12	PR domain containing 12
1390	chr2	31491500	31491500	1	*	phc1_input1_peak_1395	4.10687	Distal Intergenic	2	31495557	31511315	15759	1	381359	uc012bto.1	-4057	ENSMUSG00000079466	Prdm12	PR domain containing 12
1391	chr2	31493080	31493080	1	*	phc1_input1_peak_1396	14.6058	Promoter (2-3kb)	2	31495557	31511315	15759	1	381359	uc012bto.1	-2477	ENSMUSG00000079466	Prdm12	PR domain containing 12
1392	chr2	31493680	31493680	1	*	phc1_input1_peak_1397	8.57608	Promoter (1-2kb)	2	31495557	31511315	15759	1	381359	uc012bto.1	-1877	ENSMUSG00000079466	Prdm12	PR domain containing 12
1393	chr2	31495629	31495629	1	*	phc1_input1_peak_1398	9.90411	Promoter (<=1kb)	2	31495557	31511315	15759	1	381359	uc012bto.1	72	ENSMUSG00000079466	Prdm12	PR domain containing 12
1394	chr2	33472149	33472149	1	*	phc1_input1_peak_1399	5.3345	Intron (uc008jhy.2/16917, intron 2 of 7)	2	33420056	33496031	75976	2	16917	uc008jhy.2	23882	ENSMUSG00000038765	Lmx1b	LIM homeobox transcription factor 1 beta
1395	chr2	33487849	33487849	1	*	phc1_input1_peak_1400	9.19005	Intron (uc008jhy.2/16917, intron 2 of 7)	2	33420056	33496031	75976	2	16917	uc008jhy.2	8182	ENSMUSG00000038765	Lmx1b	LIM homeobox transcription factor 1 beta
1396	chr2	33491960	33491960	1	*	phc1_input1_peak_1401	8.57608	Intron (uc008jhy.2/16917, intron 2 of 7)	2	33420056	33496031	75976	2	16917	uc008jhy.2	4071	ENSMUSG00000038765	Lmx1b	LIM homeobox transcription factor 1 beta
1397	chr2	33494691	33494691	1	*	phc1_input1_peak_1402	13.3134	Promoter (1-2kb)	2	33420056	33496031	75976	2	16917	uc008jhy.2	1340	ENSMUSG00000038765	Lmx1b	LIM homeobox transcription factor 1 beta
1398	chr2	33496864	33496864	1	*	phc1_input1_peak_1403	16.8563	Promoter (<=1kb)	2	33420056	33496031	75976	2	16917	uc008jhy.2	-833	ENSMUSG00000038765	Lmx1b	LIM homeobox transcription factor 1 beta
1399	chr2	35832210	35832210	1	*	phc1_input1_peak_1404	3.30372	Promoter (2-3kb)	2	35832963	35835060	2098	2	74410	uc008jla.1	2850	ENSMUSG00000026885	Ttll11	tubulin tyrosine ligase-like family, member 11
1400	chr2	35959092	35959092	1	*	phc1_input1_peak_1405	2.54344	Promoter (<=1kb)	2	35937473	35959580	22108	2	16874	uc008jld.1	488	ENSMUSG00000026890	Lhx6	LIM homeobox protein 6
1401	chr2	35959659	35959659	1	*	phc1_input1_peak_1406	10.0305	Promoter (<=1kb)	2	35937473	35959580	22108	2	16874	uc008jle.1	-79	ENSMUSG00000026890	Lhx6	LIM homeobox protein 6
1402	chr2	38130736	38130736	1	*	phc1_input1_peak_1407	3.30372	Intron (uc008jng.2/227801, intron 1 of 21)	2	37654510	38142904	488395	2	227801	uc008jng.2	12168	ENSMUSG00000035392	Dennd1a	DENN/MADD domain containing 1A
1403	chr2	38196050	38196050	1	*	phc1_input1_peak_1408	7.88185	Promoter (1-2kb)	2	38194801	38225248	30448	1	16870	uc008jnk.1	1249	ENSMUSG00000000247	Lhx2	LIM homeobox protein 2
1404	chr2	38202482	38202482	1	*	phc1_input1_peak_1409	4.18052	Intron (uc008jnk.1/16870, intron 1 of 4)	2	38206828	38225248	18421	1	16870	uc008jnl.1	-4346	ENSMUSG00000000247	Lhx2	LIM homeobox protein 2
1405	chr2	38203654	38203654	1	*	phc1_input1_peak_1410	20.6256	Intron (uc008jnk.1/16870, intron 1 of 4)	2	38206828	38225248	18421	1	16870	uc008jnl.1	-3174	ENSMUSG00000000247	Lhx2	LIM homeobox protein 2
1406	chr2	38205467	38205467	1	*	phc1_input1_peak_1411	6.62272	Promoter (1-2kb)	2	38206828	38225248	18421	1	16870	uc008jnl.1	-1361	ENSMUSG00000000247	Lhx2	LIM homeobox protein 2
1407	chr2	38206138	38206138	1	*	phc1_input1_peak_1412	5.04578	Promoter (<=1kb)	2	38206828	38225248	18421	1	16870	uc008jnl.1	-690	ENSMUSG00000000247	Lhx2	LIM homeobox protein 2
1408	chr2	38207379	38207379	1	*	phc1_input1_peak_1413	16.8563	Promoter (<=1kb)	2	38206828	38225248	18421	1	16870	uc008jnl.1	551	ENSMUSG00000000247	Lhx2	LIM homeobox protein 2
1409	chr2	38209202	38209202	1	*	phc1_input1_peak_1414	4.44276	Promoter (2-3kb)	2	38206828	38225248	18421	1	16870	uc008jnl.1	2374	ENSMUSG00000000247	Lhx2	LIM homeobox protein 2
1410	chr2	38210329	38210329	1	*	phc1_input1_peak_1415	17.6164	Exon (uc008jnk.1/16870, exon 3 of 5)	2	38206828	38225248	18421	1	16870	uc008jnl.1	3501	ENSMUSG00000000247	Lhx2	LIM homeobox protein 2
1411	chr2	38212137	38212137	1	*	phc1_input1_peak_1416	4.34722	Intron (uc008jnk.1/16870, intron 3 of 4)	2	38206828	38225248	18421	1	16870	uc008jnl.1	5309	ENSMUSG00000000247	Lhx2	LIM homeobox protein 2
1412	chr2	38566377	38566377	1	*	phc1_input1_peak_1417	13.3134	Promoter (<=1kb)	2	38556842	38566708	9867	2	26423	uc008jnt.1	331	ENSMUSG00000026751	Nr5a1	nuclear receptor subfamily 5, group A, member 1
1413	chr2	44358063	44358063	1	*	phc1_input1_peak_1418	4.44276	Intron (uc008joy.1/uc008joy.1, intron 2 of 2)	2	44419942	44426867	6926	2	227835	uc008joz.1	68804	ENSMUSG00000036890	Gtdc1	glycosyltransferase-like domain containing 1
1414	chr2	50043653	50043653	1	*	phc1_input1_peak_1419	3.64281	Intron (uc008jqa.2/320343, intron 4 of 5)	2	50135401	50152197	16797	2	109129	uc008jqc.1	108544	ENSMUSG00000026766	Mmadhc	methylmalonic aciduria (cobalamin deficiency) cblD type, with homocystinuria
1415	chr2	52531113	52531113	1	*	phc1_input1_peak_1420	5.05622	Promoter (<=1kb)	2	52283840	52531378	247539	2	12298	uc008jrc.1	265	ENSMUSG00000017412	Cacnb4	calcium channel, voltage-dependent, beta 4 subunit
1416	chr2	55448950	55448950	1	*	phc1_input1_peak_1421	3.30372	Distal Intergenic	2	55289192	55447936	158745	1	16519	uc008jrv.1	159758	ENSMUSG00000026824	Kcnj3	potassium inwardly-rectifying channel, subfamily J, member 3
1417	chr2	56954793	56954793	1	*	phc1_input1_peak_1422	5.05622	Distal Intergenic	2	56959637	56967449	7813	2	18227	uc008jrw.2	12656	ENSMUSG00000026826	Nr4a2	nuclear receptor subfamily 4, group A, member 2
1418	chr2	56963820	56963820	1	*	phc1_input1_peak_1423	4.44276	Intron (uc008jrw.2/18227, intron 3 of 7)	2	56959637	56967449	7813	2	18227	uc008jrw.2	3629	ENSMUSG00000026826	Nr4a2	nuclear receptor subfamily 4, group A, member 2
1419	chr2	56964628	56964628	1	*	phc1_input1_peak_1424	6.36253	Promoter (2-3kb)	2	56959637	56967449	7813	2	18227	uc008jrw.2	2821	ENSMUSG00000026826	Nr4a2	nuclear receptor subfamily 4, group A, member 2
1420	chr2	56967836	56967836	1	*	phc1_input1_peak_1425	10.0305	Promoter (<=1kb)	2	56959637	56967449	7813	2	18227	uc012bvn.1	-387	ENSMUSG00000026826	Nr4a2	nuclear receptor subfamily 4, group A, member 2
1421	chr2	57262335	57262335	1	*	phc1_input1_peak_1426	4.44276	Distal Intergenic	2	57096770	57162668	65899	1	14571	uc008jsd.1	165565	ENSMUSG00000026827	Gpd2	glycerol phosphate dehydrogenase 2, mitochondrial
1422	chr2	59165827	59165827	1	*	phc1_input1_peak_1427	4.44276	Intron (uc008jsz.1/227937, intron 12 of 14)	2	59146147	59162962	16816	1	227937	uc008jtg.1	19680	ENSMUSG00000026991	Pkp4	plakophilin 4
1423	chr2	59804881	59804881	1	*	phc1_input1_peak_1428	3.85797	Intron (uc008jtr.1/407823, intron 8 of 35)	2	59693251	59720663	27413	2	72137	uc012bvs.1	-84218	ENSMUSG00000026988	Wdsub1	WD repeat, SAM and U-box domain containing 1
1424	chr2	60240860	60240860	1	*	phc1_input1_peak_1429	40.8532	Distal Intergenic	2	60131817	60221288	89472	2	17076	uc008jud.1	-19572	ENSMUSG00000026980	Ly75	lymphocyte antigen 75
1425	chr2	60607755	60607755	1	*	phc1_input1_peak_1430	3.30372	Intron (uc008juq.2/56878, intron 2 of 9)	2	60590010	60618998	28989	2	56878	uc008juq.2	11243	ENSMUSG00000026970	Rbms1	RNA binding motif, single stranded interacting protein 1
1426	chr2	60814756	60814756	1	*	phc1_input1_peak_1431	5.05622	Distal Intergenic	2	60590010	60801261	211252	2	56878	uc008juu.2	-13495	ENSMUSG00000026970	Rbms1	RNA binding motif, single stranded interacting protein 1
1427	chr2	61643930	61643930	1	*	phc1_input1_peak_1432	3.8211	Promoter (1-2kb)	2	61642510	61652170	9661	1	21375	uc008jvd.1	1420	ENSMUSG00000035033	Tbr1	T-box brain gene 1
1428	chr2	70310175	70310175	1	*	phc1_input1_peak_1433	8.49997	Promoter (2-3kb)	2	70312980	70315783	2804	1	64406	uc008jzg.1	-2805	ENSMUSG00000075304	Sp5	trans-acting transcription factor 5
1429	chr2	70312346	70312346	1	*	phc1_input1_peak_1434	4.44276	Promoter (<=1kb)	2	70312980	70315783	2804	1	64406	uc008jzg.1	-634	ENSMUSG00000075304	Sp5	trans-acting transcription factor 5
1430	chr2	70314271	70314271	1	*	phc1_input1_peak_1435	9.25532	Promoter (1-2kb)	2	70312980	70315783	2804	1	64406	uc008jzg.1	1291	ENSMUSG00000075304	Sp5	trans-acting transcription factor 5
1431	chr2	70314870	70314870	1	*	phc1_input1_peak_1436	9.25532	Promoter (1-2kb)	2	70312980	70315783	2804	1	64406	uc008jzg.1	1890	ENSMUSG00000075304	Sp5	trans-acting transcription factor 5
1432	chr2	70401169	70401169	1	*	phc1_input1_peak_1437	12.0955	Promoter (<=1kb)	2	70400956	70423178	22223	1	14415	uc008jzl.1	213	ENSMUSG00000070880	Gad1	glutamate decarboxylase 1
1433	chr2	70405584	70405584	1	*	phc1_input1_peak_1438	7.05251	Intron (uc008jzj.1/14415, intron 3 of 4)	2	70401746	70440069	38324	1	14415	uc008jzm.1	3838	ENSMUSG00000070880	Gad1	glutamate decarboxylase 1
1434	chr2	71366888	71366888	1	*	phc1_input1_peak_1439	4.353	Promoter (<=1kb)	2	71367502	71372037	4536	1	13390	uc008kau.1	-614	ENSMUSG00000041911	Dlx1	distal-less homeobox 1
1435	chr2	71369108	71369108	1	*	phc1_input1_peak_1440	8.53261	Promoter (1-2kb)	2	71367502	71372038	4537	1	13390	uc008kav.1	1606	ENSMUSG00000041911	Dlx1	distal-less homeobox 1
1436	chr2	71371126	71371126	1	*	phc1_input1_peak_1441	4.88339	3' UTR	2	71367502	71372038	4537	1	13390	uc008kav.1	3624	ENSMUSG00000041911	Dlx1	distal-less homeobox 1
1437	chr2	71373138	71373138	1	*	phc1_input1_peak_1442	7.59007	Promoter (2-3kb)	2	71368695	71375948	7254	2	111970	uc008kaw.2	2810	NA	Dlx1as	distal-less homeobox 1, antisense
1438	chr2	71377567	71377567	1	*	phc1_input1_peak_1443	12.3923	Promoter (1-2kb)	2	71368695	71375948	7254	2	111970	uc008kaw.2	-1619	NA	Dlx1as	distal-less homeobox 1, antisense
1439	chr2	71378174	71378174	1	*	phc1_input1_peak_1444	5.44204	Promoter (2-3kb)	2	71368695	71375948	7254	2	111970	uc008kaw.2	-2226	NA	Dlx1as	distal-less homeobox 1, antisense
1440	chr2	71378888	71378888	1	*	phc1_input1_peak_1445	7.92055	Promoter (2-3kb)	2	71368695	71375948	7254	2	111970	uc008kaw.2	-2940	NA	Dlx1as	distal-less homeobox 1, antisense
1441	chr2	71379598	71379598	1	*	phc1_input1_peak_1446	11.98	Downstream (1-2kb)	2	71368695	71375948	7254	2	111970	uc008kaw.2	-3650	NA	Dlx1as	distal-less homeobox 1, antisense
1442	chr2	71380267	71380267	1	*	phc1_input1_peak_1447	2.69505	Downstream (1-2kb)	2	71368695	71375948	7254	2	111970	uc008kaw.2	-4319	NA	Dlx1as	distal-less homeobox 1, antisense
1443	chr2	71381400	71381400	1	*	phc1_input1_peak_1448	3.10401	Downstream (<1kb)	2	71381465	71384811	3347	2	13392	uc008kax.2	3411	ENSMUSG00000023391	Dlx2	distal-less homeobox 2
1444	chr2	71381987	71381987	1	*	phc1_input1_peak_1449	7.27206	Promoter (2-3kb)	2	71381465	71384811	3347	2	13392	uc008kax.2	2824	ENSMUSG00000023391	Dlx2	distal-less homeobox 2
1445	chr2	71383577	71383577	1	*	phc1_input1_peak_1450	14.1263	Promoter (1-2kb)	2	71381465	71384811	3347	2	13392	uc008kax.2	1234	ENSMUSG00000023391	Dlx2	distal-less homeobox 2
1446	chr2	72074177	72074177	1	*	phc1_input1_peak_1451	4.44276	Intron (uc008kbn.2/56508, intron 25 of 30)	2	72123694	72227896	104203	1	65964	uc008kbs.2	-49517	ENSMUSG00000004085	Map3k20	mitogen-activated protein kinase kinase kinase 20
1447	chr2	73108515	73108515	1	*	phc1_input1_peak_1452	5.05622	Promoter (1-2kb)	2	73109983	73113828	3846	1	381373	uc008kcj.2	-1468	ENSMUSG00000068859	Sp9	trans-acting transcription factor 9
1448	chr2	73110086	73110086	1	*	phc1_input1_peak_1453	5.58081	Promoter (<=1kb)	2	73109983	73113828	3846	1	381373	uc008kcj.2	103	ENSMUSG00000068859	Sp9	trans-acting transcription factor 9
1449	chr2	73110616	73110616	1	*	phc1_input1_peak_1454	5.58081	Promoter (<=1kb)	2	73109983	73113828	3846	1	381373	uc008kcj.2	633	ENSMUSG00000068859	Sp9	trans-acting transcription factor 9
1450	chr2	73111689	73111689	1	*	phc1_input1_peak_1455	7.73229	Promoter (1-2kb)	2	73109983	73113828	3846	1	381373	uc008kcj.2	1706	ENSMUSG00000068859	Sp9	trans-acting transcription factor 9
1451	chr2	73112300	73112300	1	*	phc1_input1_peak_1456	7.88185	Promoter (2-3kb)	2	73109983	73113828	3846	1	381373	uc008kcj.2	2317	ENSMUSG00000068859	Sp9	trans-acting transcription factor 9
1452	chr2	73112823	73112823	1	*	phc1_input1_peak_1457	7.22813	Promoter (2-3kb)	2	73109983	73113828	3846	1	381373	uc008kcj.2	2840	ENSMUSG00000068859	Sp9	trans-acting transcription factor 9
1453	chr2	73115430	73115430	1	*	phc1_input1_peak_1458	2.54344	Distal Intergenic	2	73109983	73113828	3846	1	381373	uc008kcj.2	5447	ENSMUSG00000068859	Sp9	trans-acting transcription factor 9
1454	chr2	73117978	73117978	1	*	phc1_input1_peak_1459	4.7551	Distal Intergenic	2	73109983	73113828	3846	1	381373	uc008kcj.2	7995	ENSMUSG00000068859	Sp9	trans-acting transcription factor 9
1455	chr2	73118750	73118750	1	*	phc1_input1_peak_1460	6.42853	Distal Intergenic	2	73109983	73113828	3846	1	381373	uc008kcj.2	8767	ENSMUSG00000068859	Sp9	trans-acting transcription factor 9
1456	chr2	74496989	74496989	1	*	phc1_input1_peak_1461	21.5516	Promoter (<=1kb)	2	74493673	74497476	3804	2	14029	uc008kdt.1	487	ENSMUSG00000001815	Evx2	even-skipped homeobox 2
1457	chr2	74505371	74505371	1	*	phc1_input1_peak_1462	10.0305	Promoter (<=1kb)	2	74506367	74509655	3289	1	15433	uc008kdu.1	-996	ENSMUSG00000001819	Hoxd13	homeobox D13
1458	chr2	74506856	74506856	1	*	phc1_input1_peak_1463	14.1763	Promoter (<=1kb)	2	74506367	74509655	3289	1	15433	uc008kdu.1	489	ENSMUSG00000001819	Hoxd13	homeobox D13
1459	chr2	74508105	74508105	1	*	phc1_input1_peak_1464	15.0026	Promoter (1-2kb)	2	74506367	74509655	3289	1	15433	uc008kdu.1	1738	ENSMUSG00000001819	Hoxd13	homeobox D13
1460	chr2	74510810	74510810	1	*	phc1_input1_peak_1465	3.64281	Promoter (2-3kb)	2	74513087	74515762	2676	1	15432	uc008kdv.1	-2277	ENSMUSG00000001823	Hoxd12	homeobox D12
1461	chr2	74517767	74517767	1	*	phc1_input1_peak_1466	12.4673	Promoter (2-3kb)	2	74520450	74522195	1746	1	15431	uc008kdw.1	-2683	ENSMUSG00000042499	Hoxd11	homeobox D11
1462	chr2	74521776	74521776	1	*	phc1_input1_peak_1467	6.58423	Promoter (1-2kb)	2	74520450	74522195	1746	1	15431	uc008kdw.1	1326	ENSMUSG00000042499	Hoxd11	homeobox D11
1463	chr2	74522473	74522473	1	*	phc1_input1_peak_1468	3.85797	Promoter (2-3kb)	2	74520450	74522195	1746	1	15431	uc008kdw.1	2023	ENSMUSG00000042499	Hoxd11	homeobox D11
1464	chr2	74525797	74525797	1	*	phc1_input1_peak_1469	9.21312	Distal Intergenic	2	74530005	74533159	3155	1	15430	uc008kdx.2	-4208	ENSMUSG00000050368	Hoxd10	homeobox D10
1465	chr2	74527256	74527256	1	*	phc1_input1_peak_1470	2.69505	Promoter (2-3kb)	2	74530005	74533159	3155	1	15430	uc008kdx.2	-2749	ENSMUSG00000050368	Hoxd10	homeobox D10
1466	chr2	74528142	74528142	1	*	phc1_input1_peak_1471	15.6713	Promoter (1-2kb)	2	74530005	74533159	3155	1	15430	uc008kdx.2	-1863	ENSMUSG00000050368	Hoxd10	homeobox D10
1467	chr2	74529363	74529363	1	*	phc1_input1_peak_1472	6.97677	Promoter (<=1kb)	2	74530005	74533159	3155	1	15430	uc008kdx.2	-642	ENSMUSG00000050368	Hoxd10	homeobox D10
1468	chr2	74530197	74530197	1	*	phc1_input1_peak_1473	4.09434	Promoter (<=1kb)	2	74530005	74533159	3155	1	15430	uc008kdx.2	192	ENSMUSG00000050368	Hoxd10	homeobox D10
1469	chr2	74530961	74530961	1	*	phc1_input1_peak_1474	11.637	Promoter (<=1kb)	2	74530005	74533159	3155	1	15430	uc008kdx.2	956	ENSMUSG00000050368	Hoxd10	homeobox D10
1470	chr2	74535956	74535956	1	*	phc1_input1_peak_1475	6.02215	Promoter (<=1kb)	2	74535820	74538265	2446	1	15438	uc008kdz.1	136	ENSMUSG00000043342	Hoxd9	homeobox D9
1471	chr2	74536709	74536709	1	*	phc1_input1_peak_1476	10.0711	Promoter (<=1kb)	2	74535820	74538265	2446	1	15438	uc008kdz.1	889	ENSMUSG00000043342	Hoxd9	homeobox D9
1472	chr2	74542622	74542622	1	*	phc1_input1_peak_1477	5.69665	Promoter (<=1kb)	2	74543546	74545364	1819	1	15437	uc008kea.1	-924	ENSMUSG00000027102	Hoxd8	homeobox D8
1473	chr2	74544612	74544612	1	*	phc1_input1_peak_1478	7.05251	Promoter (1-2kb)	2	74543546	74545364	1819	1	15437	uc008keb.1	1066	ENSMUSG00000027102	Hoxd8	homeobox D8
1474	chr2	74550272	74550272	1	*	phc1_input1_peak_1479	5.58081	Promoter (<=1kb)	2	74550050	74586328	36279	1	15434	uc008kee.1	222	ENSMUSG00000079277	Hoxd3	homeobox D3
1475	chr2	74572184	74572184	1	*	phc1_input1_peak_1480	4.44276	Intron (uc008kee.1/15434, intron 1 of 2)	2	74564785	74586328	21544	1	15434	uc008keg.1	7399	ENSMUSG00000079277	Hoxd3	homeobox D3
1476	chr2	74573645	74573645	1	*	phc1_input1_peak_1481	6.33367	Intron (uc008kee.1/15434, intron 1 of 2)	2	74564785	74586328	21544	1	15434	uc008keg.1	8860	ENSMUSG00000079277	Hoxd3	homeobox D3
1477	chr2	74584574	74584574	1	*	phc1_input1_peak_1482	7.36476	Exon (uc008kee.1/15434, exon 3 of 3)	2	74601037	74603199	2163	1	15429	uc008kei.1	-16463	ENSMUSG00000042448	Hoxd1	homeobox D1
1478	chr2	74587573	74587573	1	*	phc1_input1_peak_1483	4.03757	Distal Intergenic	2	74601037	74603199	2163	1	15429	uc008kei.1	-13464	ENSMUSG00000042448	Hoxd1	homeobox D1
1479	chr2	74600976	74600976	1	*	phc1_input1_peak_1484	4.7449	Promoter (<=1kb)	2	74601037	74603199	2163	1	15429	uc008kei.1	-61	ENSMUSG00000042448	Hoxd1	homeobox D1
1480	chr2	74918997	74918997	1	*	phc1_input1_peak_1485	3.85797	Distal Intergenic	2	74697462	74707486	10025	1	53375	uc012bxm.1	221535	ENSMUSG00000027099	Mtx2	metaxin 2
1481	chr2	75748606	75748606	1	*	phc1_input1_peak_1486	7.05251	Intron (uc008ket.2/228061, intron 18 of 19)	2	75773907	75776519	2613	2	72421	uc008keu.1	27913	ENSMUSG00000075273	Ttc30b	tetratricopeptide repeat domain 30B
1482	chr2	75858841	75858841	1	*	phc1_input1_peak_1487	3.85797	Intron (uc008kex.1/241489, intron 18 of 19)	2	75814229	75820024	5796	2	78802	uc008kew.2	-38817	ENSMUSG00000075271	Ttc30a1	tetratricopeptide repeat domain 30A1
1483	chr2	83003794	83003794	1	*	phc1_input1_peak_1488	3.85797	Distal Intergenic	2	83484735	83498459	13725	1	69082	uc008khx.1	-480941	ENSMUSG00000027091	Zc3h15	zinc finger CCCH-type containing 15
1484	chr2	84735692	84735692	1	*	phc1_input1_peak_1489	3.85797	Distal Intergenic	2	84712103	84726849	14747	2	269295	uc008kjm.1	-8843	ENSMUSG00000050896	Rtn4rl2	reticulon 4 receptor-like 2
1485	chr2	91887975	91887975	1	*	phc1_input1_peak_1490	3.85797	Distal Intergenic	2	91822485	91864327	41843	2	26427	uc008kxf.1	-23648	ENSMUSG00000027230	Creb3l1	cAMP responsive element binding protein 3-like 1
1486	chr2	93483281	93483281	1	*	phc1_input1_peak_1491	15.9482	Promoter (<=1kb)	2	93482591	93521496	38906	1	11695	uc012bzt.1	690	ENSMUSG00000040310	Alx4	aristaless-like homeobox 4
1487	chr2	93485907	93485907	1	*	phc1_input1_peak_1492	10.8247	Intron (uc008lgd.2/11695, intron 1 of 2)	2	93482591	93521496	38906	1	11695	uc012bzt.1	3316	ENSMUSG00000040310	Alx4	aristaless-like homeobox 4
1488	chr2	93487588	93487588	1	*	phc1_input1_peak_1493	4.44276	Intron (uc008lgd.2/11695, intron 1 of 2)	2	93482591	93521496	38906	1	11695	uc012bzt.1	4997	ENSMUSG00000040310	Alx4	aristaless-like homeobox 4
1489	chr2	93795426	93795426	1	*	phc1_input1_peak_1494	6.58423	Promoter (1-2kb)	2	93795967	93797257	1291	2	620695	uc012bzx.1	1831	ENSMUSG00000087006	Gm13889	predicted gene 13889
1490	chr2	94081657	94081657	1	*	phc1_input1_peak_1495	5.69665	Promoter (<=1kb)	2	94081521	94081610	90	2	723953	uc012bzz.1	-47	ENSMUSG00000065511	Mir129-2	microRNA 129-2
1491	chr2	104259673	104259673	1	*	phc1_input1_peak_1496	4.44276	Distal Intergenic	2	103983232	104250491	267260	2	241589	uc008ljr.1	-9182	ENSMUSG00000068373	D430041D05Rik	RIKEN cDNA D430041D05 gene
1492	chr2	104968076	104968076	1	*	phc1_input1_peak_1497	12.3786	Promoter (1-2kb)	2	104966686	105013771	47086	1	22431	uc008lko.1	1390	ENSMUSG00000016458	Wt1	Wilms tumor 1 homolog
1493	chr2	105057172	105057172	1	*	phc1_input1_peak_1498	4.44276	Distal Intergenic	2	105064499	105220017	155519	1	74088	uc008lkq.2	-7327	ENSMUSG00000055312	Them7	thioesterase superfamily member 7
1494	chr2	105501985	105501985	1	*	phc1_input1_peak_1499	3.85797	Intron (uc008lkt.1/402728, intron 1 of 3)	2	105509053	105537226	28174	1	18508	uc008lku.1	-7068	ENSMUSG00000027168	Pax6	paired box 6
1495	chr2	105507825	105507825	1	*	phc1_input1_peak_1500	5.69665	Promoter (1-2kb)	2	105509053	105537226	28174	1	18508	uc008lku.1	-1228	ENSMUSG00000027168	Pax6	paired box 6
1496	chr2	105512770	105512770	1	*	phc1_input1_peak_1501	4.44276	Promoter (1-2kb)	2	105514121	105537226	23106	1	18508	uc008lky.1	-1351	ENSMUSG00000027168	Pax6	paired box 6
1497	chr2	105516770	105516770	1	*	phc1_input1_peak_1502	6.36253	Promoter (<=1kb)	2	105516602	105537226	20625	1	18508	uc008llb.1	168	ENSMUSG00000027168	Pax6	paired box 6
1498	chr2	105520505	105520505	1	*	phc1_input1_peak_1503	6.36253	Intron (uc008lku.1/18508, intron 3 of 12)	2	105516602	105537226	20625	1	18508	uc008llb.1	3903	ENSMUSG00000027168	Pax6	paired box 6
1499	chr2	105522449	105522449	1	*	phc1_input1_peak_1504	4.34722	Intron (uc008lku.1/18508, intron 3 of 12)	2	105525935	105537226	11292	1	18508	uc008llc.1	-3486	ENSMUSG00000027168	Pax6	paired box 6
1500	chr2	105626655	105626655	1	*	phc1_input1_peak_1505	4.44276	Intron (uc008lld.1/77766, intron 9 of 9)	2	105525935	105537226	11292	1	18508	uc008llc.1	100720	ENSMUSG00000027168	Pax6	paired box 6
1501	chr2	109534011	109534011	1	*	phc1_input1_peak_1506	3.64281	Promoter (<=1kb)	2	109533720	109567200	33481	1	12064	uc008lmk.1	291	ENSMUSG00000048482	Bdnf	brain derived neurotrophic factor
1502	chr2	109555723	109555723	1	*	phc1_input1_peak_1507	2.29749	Intron (uc008lmd.1/12064, intron 1 of 1)	2	109549540	109567200	17661	1	12064	uc008lmn.1	6183	ENSMUSG00000048482	Bdnf	brain derived neurotrophic factor
1503	chr2	113598567	113598567	1	*	phc1_input1_peak_1508	6.84849	Promoter (<=1kb)	2	113588832	113598805	9974	2	23892	uc008lpp.2	238	ENSMUSG00000074934	Grem1	gremlin 1, DAN family BMP antagonist
1504	chr2	114051266	114051266	1	*	phc1_input1_peak_1509	4.44276	Distal Intergenic	2	114019197	114027168	7972	2	228491	uc008lqj.2	-24098	ENSMUSG00000040321	Zfp770	zinc finger protein 770
1505	chr2	115886183	115886183	1	*	phc1_input1_peak_1510	2.55693	Promoter (1-2kb)	2	115821804	115888099	66296	2	17536	uc008lqz.1	1916	ENSMUSG00000027210	Meis2	Meis homeobox 2
1506	chr2	115887439	115887439	1	*	phc1_input1_peak_1511	5.2237	Promoter (<=1kb)	2	115821804	115888099	66296	2	17536	uc008lqz.1	660	ENSMUSG00000027210	Meis2	Meis homeobox 2
1507	chr2	115888390	115888390	1	*	phc1_input1_peak_1512	6.62272	Promoter (<=1kb)	2	115821804	115888099	66296	2	17536	uc008lqz.1	-291	ENSMUSG00000027210	Meis2	Meis homeobox 2
1508	chr2	115888910	115888910	1	*	phc1_input1_peak_1513	13.3134	Promoter (<=1kb)	2	115821804	115888099	66296	2	17536	uc008lqz.1	-811	ENSMUSG00000027210	Meis2	Meis homeobox 2
1509	chr2	115889747	115889747	1	*	phc1_input1_peak_1514	3.85797	Promoter (<=1kb)	2	115687000	115890357	203358	2	17536	uc008lqt.2	610	ENSMUSG00000027210	Meis2	Meis homeobox 2
1510	chr2	115890460	115890460	1	*	phc1_input1_peak_1515	3.64281	Promoter (<=1kb)	2	115687000	115890357	203358	2	17536	uc008lqu.2	-103	ENSMUSG00000027210	Meis2	Meis homeobox 2
1511	chr2	115891350	115891350	1	*	phc1_input1_peak_1516	24.5953	Promoter (<=1kb)	2	115687000	115890794	203795	2	17536	uc008lqy.2	-556	ENSMUSG00000027210	Meis2	Meis homeobox 2
1512	chr2	115892017	115892017	1	*	phc1_input1_peak_1517	8.49997	Promoter (1-2kb)	2	115687000	115890794	203795	2	17536	uc008lqy.2	-1223	ENSMUSG00000027210	Meis2	Meis homeobox 2
1513	chr2	115892979	115892979	1	*	phc1_input1_peak_1518	3.29395	Promoter (2-3kb)	2	115687000	115890794	203795	2	17536	uc008lqy.2	-2185	ENSMUSG00000027210	Meis2	Meis homeobox 2
1514	chr2	115901651	115901651	1	*	phc1_input1_peak_1519	5.56395	Promoter (<=1kb)	2	115900284	115901832	1549	2	69974	uc012cbg.1	181	NA	2810405F15Rik	RIKEN cDNA 2810405F15 gene
1515	chr2	118430824	118430824	1	*	phc1_input1_peak_1520	3.30372	Intron (uc008lse.2/12236, intron 2 of 22)	2	118423947	118467328	43382	1	12236	uc008lse.2	6877	ENSMUSG00000040084	Bub1b	BUB1B, mitotic checkpoint serine/threonine kinase
1516	chr2	118529042	118529042	1	*	phc1_input1_peak_1521	13.3134	Promoter (<=1kb)	2	118524839	118529699	4861	2	383787	uc008lsh.1	657	ENSMUSG00000078137	Ankrd63	ankyrin repeat domain 63
1517	chr2	118572414	118572414	1	*	phc1_input1_peak_1522	6.08874	Promoter (<=1kb)	2	118571498	118574543	3046	1	100043272	uc012cbk.1	916	ENSMUSG00000074918	Inafm2	InaF motif containing 2
1518	chr2	118722001	118722001	1	*	phc1_input1_peak_1523	3.85797	Distal Intergenic	2	118727351	118750260	22910	1	228536	uc008lsw.1	-5350	ENSMUSG00000040007	Bahd1	bromo adjacent homology domain containing 1
1519	chr2	118723066	118723066	1	*	phc1_input1_peak_1524	5.05622	Distal Intergenic	2	118727351	118750260	22910	1	228536	uc008lsw.1	-4285	ENSMUSG00000040007	Bahd1	bromo adjacent homology domain containing 1
1520	chr2	118725747	118725747	1	*	phc1_input1_peak_1525	4.7449	Promoter (1-2kb)	2	118727351	118750260	22910	1	228536	uc008lsw.1	-1604	ENSMUSG00000040007	Bahd1	bromo adjacent homology domain containing 1
1521	chr2	118728371	118728371	1	*	phc1_input1_peak_1526	5.05622	Promoter (1-2kb)	2	118727351	118750260	22910	1	228536	uc008lsw.1	1020	ENSMUSG00000040007	Bahd1	bromo adjacent homology domain containing 1
1522	chr2	119149092	119149092	1	*	phc1_input1_peak_1527	4.18052	Promoter (2-3kb)	2	119151520	119161402	9883	1	54485	uc008ltr.2	-2428	ENSMUSG00000027314	Dll4	delta like canonical Notch ligand 4
1523	chr2	119151987	119151987	1	*	phc1_input1_peak_1528	10.0305	Promoter (<=1kb)	2	119146935	119151933	4999	2	100043609	uc008ltq.1	-54	ENSMUSG00000074912	Gm14207	predicted gene 14207
1524	chr2	119584586	119584586	1	*	phc1_input1_peak_1529	4.44276	Promoter (<=1kb)	2	119577062	119584261	7200	2	17005	uc008luh.1	-325	ENSMUSG00000027297	Ltk	leukocyte tyrosine kinase
1525	chr2	120743073	120743073	1	*	phc1_input1_peak_1530	4.44276	Intron (uc008lxb.1/22222, intron 22 of 46)	2	120686012	120796451	110440	2	22222	uc008lxb.1	53378	ENSMUSG00000027272	Ubr1	ubiquitin protein ligase E3 component n-recognin 1
1526	chr2	121787343	121787343	1	*	phc1_input1_peak_1531	3.02998	Intron (uc008lzw.1/329506, intron 1 of 5)	2	121782189	121839322	57134	1	329506	uc008maa.1	5154	ENSMUSG00000033411	Ctdspl2	CTD (carboxy-terminal domain, RNA polymerase II, polypeptide A) small phosphatase like 2
1527	chr2	126851359	126851359	1	*	phc1_input1_peak_1532	5.05622	Intron (uc008mem.1/108011, intron 4 of 9)	2	126834453	126863080	28628	1	108011	uc008meo.1	16906	ENSMUSG00000001998	Ap4e1	adaptor-related protein complex AP-4, epsilon 1
1528	chr2	128901042	128901042	1	*	phc1_input1_peak_1533	3.85797	Intron (uc008mhe.2/69737, intron 2 of 6)	2	128891683	128922019	30337	1	69737	uc008mhe.2	9359	ENSMUSG00000027394	Ttl	tubulin tyrosine ligase
1529	chr2	132114813	132114813	1	*	phc1_input1_peak_1534	4.18052	Intron (uc008mmn.1/110911, intron 1 of 3)	2	132088993	132137777	48785	1	110911	uc008mmo.1	25820	ENSMUSG00000058793	Cds2	CDP-diacylglycerol synthase (phosphatidate cytidylyltransferase) 2
1530	chr2	133000870	133000870	1	*	phc1_input1_peak_1535	3.85797	Distal Intergenic	2	132764833	132771772	6940	2	241639	uc008mnp.1	-229098	ENSMUSG00000027356	Fermt1	fermitin family member 1
1531	chr2	133378485	133378485	1	*	phc1_input1_peak_1536	6.36253	Promoter (<=1kb)	2	133378935	133388621	9687	1	12156	uc008mnr.1	-450	ENSMUSG00000027358	Bmp2	bone morphogenetic protein 2
1532	chr2	135748420	135748420	1	*	phc1_input1_peak_1537	3.85797	Intron (uc008mob.1/18798, intron 6 of 28)	2	135713427	135813638	100212	1	18798	uc008moe.1	34993	ENSMUSG00000039943	Plcb4	phospholipase C, beta 4
1533	chr2	145571559	145571559	1	*	phc1_input1_peak_1538	3.64281	Intron (uc008mru.1/408057, intron 3 of 3)	2	145611852	145713352	101501	1	74030	uc008mrv.2	-40293	ENSMUSG00000001768	Rin2	Ras and Rab interactor 2
1534	chr2	146045960	146045960	1	*	phc1_input1_peak_1539	4.44276	Promoter (1-2kb)	2	146047733	146050754	3022	1	53626	uc008msh.2	-1773	ENSMUSG00000068154	Insm1	insulinoma-associated 1
1535	chr2	146047315	146047315	1	*	phc1_input1_peak_1540	5.69665	Promoter (<=1kb)	2	146047733	146050754	3022	1	53626	uc008msh.2	-418	ENSMUSG00000068154	Insm1	insulinoma-associated 1
1536	chr2	147008761	147008761	1	*	phc1_input1_peak_1541	10.0305	Promoter (1-2kb)	2	147009819	147157417	147599	1	100313531	uc012cfm.1	-1058	ENSMUSG00000086509	Nkx2-2os	NK2 homeobox 2, opposite strand
1537	chr2	147010018	147010018	1	*	phc1_input1_peak_1542	7.92055	Promoter (<=1kb)	2	147009819	147157417	147599	1	100313531	uc012cfm.1	199	ENSMUSG00000086509	Nkx2-2os	NK2 homeobox 2, opposite strand
1538	chr2	147012495	147012495	1	*	phc1_input1_peak_1543	5.05622	Promoter (<=1kb)	2	147008888	147012138	3251	2	18088	uc008msu.1	-357	ENSMUSG00000027434	Nkx2-2	NK2 homeobox 2
1539	chr2	147013633	147013633	1	*	phc1_input1_peak_1544	4.53106	Promoter (1-2kb)	2	147008888	147012138	3251	2	18088	uc008msu.1	-1495	ENSMUSG00000027434	Nkx2-2	NK2 homeobox 2
1540	chr2	147015453	147015453	1	*	phc1_input1_peak_1545	4.88339	Intron (uc012cfm.1/100313531, intron 1 of 5)	2	147008888	147012138	3251	2	18088	uc008msu.1	-3315	ENSMUSG00000027434	Nkx2-2	NK2 homeobox 2
1541	chr2	147016105	147016105	1	*	phc1_input1_peak_1546	5.05622	Intron (uc012cfm.1/100313531, intron 1 of 5)	2	147008888	147012138	3251	2	18088	uc008msu.1	-3967	ENSMUSG00000027434	Nkx2-2	NK2 homeobox 2
1542	chr2	147016957	147016957	1	*	phc1_input1_peak_1547	7.05251	Intron (uc012cfm.1/100313531, intron 1 of 5)	2	147008888	147012138	3251	2	18088	uc008msu.1	-4819	ENSMUSG00000027434	Nkx2-2	NK2 homeobox 2
1543	chr2	147019223	147019223	1	*	phc1_input1_peak_1548	9.9911	Intron (uc012cfm.1/100313531, intron 1 of 5)	2	147008888	147012138	3251	2	18088	uc008msu.1	-7085	ENSMUSG00000027434	Nkx2-2	NK2 homeobox 2
1544	chr2	147020596	147020596	1	*	phc1_input1_peak_1549	6.36253	Intron (uc012cfm.1/100313531, intron 1 of 5)	2	147008888	147012138	3251	2	18088	uc008msu.1	-8458	ENSMUSG00000027434	Nkx2-2	NK2 homeobox 2
1545	chr2	147187494	147187494	1	*	phc1_input1_peak_1550	6.62272	Exon (uc008msv.1/uc008msv.1, exon 2 of 2)	2	147190730	147200784	10055	1	18503	uc008msx.2	-3236	ENSMUSG00000037034	Pax1	paired box 1
1546	chr2	147188041	147188041	1	*	phc1_input1_peak_1551	7.39326	Promoter (2-3kb)	2	147190730	147200784	10055	1	18503	uc008msx.2	-2689	ENSMUSG00000037034	Pax1	paired box 1
1547	chr2	147191772	147191772	1	*	phc1_input1_peak_1552	7.92055	Promoter (1-2kb)	2	147190730	147200784	10055	1	18503	uc008msx.2	1042	ENSMUSG00000037034	Pax1	paired box 1
1548	chr2	147865394	147865394	1	*	phc1_input1_peak_1553	13.3134	Distal Intergenic	2	147868614	147871641	3028	2	15376	uc008mta.1	6247	ENSMUSG00000037025	Foxa2	forkhead box A2
1549	chr2	147869014	147869014	1	*	phc1_input1_peak_1554	3.30372	Promoter (2-3kb)	2	147868614	147871641	3028	2	15376	uc008mta.1	2627	ENSMUSG00000037025	Foxa2	forkhead box A2
1550	chr2	147869882	147869882	1	*	phc1_input1_peak_1555	10.0305	Promoter (1-2kb)	2	147868614	147871641	3028	2	15376	uc008mta.1	1759	ENSMUSG00000037025	Foxa2	forkhead box A2
1551	chr2	147870923	147870923	1	*	phc1_input1_peak_1556	7.92055	Promoter (<=1kb)	2	147868614	147871641	3028	2	15376	uc008mta.1	718	ENSMUSG00000037025	Foxa2	forkhead box A2
1552	chr2	147872496	147872496	1	*	phc1_input1_peak_1557	7.92055	Promoter (<=1kb)	2	147868614	147872705	4092	2	15376	uc008mtb.1	209	ENSMUSG00000037025	Foxa2	forkhead box A2
1553	chr2	150069632	150069632	1	*	phc1_input1_peak_1558	3.30372	3' UTR	2	150083253	150096036	12784	1	100216455	uc012cft.1	-13621	ENSMUSG00000079008	Gm14124	predicted gene 14124
1554	chr2	153268459	153268459	1	*	phc1_input1_peak_1559	4.44276	Promoter (1-2kb)	2	153233197	153270215	37019	2	329540	uc008nht.2	1756	ENSMUSG00000061411	Nol4l	nucleolar protein 4-like
1555	chr2	153270743	153270743	1	*	phc1_input1_peak_1560	5.05622	Promoter (<=1kb)	2	153233197	153270215	37019	2	329540	uc008nht.2	-528	ENSMUSG00000061411	Nol4l	nucleolar protein 4-like
1556	chr2	153356347	153356347	1	*	phc1_input1_peak_1561	7.05251	Promoter (<=1kb)	2	153233197	153355707	122511	2	329540	uc008nhv.2	-640	ENSMUSG00000061411	Nol4l	nucleolar protein 4-like
1557	chr2	155235930	155235930	1	*	phc1_input1_peak_1562	3.85797	Intron (uc008nkm.1/56406, intron 9 of 13)	2	155208384	155211200	2817	1	68728	uc008nkl.1	27546	ENSMUSG00000038375	Trp53inp2	transformation related protein 53 inducible nuclear protein 2
1558	chr2	159519906	159519906	1	*	phc1_input1_peak_1563	5.05622	Distal Intergenic	2	160137137	160153230	16094	2	329554	uc008nqv.1	633324	ENSMUSG00000074623	Gm826	predicted gene 826
1559	chr2	160191700	160191700	1	*	phc1_input1_peak_1564	13.1797	Promoter (1-2kb)	2	160189413	160192801	3389	2	16658	uc008nqw.2	1101	ENSMUSG00000074622	Mafb	v-maf musculoaponeurotic fibrosarcoma oncogene family, protein B (avian)
1560	chr2	163029891	163029891	1	*	phc1_input1_peak_1565	2.90265	Distal Intergenic	2	163051190	163148838	97649	1	269389	uc008nso.1	-21299	ENSMUSG00000074607	Tox2	TOX high mobility group box family member 2
1561	chr2	165059086	165059086	1	*	phc1_input1_peak_1566	6.62272	Promoter (1-2kb)	2	164937007	165060237	123231	2	104010	uc008nxc.2	1151	ENSMUSG00000053166	Cdh22	cadherin 22
1562	chr2	165060102	165060102	1	*	phc1_input1_peak_1567	4.44276	Promoter (<=1kb)	2	164937007	165060237	123231	2	104010	uc008nxc.2	135	ENSMUSG00000053166	Cdh22	cadherin 22
1563	chr2	165726407	165726407	1	*	phc1_input1_peak_1568	3.0339	Distal Intergenic	2	165652682	165722450	69769	2	228880	uc008nyf.1	-3957	ENSMUSG00000039671	Zmynd8	zinc finger, MYND-type containing 8
1564	chr2	166267412	166267412	1	*	phc1_input1_peak_1569	6.36253	Distal Intergenic	2	166272951	166284270	11320	1	319684	uc012cjk.1	-5539	NA	5031425F14Rik	RIKEN cDNA 5031425F14 gene
1565	chr2	170321968	170321968	1	*	phc1_input1_peak_1570	5.05622	Promoter (<=1kb)	2	170321928	170344570	22643	1	109054	uc008occ.2	40	ENSMUSG00000052033	Pfdn4	prefoldin 4
1566	chr2	172374244	172374244	1	*	phc1_input1_peak_1571	5.05622	Promoter (<=1kb)	2	172375093	172384121	9029	1	21420	uc008ocz.2	-849	ENSMUSG00000028640	Tfap2c	transcription factor AP-2, gamma
1567	chr2	172377010	172377010	1	*	phc1_input1_peak_1572	5.22425	Promoter (<=1kb)	2	172376491	172384121	7631	1	21420	uc008oda.2	519	ENSMUSG00000028640	Tfap2c	transcription factor AP-2, gamma
1568	chr2	172765779	172765779	1	*	phc1_input1_peak_1573	4.91	Promoter (<=1kb)	2	172695189	172765794	70606	2	12162	uc008odb.1	15	ENSMUSG00000008999	Bmp7	bone morphogenetic protein 7
1569	chr2	174153751	174153751	1	*	phc1_input1_peak_1574	6.36253	Promoter (<=1kb)	2	174153609	174172243	18635	1	14683	uc008ofa.1	142	ENSMUSG00000027523	Gnas	GNAS (guanine nucleotide binding protein, alpha stimulating) complex locus
1570	chr2	174418655	174418655	1	*	phc1_input1_peak_1575	4.44276	Distal Intergenic	2	174469035	174536331	67297	1	100043757	uc008ofh.1	-50380	ENSMUSG00000050600	Zfp831	zinc finger protein 831
1571	chr2	179733080	179733080	1	*	phc1_input1_peak_1576	3.82046	Distal Intergenic	2	179711558	179713718	2161	1	66730	uc008ohx.1	21522	ENSMUSG00000085704	4921531C22Rik	RIKEN cDNA 4921531C22 gene
1572	chr2	180069092	180069092	1	*	phc1_input1_peak_1577	4.7449	Promoter (<=1kb)	2	180059793	180069384	9592	2	14464	uc008oix.2	292	ENSMUSG00000015627	Gata5	GATA binding protein 5
1573	chr2	180627547	180627547	1	*	phc1_input1_peak_1578	3.30372	Promoter (1-2kb)	2	180628745	180628812	68	1	723951	uc012cmf.1	-1198	ENSMUSG00000065454	Mir124a-3	microRNA 124a-3
1574	chr2	181405974	181405974	1	*	phc1_input1_peak_1579	4.44276	Promoter (<=1kb)	2	181404542	181406345	1804	2	20672	uc008ona.1	371	ENSMUSG00000046470	Sox18	SRY (sex determining region Y)-box 18
1575	chr3	6782293	6782293	1	*	phc1_input1_peak_1580	3.85797	Distal Intergenic	3	6615413	6620443	5031	2	69347	uc008ooe.2	-161850	ENSMUSG00000069118	1700008P02Rik	RIKEN cDNA 1700008P02 gene
1576	chr3	12528083	12528083	1	*	phc1_input1_peak_1581	3.30372	Distal Intergenic	3	13471655	14182287	710633	1	76897	uc008oqb.2	-943572	ENSMUSG00000039717	Ralyl	RALY RNA binding protein-like
1577	chr3	15519044	15519044	1	*	phc1_input1_peak_1582	5.05622	Intron (uc008oqx.1/668101, intron 1 of 2)	3	15371827	15542472	170646	2	668101	uc008oqx.1	23428	ENSMUSG00000095028	Sirpb1b	signal-regulatory protein beta 1B
1578	chr3	17694933	17694933	1	*	phc1_input1_peak_1583	6.62272	Promoter (<=1kb)	3	17695662	17695770	109	1	723950	uc012cnp.1	-729	ENSMUSG00000093073	Mir124a-2	microRNA 124a-2
1579	chr3	18446995	18446995	1	*	phc1_input1_peak_1584	3.64281	Distal Intergenic	3	17971950	18143338	171389	2	13123	uc008orm.2	-303657	ENSMUSG00000039519	Cyp7b1	cytochrome P450, family 7, subfamily b, polypeptide 1
1580	chr3	26230676	26230676	1	*	phc1_input1_peak_1585	4.42018	Promoter (<=1kb)	3	25330763	26230831	900069	2	192167	uc008otc.1	155	ENSMUSG00000063887	Nlgn1	neuroligin 1
1581	chr3	27271107	27271107	1	*	phc1_input1_peak_1586	3.64281	Promoter (<=1kb)	3	27270273	27276932	6660	1	208188	uc008oto.1	834	ENSMUSG00000051136	Ghsr	growth hormone secretagogue receptor
1582	chr3	27877471	27877471	1	*	phc1_input1_peak_1587	4.44276	Intron (uc008ott.2/18805, intron 2 of 26)	3	27883093	28032284	149192	1	18805	uc008otv.2	-5622	ENSMUSG00000027695	Pld1	phospholipase D1
1583	chr3	30405871	30405871	1	*	phc1_input1_peak_1588	2.93593	Promoter (2-3kb)	3	30135491	30408409	272919	2	14013	uc008ouv.1	2538	ENSMUSG00000027684	Mecom	MDS1 and EVI1 complex locus
1584	chr3	30413252	30413252	1	*	phc1_input1_peak_1589	10.0305	Intron (uc008our.1/14013, intron 2 of 7)	3	30135491	30408409	272919	2	14013	uc008ouv.1	-4843	ENSMUSG00000027684	Mecom	MDS1 and EVI1 complex locus
1585	chr3	31066524	31066524	1	*	phc1_input1_peak_1590	4.44276	Distal Intergenic	3	31048842	31063248	14407	1	18417	uc008ovw.2	17682	ENSMUSG00000037625	Cldn11	claudin 11
1586	chr3	35723238	35723238	1	*	phc1_input1_peak_1591	2.6541	Intron (uc008oys.1/76295, intron 19 of 21)	3	35737675	35755198	17524	1	76295	uc008oyv.1	-14437	ENSMUSG00000037400	Atp11b	ATPase, class VI, type 11B
1587	chr3	35748714	35748714	1	*	phc1_input1_peak_1592	3.13341	Intron (uc008oyt.1/76295, intron 29 of 29)	3	35737675	35755198	17524	1	76295	uc008oyv.1	11039	ENSMUSG00000037400	Atp11b	ATPase, class VI, type 11B
1588	chr3	37874488	37874488	1	*	phc1_input1_peak_1593	3.85797	Distal Intergenic	3	37613112	37623282	10171	2	381438	uc012cpa.1	-251206	ENSMUSG00000058174	Gm5148	predicted gene 5148
1589	chr3	38785363	38785363	1	*	phc1_input1_peak_1594	10.8247	Promoter (<=1kb)	3	38785862	38851351	65490	1	329628	uc008pbe.1	-499	ENSMUSG00000046743	Fat4	FAT atypical cadherin 4
1590	chr3	38785956	38785956	1	*	phc1_input1_peak_1595	6.33367	Promoter (<=1kb)	3	38785862	38910905	125044	1	329628	uc008pbf.1	94	ENSMUSG00000046743	Fat4	FAT atypical cadherin 4
1591	chr3	38786735	38786735	1	*	phc1_input1_peak_1596	4.44276	Promoter (<=1kb)	3	38785862	38910905	125044	1	329628	uc008pbf.1	873	ENSMUSG00000046743	Fat4	FAT atypical cadherin 4
1592	chr3	45181625	45181625	1	*	phc1_input1_peak_1597	3.85797	Promoter (<=1kb)	3	45182320	45186957	4638	1	18526	uc012cpg.1	-695	ENSMUSG00000049100	Pcdh10	protocadherin 10
1593	chr3	45182310	45182310	1	*	phc1_input1_peak_1598	14.1763	Promoter (<=1kb)	3	45182320	45186957	4638	1	18526	uc012cpg.1	-10	ENSMUSG00000049100	Pcdh10	protocadherin 10
1594	chr3	45183386	45183386	1	*	phc1_input1_peak_1599	7.05251	Promoter (1-2kb)	3	45182320	45238501	56182	1	18526	uc008pda.1	1066	ENSMUSG00000049100	Pcdh10	protocadherin 10
1595	chr3	45184857	45184857	1	*	phc1_input1_peak_1600	5.58081	Promoter (2-3kb)	3	45182320	45238501	56182	1	18526	uc008pda.1	2537	ENSMUSG00000049100	Pcdh10	protocadherin 10
1596	chr3	45185643	45185643	1	*	phc1_input1_peak_1601	2.6541	Exon (uc012cpg.1/18526, exon 1 of 1)	3	45182320	45238501	56182	1	18526	uc008pda.1	3323	ENSMUSG00000049100	Pcdh10	protocadherin 10
1597	chr3	48871012	48871012	1	*	phc1_input1_peak_1602	15.9679	Distal Intergenic	3	48409654	48413023	3370	2	66332	uc008pde.1	-457989	NA	1700018B24Rik	enhancer of rudimentary homolog pseudogene
1598	chr3	51279655	51279655	1	*	phc1_input1_peak_1603	5.03155	3' UTR	3	51287888	51300134	12247	1	19338	uc008pea.1	-8233	ENSMUSG00000027739	Rab33b	RAB33B, member RAS oncogene family
1599	chr3	51907444	51907444	1	*	phc1_input1_peak_1604	5.29804	Promoter (1-2kb)	3	51491535	51908928	417394	2	433586	uc008pef.2	1484	ENSMUSG00000061143	Maml3	mastermind like transcriptional coactivator 3
1600	chr3	51907963	51907963	1	*	phc1_input1_peak_1605	4.44276	Promoter (<=1kb)	3	51491535	51908928	417394	2	433586	uc008pef.2	965	ENSMUSG00000061143	Maml3	mastermind like transcriptional coactivator 3
1601	chr3	51908777	51908777	1	*	phc1_input1_peak_1606	5.94801	Promoter (<=1kb)	3	51491535	51908928	417394	2	433586	uc008pef.2	151	ENSMUSG00000061143	Maml3	mastermind like transcriptional coactivator 3
1602	chr3	51950029	51950029	1	*	phc1_input1_peak_1607	3.85797	Distal Intergenic	3	51491535	51908928	417394	2	433586	uc008pef.2	-41101	ENSMUSG00000061143	Maml3	mastermind like transcriptional coactivator 3
1603	chr3	55587361	55587361	1	*	phc1_input1_peak_1608	4.7449	Promoter (<=1kb)	3	55586432	55589209	2778	1	17116	uc008pgv.2	929	ENSMUSG00000056947	Mab21l1	mab-21-like 1
1604	chr3	57629638	57629638	1	*	phc1_input1_peak_1609	3.64281	Intron (uc008phi.2/24017, intron 8 of 8)	3	57645817	57650899	5083	2	18645	uc008phm.1	21261	ENSMUSG00000027805	Pfn2	profilin 2
1605	chr3	66699169	66699169	1	*	phc1_input1_peak_1610	2.78217	Distal Intergenic	3	66775649	66785063	9415	2	20429	uc008plc.1	85894	ENSMUSG00000027833	Shox2	short stature homeobox 2
1606	chr3	66783011	66783011	1	*	phc1_input1_peak_1611	7.76536	Promoter (2-3kb)	3	66775649	66785063	9415	2	20429	uc008plc.1	2052	ENSMUSG00000027833	Shox2	short stature homeobox 2
1607	chr3	66785000	66785000	1	*	phc1_input1_peak_1612	6.36253	Promoter (<=1kb)	3	66775649	66785063	9415	2	20429	uc008plc.1	63	ENSMUSG00000027833	Shox2	short stature homeobox 2
1608	chr3	71861756	71861756	1	*	phc1_input1_peak_1613	3.85797	Distal Intergenic	3	72754482	72755628	1147	2	69983	uc008pmr.1	893872	ENSMUSG00000027790	Sis	sucrase isomaltase (alpha-glucosidase)
1609	chr3	72962899	72962899	1	*	phc1_input1_peak_1614	3.29395	Intron (uc008pmu.1/uc008pmu.1, intron 1 of 4)	3	72852047	72861725	9679	2	386750	uc008pmt.1	-101174	ENSMUSG00000048304	Slitrk3	SLIT and NTRK-like family, member 3
1610	chr3	75479929	75479929	1	*	phc1_input1_peak_1615	3.29395	Distal Intergenic	3	75361455	75446445	84991	1	20713	uc008pne.2	118474	ENSMUSG00000027834	Serpini1	serine (or cysteine) peptidase inhibitor, clade I, member 1
1611	chr3	79780846	79780846	1	*	phc1_input1_peak_1616	3.85797	Distal Intergenic	3	79689852	79750200	60349	1	68659	uc008pny.2	90994	ENSMUSG00000027955	Gask1b	golgi associated kinase 1B
1612	chr3	82932373	82932373	1	*	phc1_input1_peak_1617	6.36253	Distal Intergenic	3	82859460	82876213	16754	1	53317	uc008ppj.1	72913	ENSMUSG00000027998	Plrg1	pleiotropic regulator 1
1613	chr3	83617428	83617428	1	*	phc1_input1_peak_1618	3.85797	Distal Intergenic	3	83640194	83645530	5337	2	24088	uc008ppn.2	28102	ENSMUSG00000027995	Tlr2	toll-like receptor 2
1614	chr3	84283424	84283424	1	*	phc1_input1_peak_1619	4.44276	Promoter (<=1kb)	3	84247947	84283413	35467	2	229474	uc008pqc.2	-11	ENSMUSG00000041842	Fhdc1	FH2 domain containing 1
1615	chr3	87804791	87804791	1	*	phc1_input1_peak_1620	3.82046	Promoter (<=1kb)	3	87796436	87804278	7843	2	12032	uc008ptp.2	-513	ENSMUSG00000004892	Bcan	brevican
1616	chr3	88004571	88004571	1	*	phc1_input1_peak_1621	5.03155	Distal Intergenic	3	88018407	88025782	7376	1	100526540	uc008puh.1	-13836	ENSMUSG00000092988	Mir3093	microRNA 3093
1617	chr3	88019026	88019026	1	*	phc1_input1_peak_1622	10.7831	Promoter (<=1kb)	3	88019093	88019179	87	1	100526540	uc012crn.1	-67	ENSMUSG00000092988	Mir3093	microRNA 3093
1618	chr3	88020117	88020117	1	*	phc1_input1_peak_1623	3.85797	Promoter (<=1kb)	3	88019520	88019608	89	1	387133	uc012cro.1	597	ENSMUSG00000106493	Mir9-1	microRNA 9-1
1619	chr3	88958892	88958892	1	*	phc1_input1_peak_1624	3.64281	Promoter (1-2kb)	3	88956602	88956982	381	2	15168	uc008pxs.1	-1910	ENSMUSG00000028051	Hcn3	hyperpolarization-activated, cyclic nucleotide-gated K+ 3
1620	chr3	89126513	89126513	1	*	phc1_input1_peak_1625	7.05251	Promoter (<=1kb)	3	89118873	89126801	7929	2	13638	uc008pyq.1	288	ENSMUSG00000028039	Efna3	ephrin A3
1621	chr3	93247414	93247414	1	*	phc1_input1_peak_1626	3.57514	Promoter (1-2kb)	3	93246252	93252999	6748	1	99681	uc012cti.1	1162	ENSMUSG00000052415	Tchh	trichohyalin
1622	chr3	93251127	93251127	1	*	phc1_input1_peak_1627	15.9482	Exon (uc012cti.1/99681, exon 2 of 2)	3	93246252	93252999	6748	1	99681	uc012cti.1	4875	ENSMUSG00000052415	Tchh	trichohyalin
1623	chr3	94019491	94019491	1	*	phc1_input1_peak_1628	3.2448	Distal Intergenic	3	93978334	93982115	3782	2	100043188	uc008qfr.1	-37376	ENSMUSG00000074424	Gm10696	predicted gene 10696
1624	chr3	95848681	95848681	1	*	phc1_input1_peak_1629	3.98683	Intron (uc008qly.2/22365, intron 7 of 14)	3	95803755	95862378	58624	2	22365	uc008qly.2	13697	ENSMUSG00000015747	Vps45	vacuolar protein sorting 45
1625	chr3	97337623	97337623	1	*	phc1_input1_peak_1630	3.85797	Distal Intergenic	3	97364671	97414113	49443	2	68058	uc008qow.1	76490	ENSMUSG00000028089	Chd1l	chromodomain helicase DNA binding protein 1-like
1626	chr3	99045384	99045384	1	*	phc1_input1_peak_1631	16.9032	Distal Intergenic	3	99057683	99158183	100501	1	21384	uc008qql.1	-12299	ENSMUSG00000027868	Tbx15	T-box 15
1627	chr3	99052393	99052393	1	*	phc1_input1_peak_1632	4.34722	Distal Intergenic	3	99057683	99158183	100501	1	21384	uc008qql.1	-5290	ENSMUSG00000027868	Tbx15	T-box 15
1628	chr3	99053984	99053984	1	*	phc1_input1_peak_1633	5.05622	Distal Intergenic	3	99057683	99158183	100501	1	21384	uc008qql.1	-3699	ENSMUSG00000027868	Tbx15	T-box 15
1629	chr3	99057337	99057337	1	*	phc1_input1_peak_1634	7.05251	Promoter (<=1kb)	3	99057683	99158183	100501	1	21384	uc008qql.1	-346	ENSMUSG00000027868	Tbx15	T-box 15
1630	chr3	99058225	99058225	1	*	phc1_input1_peak_1635	7.05251	Promoter (<=1kb)	3	99057683	99158183	100501	1	21384	uc008qql.1	542	ENSMUSG00000027868	Tbx15	T-box 15
1631	chr3	99061361	99061361	1	*	phc1_input1_peak_1636	3.85797	Intron (uc008qql.1/21384, intron 1 of 7)	3	99057683	99158183	100501	1	21384	uc008qql.1	3678	ENSMUSG00000027868	Tbx15	T-box 15
1632	chr3	100915722	100915722	1	*	phc1_input1_peak_1637	3.30372	Promoter (1-2kb)	3	100844159	100914089	69931	2	19221	uc008qre.1	-1633	ENSMUSG00000027864	Ptgfrn	prostaglandin F2 receptor negative regulator
1633	chr3	101816346	101816346	1	*	phc1_input1_peak_1638	6.02215	Promoter (2-3kb)	3	101814069	101819415	5347	1	18072	uc008qro.2	2277	ENSMUSG00000048540	Nhlh2	nescient helix loop helix 2
1634	chr3	102677765	102677765	1	*	phc1_input1_peak_1639	5.29804	Intron (uc008qrz.2/20957, intron 22 of 32)	3	102622422	102740023	117602	2	20957	uc008qrz.2	62258	ENSMUSG00000027855	Sycp1	synaptonemal complex protein 1
1635	chr3	103550862	103550862	1	*	phc1_input1_peak_1640	3.05654	Exon (uc008qtg.2/15257, exon 14 of 16)	3	103539317	103541924	2608	2	99543	uc008qtf.1	-8938	ENSMUSG00000027848	Olfml3	olfactomedin-like 3
1636	chr3	104504709	104504709	1	*	phc1_input1_peak_1641	3.30372	Distal Intergenic	3	104442591	104462385	19795	1	20501	uc008qui.1	62118	ENSMUSG00000032902	Slc16a1	solute carrier family 16 (monocarboxylic acid transporters), member 1
1637	chr3	105256113	105256113	1	*	phc1_input1_peak_1642	5.05622	Promoter (<=1kb)	3	105255248	105476920	221673	1	56543	uc008quy.1	865	ENSMUSG00000040896	Kcnd3	potassium voltage-gated channel, Shal-related family, member 3
1638	chr3	106012714	106012714	1	*	phc1_input1_peak_1643	3.56633	Intron (uc008qvx.2/104183, intron 5 of 10)	3	106004409	106022397	17989	2	104183	uc008qvx.2	9683	ENSMUSG00000063779	Chil4	chitinase-like 4
1639	chr3	106143430	106143430	1	*	phc1_input1_peak_1644	3.85797	Distal Intergenic	3	106190302	106209100	18799	2	229688	uc008qvy.1	65670	ENSMUSG00000027902	Chil6	chitinase-like 6
1640	chr3	107398664	107398664	1	*	phc1_input1_peak_1645	7.05251	Promoter (<=1kb)	3	107397949	107408687	10739	1	11694	uc008qxf.1	715	ENSMUSG00000014603	Alx3	aristaless-like homeobox 3
1641	chr3	107399764	107399764	1	*	phc1_input1_peak_1646	29.8082	Promoter (1-2kb)	3	107397949	107408687	10739	1	11694	uc008qxf.1	1815	ENSMUSG00000014603	Alx3	aristaless-like homeobox 3
1642	chr3	107529617	107529617	1	*	phc1_input1_peak_1647	3.30372	Distal Intergenic	3	107466038	107499466	33429	2	229709	uc008qxj.1	-30151	ENSMUSG00000027893	Ahcyl1	S-adenosylhomocysteine hydrolase-like 1
1643	chr3	109945995	109945995	1	*	phc1_input1_peak_1648	5.05622	Promoter (<=1kb)	3	109582968	109946390	363423	2	80883	uc008raj.2	395	ENSMUSG00000059857	Ntng1	netrin G1
1644	chr3	115954416	115954416	1	*	phc1_input1_peak_1649	3.30372	Promoter (1-2kb)	3	115952572	115956402	3831	2	64378	uc008rbz.2	1986	ENSMUSG00000068696	Gpr88	G-protein coupled receptor 88
1645	chr3	116782957	116782957	1	*	phc1_input1_peak_1650	3.64281	Distal Intergenic	3	116624776	116671870	47095	2	114301	uc008rcy.1	-111087	ENSMUSG00000033377	Palmd	palmdelphin
1646	chr3	118136444	118136444	1	*	phc1_input1_peak_1651	5.69665	Promoter (<=1kb)	3	118136775	118136847	73	1	387155	uc012cwx.1	-331	ENSMUSG00000065569	Mir137	microRNA 137
1647	chr3	121266456	121266456	1	*	phc1_input1_peak_1652	3.85797	Distal Intergenic	3	121162446	121235262	72817	2	213603	uc008rdz.2	-31194	ENSMUSG00000039865	Slc44a3	solute carrier family 44, member 3
1648	chr3	121799937	121799937	1	*	phc1_input1_peak_1653	3.30372	Intron (uc008rel.1/11304, intron 11 of 49)	3	121822948	121831575	8628	1	11304	uc008rem.1	-23011	ENSMUSG00000028125	Abca4	ATP-binding cassette, sub-family A (ABC1), member 4
1649	chr3	121998905	121998905	1	*	phc1_input1_peak_1654	4.96054	Promoter (2-3kb)	3	121996503	121996621	119	2	791077	uc012cwz.1	-2284	ENSMUSG00000076456	Mir760	microRNA 760
1650	chr3	124931341	124931341	1	*	phc1_input1_peak_1655	14.8265	Distal Intergenic	3	125107009	125389562	282554	1	64580	uc008rfv.2	-175668	ENSMUSG00000027971	Ndst4	N-deacetylase/N-sulfotransferase (heparin glucosaminyl) 4
1651	chr3	127331852	127331852	1	*	phc1_input1_peak_1656	4.44276	Distal Intergenic	3	127336063	127338549	2487	1	11924	uc008rhi.1	-4211	ENSMUSG00000027967	Neurog2	neurogenin 2
1652	chr3	127334464	127334464	1	*	phc1_input1_peak_1657	3.55766	Promoter (1-2kb)	3	127336063	127338549	2487	1	11924	uc008rhi.1	-1599	ENSMUSG00000027967	Neurog2	neurogenin 2
1653	chr3	127335736	127335736	1	*	phc1_input1_peak_1658	3.8211	Promoter (<=1kb)	3	127336063	127338549	2487	1	11924	uc008rhi.1	-327	ENSMUSG00000027967	Neurog2	neurogenin 2
1654	chr3	127336260	127336260	1	*	phc1_input1_peak_1659	3.83745	Promoter (<=1kb)	3	127336063	127338549	2487	1	11924	uc008rhi.1	197	ENSMUSG00000027967	Neurog2	neurogenin 2
1655	chr3	127337192	127337192	1	*	phc1_input1_peak_1660	9.25532	Promoter (1-2kb)	3	127336063	127338549	2487	1	11924	uc008rhi.1	1129	ENSMUSG00000027967	Neurog2	neurogenin 2
1656	chr3	128903263	128903263	1	*	phc1_input1_peak_1661	13.6018	Promoter (<=1kb)	3	128902836	128922508	19673	1	18741	uc008rhv.1	427	ENSMUSG00000028023	Pitx2	paired-like homeodomain transcription factor 2
1657	chr3	128907067	128907067	1	*	phc1_input1_peak_1662	17.6164	Promoter (<=1kb)	3	128906855	128922508	15654	1	18741	uc012cxo.1	212	ENSMUSG00000028023	Pitx2	paired-like homeodomain transcription factor 2
1658	chr3	128910313	128910313	1	*	phc1_input1_peak_1663	8.16598	Intron (uc008rhu.1/18741, intron 3 of 4)	3	128906855	128922508	15654	1	18741	uc012cxo.1	3458	ENSMUSG00000028023	Pitx2	paired-like homeodomain transcription factor 2
1659	chr3	128917753	128917753	1	*	phc1_input1_peak_1664	10.2044	Promoter (<=1kb)	3	128916855	128922508	5654	1	18741	uc008rhx.1	898	ENSMUSG00000028023	Pitx2	paired-like homeodomain transcription factor 2
1660	chr3	128918537	128918537	1	*	phc1_input1_peak_1665	6.75869	Promoter (1-2kb)	3	128916855	128922508	5654	1	18741	uc008rhx.1	1682	ENSMUSG00000028023	Pitx2	paired-like homeodomain transcription factor 2
1661	chr3	128927296	128927296	1	*	phc1_input1_peak_1666	7.24289	Distal Intergenic	3	128916855	128922508	5654	1	18741	uc008rhx.1	10441	ENSMUSG00000028023	Pitx2	paired-like homeodomain transcription factor 2
1662	chr3	128927542	128927542	1	*	phc1_input1_peak_1667	5.3345	Distal Intergenic	3	128916855	128922508	5654	1	18741	uc008rhx.1	10687	ENSMUSG00000028023	Pitx2	paired-like homeodomain transcription factor 2
1663	chr3	130810535	130810535	1	*	phc1_input1_peak_1668	4.03757	Promoter (2-3kb)	3	130813389	130926249	112861	1	16842	uc008rjf.1	-2854	ENSMUSG00000027985	Lef1	lymphoid enhancer binding factor 1
1664	chr3	130813679	130813679	1	*	phc1_input1_peak_1669	4.44276	Promoter (<=1kb)	3	130813389	130926249	112861	1	16842	uc008rjg.1	290	ENSMUSG00000027985	Lef1	lymphoid enhancer binding factor 1
1665	chr3	130814560	130814560	1	*	phc1_input1_peak_1670	9.25532	Promoter (1-2kb)	3	130815715	130820305	4591	1	16842	uc008rji.1	-1155	ENSMUSG00000027985	Lef1	lymphoid enhancer binding factor 1
1666	chr3	130815471	130815471	1	*	phc1_input1_peak_1671	6.36253	Promoter (<=1kb)	3	130815715	130820305	4591	1	16842	uc008rji.1	-244	ENSMUSG00000027985	Lef1	lymphoid enhancer binding factor 1
1667	chr3	130875849	130875849	1	*	phc1_input1_peak_1672	3.30372	Intron (uc008rjf.1/16842, intron 3 of 11)	3	130815715	130926249	110535	1	16842	uc008rjk.1	60134	ENSMUSG00000027985	Lef1	lymphoid enhancer binding factor 1
1668	chr3	131002240	131002240	1	*	phc1_input1_peak_1673	3.64281	Intron (uc008rjn.1/71519, intron 1 of 4)	3	130993409	131006145	12737	2	71519	uc008rjn.1	3905	ENSMUSG00000027983	Cyp2u1	cytochrome P450, family 2, subfamily u, polypeptide 1
1669	chr3	132612786	132612786	1	*	phc1_input1_peak_1674	5.69665	Promoter (<=1kb)	3	132545659	132613255	67597	2	114249	uc008rkc.1	469	ENSMUSG00000040998	Npnt	nephronectin
1670	chr3	132686818	132686818	1	*	phc1_input1_peak_1675	5.69665	Intron (uc008rkg.1/67553, intron 5 of 11)	3	132645515	132754704	109190	2	67553	uc008rkg.1	67886	ENSMUSG00000028018	Gstcd	glutathione S-transferase, C-terminal domain containing
1671	chr3	138205754	138205754	1	*	phc1_input1_peak_1676	5.03155	Intron (uc008rnn.1/13684, intron 2 of 7)	3	138189385	138189449	65	1	100316706	uc012cym.1	16369	ENSMUSG00000088373	Mir1956	microRNA 1956
1672	chr3	140834244	140834244	1	*	phc1_input1_peak_1677	4.44276	Distal Intergenic	3	140872968	140875319	2352	2	18598	uc008rob.1	41075	ENSMUSG00000047674	Pdha2	pyruvate dehydrogenase E1 alpha 2
1673	chr3	145354013	145354013	1	*	phc1_input1_peak_1678	15.0026	Distal Intergenic	3	145309935	145312949	3015	2	16007	uc008rqq.2	-41064	ENSMUSG00000028195	Ccn1	cellular communication network factor 1
1674	chr3	149523798	149523798	1	*	phc1_input1_peak_1679	3.64281	Distal Intergenic	3	148551905	148652444	100540	2	99633	uc008rsc.1	-871354	ENSMUSG00000028184	Adgrl2	adhesion G protein-coupled receptor L2
1675	chr3	153992534	153992534	1	*	phc1_input1_peak_1680	19.6636	Promoter (<=1kb)	3	153969258	153993524	24267	2	16875	uc008rum.1	990	ENSMUSG00000096225	Lhx8	LIM homeobox protein 8
1676	chr3	153994010	153994010	1	*	phc1_input1_peak_1681	6.36253	Promoter (<=1kb)	3	153969258	153993524	24267	2	16875	uc008rum.1	-486	ENSMUSG00000096225	Lhx8	LIM homeobox protein 8
1677	chr3	159371300	159371300	1	*	phc1_input1_peak_1682	3.30372	Distal Intergenic	3	159262145	159288271	26127	1	19892	uc008rwb.1	109155	ENSMUSG00000028174	Rpe65	retinal pigment epithelium 65
1678	chr4	3428792	3428792	1	*	phc1_input1_peak_1683	2.88572	Distal Intergenic	4	3476188	3501915	25728	2	72098	uc008rwh.1	73123	ENSMUSG00000028232	Tmem68	transmembrane protein 68
1679	chr4	4518566	4518566	1	*	phc1_input1_peak_1684	6.36253	Distal Intergenic	4	4691501	4720453	28953	2	242291	uc008rxc.1	201887	ENSMUSG00000066324	Impad1	inositol monophosphatase domain containing 1
1680	chr4	9771783	9771783	1	*	phc1_input1_peak_1685	10.0305	Promoter (<=1kb)	4	9771519	9789492	17974	1	242316	uc008ryt.1	264	ENSMUSG00000051279	Gdf6	growth differentiation factor 6
1681	chr4	9773876	9773876	1	*	phc1_input1_peak_1686	5.94801	Promoter (2-3kb)	4	9771519	9789492	17974	1	242316	uc008ryt.1	2357	ENSMUSG00000051279	Gdf6	growth differentiation factor 6
1682	chr4	16013394	16013394	1	*	phc1_input1_peak_1687	3.30372	Distal Intergenic	4	15929691	15941024	11334	2	209212	uc008sbq.1	-72370	ENSMUSG00000041153	Osgin2	oxidative stress induced growth inhibitor family member 2
1683	chr4	21612843	21612843	1	*	phc1_input1_peak_1688	7.05251	Promoter (<=1kb)	4	21604627	21613110	8484	2	230025	uc008sco.1	267	ENSMUSG00000040478	Prdm13	PR domain containing 13
1684	chr4	21616250	21616250	1	*	phc1_input1_peak_1689	4.44276	Distal Intergenic	4	21610021	21613110	3090	2	230025	uc008scp.1	-3140	ENSMUSG00000040478	Prdm13	PR domain containing 13
1685	chr4	21805594	21805594	1	*	phc1_input1_peak_1690	5.69665	Promoter (1-2kb)	4	21806822	21839273	32452	1	230027	uc008sdj.1	-1228	ENSMUSG00000028247	Coq3	coenzyme Q3 methyltransferase
1686	chr4	22405309	22405309	1	*	phc1_input1_peak_1691	6.36253	Distal Intergenic	4	22413941	22415278	1338	2	18992	uc008sdq.1	9969	ENSMUSG00000095139	Pou3f2	POU domain, class 3, transcription factor 2
1687	chr4	22405972	22405972	1	*	phc1_input1_peak_1692	5.05622	Distal Intergenic	4	22413941	22415278	1338	2	18992	uc008sdq.1	9306	ENSMUSG00000095139	Pou3f2	POU domain, class 3, transcription factor 2
1688	chr4	22406964	22406964	1	*	phc1_input1_peak_1693	8.49997	Distal Intergenic	4	22413941	22415278	1338	2	18992	uc008sdq.1	8314	ENSMUSG00000095139	Pou3f2	POU domain, class 3, transcription factor 2
1689	chr4	22414312	22414312	1	*	phc1_input1_peak_1694	9.33585	Promoter (<=1kb)	4	22413941	22415278	1338	2	18992	uc008sdq.1	966	ENSMUSG00000095139	Pou3f2	POU domain, class 3, transcription factor 2
1690	chr4	22415951	22415951	1	*	phc1_input1_peak_1695	4.44276	Promoter (<=1kb)	4	22413941	22415278	1338	2	18992	uc008sdq.1	-673	ENSMUSG00000095139	Pou3f2	POU domain, class 3, transcription factor 2
1691	chr4	22416515	22416515	1	*	phc1_input1_peak_1696	18.7144	Promoter (1-2kb)	4	22413941	22415278	1338	2	18992	uc008sdq.1	-1237	ENSMUSG00000095139	Pou3f2	POU domain, class 3, transcription factor 2
1692	chr4	22422122	22422122	1	*	phc1_input1_peak_1697	15.0547	Distal Intergenic	4	22413941	22415278	1338	2	18992	uc008sdq.1	-6844	ENSMUSG00000095139	Pou3f2	POU domain, class 3, transcription factor 2
1693	chr4	22424904	22424904	1	*	phc1_input1_peak_1698	4.18052	Distal Intergenic	4	22413941	22415278	1338	2	18992	uc008sdq.1	-9626	ENSMUSG00000095139	Pou3f2	POU domain, class 3, transcription factor 2
1694	chr4	22425577	22425577	1	*	phc1_input1_peak_1699	3.64281	Distal Intergenic	4	22413941	22415278	1338	2	18992	uc008sdq.1	-10299	ENSMUSG00000095139	Pou3f2	POU domain, class 3, transcription factor 2
1695	chr4	22923713	22923713	1	*	phc1_input1_peak_1700	3.85797	Distal Intergenic	4	22413941	22415278	1338	2	18992	uc008sdq.1	-508435	ENSMUSG00000095139	Pou3f2	POU domain, class 3, transcription factor 2
1696	chr4	32326943	32326943	1	*	phc1_input1_peak_1701	4.44276	Promoter (1-2kb)	4	32325925	32650342	324418	1	12014	uc012dbf.1	1018	ENSMUSG00000040270	Bach2	BTB and CNC homology, basic leucine zipper transcription factor 2
1697	chr4	32958247	32958247	1	*	phc1_input1_peak_1702	4.44276	Intron (uc008sfh.1/140577, intron 2 of 16)	4	32891010	32951149	60140	2	140577	uc008sfg.1	-7098	ENSMUSG00000040183	Ankrd6	ankyrin repeat domain 6
1698	chr4	43853873	43853873	1	*	phc1_input1_peak_1703	3.13341	Distal Intergenic	4	43847624	43849389	1766	2	100040268	uc008src.1	-4484	ENSMUSG00000111611	Olfr157	olfactory receptor 157
1699	chr4	44716378	44716378	1	*	phc1_input1_peak_1704	2.88572	Intron (uc008srx.1/18507, intron 1 of 9)	4	44544378	44723312	178935	2	18507	uc008srx.1	6934	ENSMUSG00000014030	Pax5	paired box 5
1700	chr4	44724639	44724639	1	*	phc1_input1_peak_1705	7.05251	Promoter (1-2kb)	4	44544378	44723312	178935	2	18507	uc008srx.1	-1327	ENSMUSG00000014030	Pax5	paired box 5
1701	chr4	44726031	44726031	1	*	phc1_input1_peak_1706	5.82933	Promoter (2-3kb)	4	44544378	44723312	178935	2	18507	uc008srx.1	-2719	ENSMUSG00000014030	Pax5	paired box 5
1702	chr4	45364532	45364532	1	*	phc1_input1_peak_1707	3.13341	Intron (uc008ssn.1/242418, intron 2 of 6)	4	45360978	45383380	22403	1	242418	uc008ssp.1	3554	ENSMUSG00000035572	Dcaf10	DDB1 and CUL4 associated factor 10
1703	chr4	46085704	46085704	1	*	phc1_input1_peak_1708	2.78217	Intron (uc008ste.1/21916, intron 2 of 9)	4	46090028	46112580	22553	1	21916	uc008stf.1	-4324	ENSMUSG00000028328	Tmod1	tropomodulin 1
1704	chr4	46356749	46356749	1	*	phc1_input1_peak_1709	3.85797	Promoter (<=1kb)	4	46357066	46358181	1116	1	110805	uc008sto.1	-317	ENSMUSG00000070990	Foxe1	forkhead box E1
1705	chr4	46358331	46358331	1	*	phc1_input1_peak_1710	5.44204	Promoter (1-2kb)	4	46357066	46358181	1116	1	110805	uc008sto.1	1265	ENSMUSG00000070990	Foxe1	forkhead box E1
1706	chr4	47005700	47005700	1	*	phc1_input1_peak_1711	4.44276	Promoter (1-2kb)	4	46676770	47004586	327817	2	242425	uc008sug.1	-1114	ENSMUSG00000039809	Gabbr2	gamma-aminobutyric acid (GABA) B receptor, 2
1707	chr4	48057333	48057333	1	*	phc1_input1_peak_1712	3.34707	Promoter (<=1kb)	4	48058103	48096224	38122	1	18124	uc008suu.1	-770	ENSMUSG00000028341	Nr4a3	nuclear receptor subfamily 4, group A, member 3
1708	chr4	48058540	48058540	1	*	phc1_input1_peak_1713	6.36253	Promoter (<=1kb)	4	48058103	48096224	38122	1	18124	uc008suu.1	437	ENSMUSG00000028341	Nr4a3	nuclear receptor subfamily 4, group A, member 3
1709	chr4	48060638	48060638	1	*	phc1_input1_peak_1714	6.36253	Promoter (2-3kb)	4	48058103	48096224	38122	1	18124	uc008suu.1	2535	ENSMUSG00000028341	Nr4a3	nuclear receptor subfamily 4, group A, member 3
1710	chr4	48061300	48061300	1	*	phc1_input1_peak_1715	5.69665	Promoter (2-3kb)	4	48064118	48069611	5494	1	18124	uc008suv.1	-2818	ENSMUSG00000028341	Nr4a3	nuclear receptor subfamily 4, group A, member 3
1711	chr4	48064861	48064861	1	*	phc1_input1_peak_1716	3.85797	Promoter (<=1kb)	4	48064118	48096224	32107	1	18124	uc008suw.1	743	ENSMUSG00000028341	Nr4a3	nuclear receptor subfamily 4, group A, member 3
1712	chr4	48609187	48609187	1	*	phc1_input1_peak_1717	3.85797	Intron (uc008svk.1/230157, intron 1 of 9)	4	48598065	48676003	77939	1	230157	uc008svl.1	11122	ENSMUSG00000028347	Tmeff1	transmembrane protein with EGF-like and two follistatin-like domains 1
1713	chr4	48926485	48926485	1	*	phc1_input1_peak_1718	4.44276	Distal Intergenic	4	49072334	49315141	242808	1	272031	uc008svo.1	-145849	ENSMUSG00000063446	Plppr1	phospholipid phosphatase related 1
1714	chr4	55342904	55342904	1	*	phc1_input1_peak_1719	4.44276	Distal Intergenic	4	55362914	55405109	42196	1	19359	uc012dej.1	-20010	ENSMUSG00000028426	Rad23b	RAD23 homolog B, nucleotide excision repair protein
1715	chr4	57674845	57674845	1	*	phc1_input1_peak_1720	2.78217	Intron (uc008syf.1/242481, intron 4 of 5)	4	57722684	57770555	47872	1	242481	uc008syh.1	-47839	ENSMUSG00000090053	Palm2	paralemmin 2
1716	chr4	58662498	58662498	1	*	phc1_input1_peak_1721	5.05622	Distal Intergenic	4	58448124	58566363	118240	2	14745	uc012deu.1	-96135	ENSMUSG00000038668	Lpar1	lysophosphatidic acid receptor 1
1717	chr4	58985429	58985429	1	*	phc1_input1_peak_1722	5.05622	Intron (uc008szm.1/67103, intron 7 of 9)	4	58978462	58999950	21489	2	67103	uc008szm.1	14521	ENSMUSG00000028378	Ptgr1	prostaglandin reductase 1
1718	chr4	73111446	73111446	1	*	phc1_input1_peak_1723	4.44276	Distal Intergenic	4	73062066	73066106	4041	2	433719	uc008tio.1	-45340	ENSMUSG00000066137	Gm11487	predicted gene 11487
1719	chr4	73292552	73292552	1	*	phc1_input1_peak_1724	3.30372	Distal Intergenic	4	73329418	73333463	4046	1	242502	uc008tiu.1	-36866	ENSMUSG00000095341	Gm428	predicted gene 428
1720	chr4	74547120	74547120	1	*	phc1_input1_peak_1725	3.30372	Distal Intergenic	4	74923258	74924190	933	2	66928	uc008tjk.1	377070	ENSMUSG00000028398	Dmac1	distal membrane arm assembly complex 1
1721	chr4	78834463	78834463	1	*	phc1_input1_peak_1726	6.62272	Distal Intergenic	4	75785286	77857799	2072514	2	19266	uc008tjp.1	-976664	ENSMUSG00000028399	Ptprd	protein tyrosine phosphatase, receptor type, D
1722	chr4	81447033	81447033	1	*	phc1_input1_peak_1727	5.69665	Distal Intergenic	4	81062444	81088709	26266	2	17475	uc008tjy.1	-358324	ENSMUSG00000028402	Mpdz	multiple PDZ domain protein
1723	chr4	82182673	82182673	1	*	phc1_input1_peak_1728	7.76536	Distal Intergenic	4	82141888	82151212	9325	2	18028	uc008tki.2	-31461	ENSMUSG00000008575	Nfib	nuclear factor I/B
1724	chr4	82183216	82183216	1	*	phc1_input1_peak_1729	3.02775	Distal Intergenic	4	82141888	82151212	9325	2	18028	uc008tki.2	-32004	ENSMUSG00000008575	Nfib	nuclear factor I/B
1725	chr4	82183844	82183844	1	*	phc1_input1_peak_1730	5.93243	Distal Intergenic	4	82141888	82151212	9325	2	18028	uc008tki.2	-32632	ENSMUSG00000008575	Nfib	nuclear factor I/B
1726	chr4	82646304	82646304	1	*	phc1_input1_peak_1731	3.85797	Intron (uc008tkm.2/329872, intron 7 of 35)	4	82543824	82667006	123183	2	329872	uc008tkm.2	20702	ENSMUSG00000059049	Frem1	Fras1 related extracellular matrix protein 1
1727	chr4	83493855	83493855	1	*	phc1_input1_peak_1732	2.78217	Intron (uc008tlc.1/320226, intron 25 of 25)	4	83341833	83510574	168742	1	320226	uc008tlf.1	152022	ENSMUSG00000052407	Ccdc171	coiled-coil domain containing 171
1728	chr4	87677845	87677845	1	*	phc1_input1_peak_1733	4.44276	Promoter (<=1kb)	4	87483323	87678717	195395	2	70122	uc008tmr.1	872	ENSMUSG00000028496	Mllt3	myeloid/lymphoid or mixed-lineage leukemia; translocated to, 3
1729	chr4	88477272	88477272	1	*	phc1_input1_peak_1734	3.30372	Distal Intergenic	4	88473320	88473889	570	1	15969	uc008tnz.1	3952	ENSMUSG00000101252	Ifna6	interferon alpha 6
1730	chr4	88770020	88770020	1	*	phc1_input1_peak_1735	3.85797	Distal Intergenic	4	88783274	88826994	43721	1	66902	uc008tof.2	-13254	ENSMUSG00000062937	Mtap	methylthioadenosine phosphorylase
1731	chr4	88928397	88928397	1	*	phc1_input1_peak_1736	5.05622	Promoter (<=1kb)	4	88920377	88928096	7720	2	12578	uc008toh.1	-301	ENSMUSG00000044303	Cdkn2a	cyclin dependent kinase inhibitor 2A
1732	chr4	97418458	97418458	1	*	phc1_input1_peak_1737	5.66988	Intron (uc008tty.2/18027, intron 1 of 10)	4	97439363	97785567	346205	1	18027	uc008tts.2	-20905	ENSMUSG00000028565	Nfia	nuclear factor I/A
1733	chr4	97443462	97443462	1	*	phc1_input1_peak_1738	3.30372	Promoter (<=1kb)	4	97444317	97687899	243583	1	18027	uc008ttt.2	-855	ENSMUSG00000028565	Nfia	nuclear factor I/A
1734	chr4	97444627	97444627	1	*	phc1_input1_peak_1739	8.49997	Promoter (<=1kb)	4	97234566	97444739	210174	2	319865	uc008ttp.1	112	NA	E130114P18Rik	RIKEN cDNA E130114P18 gene
1735	chr4	98523967	98523967	1	*	phc1_input1_peak_1740	3.85797	Distal Intergenic	4	98421583	98484228	62646	2	242553	uc008tuk.2	-39739	ENSMUSG00000035407	Kank4	KN motif and ankyrin repeat domains 4
1736	chr4	98619801	98619801	1	*	phc1_input1_peak_1741	3.85797	Intron (uc008tuo.1/67299, intron 24 of 30)	4	98590501	98602224	11724	1	230484	uc008tun.1	29300	ENSMUSG00000028560	Usp1	ubiquitin specific peptidase 1
1737	chr4	100450316	100450316	1	*	phc1_input1_peak_1742	13.3134	Promoter (1-2kb)	4	100449284	100676353	227070	1	320508	uc008tvh.1	1032	ENSMUSG00000028532	Cachd1	cache domain containing 1
1738	chr4	101485528	101485528	1	*	phc1_input1_peak_1743	4.44276	3' UTR	4	101507574	101516627	9054	2	545662	uc008twc.1	31099	ENSMUSG00000035201	B020004J07Rik	RIKEN cDNA B020004J07 gene
1739	chr4	101829347	101829347	1	*	phc1_input1_peak_1744	4.44276	Intron (uc008twi.1/18578, intron 1 of 6)	4	101760346	102230202	469857	1	18578	uc008twi.1	69001	ENSMUSG00000028525	Pde4b	phosphodiesterase 4B, cAMP specific
1740	chr4	106653502	106653502	1	*	phc1_input1_peak_1745	4.44276	Intron (uc008tyx.1/72475, intron 4 of 17)	4	106595830	106722299	126470	1	72475	uc008tyz.1	57672	ENSMUSG00000061887	Ssbp3	single-stranded DNA binding protein 3
1741	chr4	108283382	108283382	1	*	phc1_input1_peak_1746	3.30372	Intron (uc008ubh.2/18392, intron 14 of 16)	4	108292561	108306727	14167	1	319965	uc008ubl.1	-9179	ENSMUSG00000028582	Cc2d1b	coiled-coil and C2 domain containing 1B
1742	chr4	108307840	108307840	1	*	phc1_input1_peak_1747	3.85797	Distal Intergenic	4	108296056	108306727	10672	1	319965	uc008ubm.1	11784	ENSMUSG00000028582	Cc2d1b	coiled-coil and C2 domain containing 1B
1743	chr4	108582528	108582528	1	*	phc1_input1_peak_1748	3.34707	Intron (uc008ubu.1/69908, intron 2 of 4)	4	108562895	108615929	53035	1	69908	uc008ubv.1	19633	ENSMUSG00000003411	Rab3b	RAB3B, member RAS oncogene family
1744	chr4	109330245	109330245	1	*	phc1_input1_peak_1749	17.4534	Exon (uc008ucq.1/uc008ucq.1, exon 1 of 4)	4	109333481	109337977	4497	2	12580	uc008ucr.1	7732	ENSMUSG00000028551	Cdkn2c	cyclin dependent kinase inhibitor 2C
1745	chr4	109649436	109649436	1	*	phc1_input1_peak_1750	5.03155	Promoter (1-2kb)	4	109650630	109656289	5660	1	242620	uc008ucv.1	-1194	ENSMUSG00000047143	Dmrta2	doublesex and mab-3 related transcription factor like family A2
1746	chr4	109650425	109650425	1	*	phc1_input1_peak_1751	7.05251	Promoter (<=1kb)	4	109650630	109656289	5660	1	242620	uc008ucv.1	-205	ENSMUSG00000047143	Dmrta2	doublesex and mab-3 related transcription factor like family A2
1747	chr4	109652164	109652164	1	*	phc1_input1_peak_1752	10.0305	Promoter (1-2kb)	4	109650630	109656289	5660	1	242620	uc008ucv.1	1534	ENSMUSG00000047143	Dmrta2	doublesex and mab-3 related transcription factor like family A2
1748	chr4	109652832	109652832	1	*	phc1_input1_peak_1753	13.3134	Promoter (2-3kb)	4	109650630	109656289	5660	1	242620	uc008ucv.1	2202	ENSMUSG00000047143	Dmrta2	doublesex and mab-3 related transcription factor like family A2
1749	chr4	109655678	109655678	1	*	phc1_input1_peak_1754	9.25532	3' UTR	4	109650630	109656289	5660	1	242620	uc008ucv.1	5048	ENSMUSG00000047143	Dmrta2	doublesex and mab-3 related transcription factor like family A2
1750	chr4	109656714	109656714	1	*	phc1_input1_peak_1755	7.76536	Distal Intergenic	4	109650630	109656289	5660	1	242620	uc008ucv.1	6084	ENSMUSG00000047143	Dmrta2	doublesex and mab-3 related transcription factor like family A2
1751	chr4	110437360	110437360	1	*	phc1_input1_peak_1756	3.30372	Intron (uc008udb.1/78933, intron 3 of 8)	4	110070396	111335629	1265234	1	78933	uc012din.1	366964	ENSMUSG00000061298	Agbl4	ATP/GTP binding protein-like 4
1752	chr4	111778407	111778407	1	*	phc1_input1_peak_1757	7.76536	Intron (uc008udr.1/320640, intron 3 of 11)	4	111754075	111840681	86607	1	320640	uc012diq.1	24332	ENSMUSG00000055960	Skint4	selection and upkeep of intraepithelial T cells 4
1753	chr4	113871433	113871433	1	*	phc1_input1_peak_1758	3.13341	Intron (uc008uea.1/230623, intron 2 of 3)	4	113835989	113917633	81645	1	230623	uc012div.1	35444	ENSMUSG00000057977	Skint11	selection and upkeep of intraepithelial T cells 11
1754	chr4	114344428	114344428	1	*	phc1_input1_peak_1759	3.30372	Distal Intergenic	4	114494325	114528771	34447	1	433746	uc012diw.1	-149897	ENSMUSG00000055198	Gm12830	predicted gene 12830
1755	chr4	114574652	114574652	1	*	phc1_input1_peak_1760	15.0547	Distal Intergenic	4	114578885	114581503	2619	2	17301	uc012dix.1	6851	ENSMUSG00000055210	Foxd2	forkhead box D2
1756	chr4	114576172	114576172	1	*	phc1_input1_peak_1761	13.1797	Downstream (2-3kb)	4	114578885	114581503	2619	2	17301	uc012dix.1	5331	ENSMUSG00000055210	Foxd2	forkhead box D2
1757	chr4	114580075	114580075	1	*	phc1_input1_peak_1762	15.0547	Promoter (1-2kb)	4	114578885	114581503	2619	2	17301	uc012dix.1	1428	ENSMUSG00000055210	Foxd2	forkhead box D2
1758	chr4	114580651	114580651	1	*	phc1_input1_peak_1763	6.36253	Promoter (<=1kb)	4	114578885	114581503	2619	2	17301	uc012dix.1	852	ENSMUSG00000055210	Foxd2	forkhead box D2
1759	chr4	114582023	114582023	1	*	phc1_input1_peak_1764	6.36253	Promoter (<=1kb)	4	114581894	114594572	12679	1	100040736	uc008uee.2	129	ENSMUSG00000085399	Foxd2os	forkhead box D2, opposite strand
1760	chr4	114585500	114585500	1	*	phc1_input1_peak_1765	5.3345	Exon (uc012diy.1/100040736, exon 2 of 3)	4	114581894	114594572	12679	1	100040736	uc008uee.2	3606	ENSMUSG00000085399	Foxd2os	forkhead box D2, opposite strand
1761	chr4	114598240	114598240	1	*	phc1_input1_peak_1766	10.8247	Promoter (<=1kb)	4	114597752	114598618	867	2	30923	uc008uef.1	378	ENSMUSG00000044518	Foxe3	forkhead box E3
1762	chr4	114729558	114729558	1	*	phc1_input1_peak_1767	21.6001	Promoter (<=1kb)	4	114730416	114744360	13945	1	21349	uc008uek.1	-858	ENSMUSG00000028717	Tal1	T cell acute lymphocytic leukemia 1
1763	chr4	114730541	114730541	1	*	phc1_input1_peak_1768	3.34707	Promoter (<=1kb)	4	114730416	114744360	13945	1	21349	uc008uek.1	125	ENSMUSG00000028717	Tal1	T cell acute lymphocytic leukemia 1
1764	chr4	114731185	114731185	1	*	phc1_input1_peak_1769	7.76536	Promoter (<=1kb)	4	114730416	114744360	13945	1	21349	uc008uek.1	769	ENSMUSG00000028717	Tal1	T cell acute lymphocytic leukemia 1
1765	chr4	115499928	115499928	1	*	phc1_input1_peak_1770	3.85797	Promoter (<=1kb)	4	115500697	115508788	8092	1	100465	uc008ufk.1	-769	ENSMUSG00000028709	Mob3c	MOB kinase activator 3C
1766	chr4	115608891	115608891	1	*	phc1_input1_peak_1771	4.44276	Intron (uc008ufq.1/140477, intron 1 of 4)	4	115587724	115612531	24808	2	140477	uc008ufq.1	3640	ENSMUSG00000028707	Dmbx1	diencephalon/mesencephalon homeobox 1
1767	chr4	115610968	115610968	1	*	phc1_input1_peak_1772	7.05251	Promoter (1-2kb)	4	115587724	115612531	24808	2	140477	uc008ufq.1	1563	ENSMUSG00000028707	Dmbx1	diencephalon/mesencephalon homeobox 1
1768	chr4	115611603	115611603	1	*	phc1_input1_peak_1773	14.1763	Promoter (<=1kb)	4	115587724	115612531	24808	2	140477	uc008ufq.1	928	ENSMUSG00000028707	Dmbx1	diencephalon/mesencephalon homeobox 1
1769	chr4	115612413	115612413	1	*	phc1_input1_peak_1774	2.93593	Promoter (<=1kb)	4	115587724	115612531	24808	2	140477	uc008ufq.1	118	ENSMUSG00000028707	Dmbx1	diencephalon/mesencephalon homeobox 1
1770	chr4	116169015	116169015	1	*	phc1_input1_peak_1775	5.05622	Distal Intergenic	4	116180154	116210840	30687	1	16351	uc008ugp.1	-11139	ENSMUSG00000028696	Ipp	IAP promoted placental gene
1771	chr4	116381051	116381051	1	*	phc1_input1_peak_1776	10.8237	Promoter (<=1kb)	4	116375039	116380990	5952	2	67096	uc008uhe.1	-61	ENSMUSG00000028690	Mmachc	methylmalonic aciduria cblC type, with homocystinuria
1772	chr4	117167612	117167612	1	*	phc1_input1_peak_1777	4.96054	Promoter (1-2kb)	4	116944069	117169520	225452	2	66743	uc008uip.1	1908	ENSMUSG00000028677	Rnf220	ring finger protein 220
1773	chr4	117440492	117440492	1	*	phc1_input1_peak_1778	5.3345	Promoter (2-3kb)	4	117429264	117438271	9008	2	75753	uc008uix.1	-2221	ENSMUSG00000048626	Klf17	Kruppel-like factor 17
1774	chr4	117766798	117766798	1	*	phc1_input1_peak_1779	4.44276	Intron (uc008ujk.2/20441, intron 2 of 11)	4	117604758	117807495	202738	2	20441	uc008ujk.2	40697	ENSMUSG00000028538	St3gal3	ST3 beta-galactoside alpha-2,3-sialyltransferase 3
1775	chr4	118450331	118450331	1	*	phc1_input1_peak_1780	3.85797	Distal Intergenic	4	118454241	118455188	948	2	258306	uc008ukv.1	4857	ENSMUSG00000111159	Olfr1337	olfactory receptor 1337
1776	chr4	120420814	120420814	1	*	phc1_input1_peak_1781	6.36253	Promoter (<=1kb)	4	120370078	120421217	51140	2	60613	uc012dkl.1	403	ENSMUSG00000028631	Kcnq4	potassium voltage-gated channel, subfamily Q, member 4
1777	chr4	122637878	122637878	1	*	phc1_input1_peak_1782	5.05622	Promoter (<=1kb)	4	122624094	122638431	14338	2	76574	uc008uoo.2	553	ENSMUSG00000028655	Mfsd2a	major facilitator superfamily domain containing 2A
1778	chr4	124335896	124335896	1	*	phc1_input1_peak_1783	7.05251	Promoter (1-2kb)	4	124334889	124337899	3011	1	18991	uc008uqt.1	1007	ENSMUSG00000090125	Pou3f1	POU domain, class 3, transcription factor 1
1779	chr4	124337282	124337282	1	*	phc1_input1_peak_1784	6.36253	Promoter (2-3kb)	4	124334889	124337899	3011	1	18991	uc008uqt.1	2393	ENSMUSG00000090125	Pou3f1	POU domain, class 3, transcription factor 1
1780	chr4	125166822	125166822	1	*	phc1_input1_peak_1785	3.85797	Promoter (1-2kb)	4	125168075	125391417	223343	1	14807	uc008usa.2	-1253	ENSMUSG00000001985	Grik3	glutamate receptor, ionotropic, kainate 3
1781	chr4	125168304	125168304	1	*	phc1_input1_peak_1786	5.3345	Promoter (<=1kb)	4	125168075	125391417	223343	1	14807	uc008usa.2	229	ENSMUSG00000001985	Grik3	glutamate receptor, ionotropic, kainate 3
1782	chr4	127013675	127013675	1	*	phc1_input1_peak_1787	5.05622	Distal Intergenic	4	127002479	127008080	5602	2	14620	uc008uut.2	-5595	ENSMUSG00000042367	Gjb3	gap junction protein, beta 3
1783	chr4	129662824	129662824	1	*	phc1_input1_peak_1788	5.69665	Promoter (<=1kb)	4	129662322	129699877	37556	1	230775	uc008uyo.2	502	ENSMUSG00000028782	Adgrb2	adhesion G protein-coupled receptor B2
1784	chr4	129663577	129663577	1	*	phc1_input1_peak_1789	3.83469	Promoter (1-2kb)	4	129662322	129699877	37556	1	230775	uc008uyo.2	1255	ENSMUSG00000028782	Adgrb2	adhesion G protein-coupled receptor B2
1785	chr4	131393387	131393387	1	*	phc1_input1_peak_1790	4.68903	Promoter (<=1kb)	4	131324372	131394193	69822	2	19273	uc008vaa.1	806	ENSMUSG00000028909	Ptpru	protein tyrosine phosphatase, receptor type, U
1786	chr4	133807915	133807915	1	*	phc1_input1_peak_1791	4.19787	Promoter (2-3kb)	4	133807025	133810021	2997	2	72690	uc008veo.1	2106	ENSMUSG00000050105	Grrp1	glycine/arginine rich protein 1
1787	chr4	133926961	133926961	1	*	phc1_input1_peak_1792	6.02215	Promoter (1-2kb)	4	133912288	133928462	16175	2	56219	uc008vex.2	1501	ENSMUSG00000028838	Extl1	exostoses (multiple)-like 1
1788	chr4	134019547	134019547	1	*	phc1_input1_peak_1793	5.05622	Distal Intergenic	4	134024235	134029758	5524	1	16765	uc008vfc.2	-4688	ENSMUSG00000028832	Stmn1	stathmin 1
1789	chr4	134709064	134709064	1	*	phc1_input1_peak_1794	4.44276	Promoter (<=1kb)	4	134708411	134727173	18763	1	12399	uc008vgc.1	653	ENSMUSG00000070691	Runx3	runt related transcription factor 3
1790	chr4	134786750	134786750	1	*	phc1_input1_peak_1795	4.42018	Intron (uc008vgd.1/29876, intron 2 of 5)	4	134769885	134828675	58791	2	29876	uc008vgd.1	41925	ENSMUSG00000037242	Clic4	chloride intracellular channel 4 (mitochondrial)
1791	chr4	134862775	134862775	1	*	phc1_input1_peak_1796	4.07708	Distal Intergenic	4	134769885	134828675	58791	2	29876	uc008vgd.1	-34100	ENSMUSG00000037242	Clic4	chloride intracellular channel 4 (mitochondrial)
1792	chr4	135995203	135995203	1	*	phc1_input1_peak_1797	5.05622	Intron (uc008vic.2/15552, intron 1 of 1)	4	135979439	136000317	20879	1	15552	uc008vid.2	15764	ENSMUSG00000070687	Htr1d	5-hydroxytryptamine (serotonin) receptor 1D
1793	chr4	137363459	137363459	1	*	phc1_input1_peak_1798	2.78217	Distal Intergenic	4	137297647	137352292	54646	2	11647	uc008vjr.2	-11167	ENSMUSG00000028766	Alpl	alkaline phosphatase, liver/bone/kidney
1794	chr4	137951902	137951902	1	*	phc1_input1_peak_1799	10.1358	Promoter (<=1kb)	4	137950007	137952373	2367	2	625638	uc008vkx.2	471	ENSMUSG00000078235	Fam43b	family with sequence similarity 43, member B
1795	chr4	138011885	138011885	1	*	phc1_input1_peak_1800	4.53106	Promoter (<=1kb)	4	138011063	138016041	4979	1	66259	uc008vkz.2	822	ENSMUSG00000046447	Camk2n1	calcium/calmodulin-dependent protein kinase II inhibitor 1
1796	chr4	138597829	138597829	1	*	phc1_input1_peak_1801	3.85797	Intron (uc008vlp.2/77056, intron 14 of 16)	4	138576774	138592549	15776	1	77056	uc008vlq.1	21055	ENSMUSG00000041143	Tmco4	transmembrane and coiled-coil domains 4
1797	chr4	138648088	138648088	1	*	phc1_input1_peak_1802	3.58429	Promoter (<=1kb)	4	138638207	138648885	10679	2	17965	uc008vls.1	797	ENSMUSG00000041120	Nbl1	NBL1, DAN family BMP antagonist
1798	chr4	139376099	139376099	1	*	phc1_input1_peak_1803	5.05622	Intron (uc008vms.1/18509, intron 4 of 8)	4	139293996	139388883	94888	2	18509	uc008vms.1	12784	ENSMUSG00000028736	Pax7	paired box 7
1799	chr4	139377973	139377973	1	*	phc1_input1_peak_1804	23.5853	Intron (uc008vms.1/18509, intron 4 of 8)	4	139293996	139388883	94888	2	18509	uc008vms.1	10910	ENSMUSG00000028736	Pax7	paired box 7
1800	chr4	139379785	139379785	1	*	phc1_input1_peak_1805	21.6001	Intron (uc008vms.1/18509, intron 4 of 8)	4	139293996	139388883	94888	2	18509	uc008vms.1	9098	ENSMUSG00000028736	Pax7	paired box 7
1801	chr4	139383267	139383267	1	*	phc1_input1_peak_1806	5.05622	Intron (uc008vms.1/18509, intron 4 of 8)	4	139293996	139388883	94888	2	18509	uc008vms.1	5616	ENSMUSG00000028736	Pax7	paired box 7
1802	chr4	139383826	139383826	1	*	phc1_input1_peak_1807	6.36253	Intron (uc008vms.1/18509, intron 4 of 8)	4	139293996	139388883	94888	2	18509	uc008vms.1	5057	ENSMUSG00000028736	Pax7	paired box 7
1803	chr4	139384815	139384815	1	*	phc1_input1_peak_1808	11.637	Intron (uc008vms.1/18509, intron 3 of 8)	4	139293996	139388883	94888	2	18509	uc008vms.1	4068	ENSMUSG00000028736	Pax7	paired box 7
1804	chr4	139387589	139387589	1	*	phc1_input1_peak_1809	44.4653	Promoter (1-2kb)	4	139293996	139388883	94888	2	18509	uc008vms.1	1294	ENSMUSG00000028736	Pax7	paired box 7
1805	chr4	139391890	139391890	1	*	phc1_input1_peak_1810	5.05622	Distal Intergenic	4	139293996	139388883	94888	2	18509	uc008vms.1	-3007	ENSMUSG00000028736	Pax7	paired box 7
1806	chr4	139392395	139392395	1	*	phc1_input1_peak_1811	3.85797	Distal Intergenic	4	139293996	139388883	94888	2	18509	uc008vms.1	-3512	ENSMUSG00000028736	Pax7	paired box 7
1807	chr4	145344957	145344957	1	*	phc1_input1_peak_1812	3.30372	Intron (uc008vsa.1/236069, intron 1 of 2)	4	145371410	145489451	118042	1	236069	uc008vsc.1	-26453	ENSMUSG00000096233	Gm13238	carnitine deficiency-associated gene expressed in ventricle 3 pseudogene
1808	chr4	145717142	145717142	1	*	phc1_input1_peak_1813	4.31757	Intron (uc008vse.1/433791, intron 3 of 3)	4	145728599	145749009	20411	2	433791	uc008vsh.2	31867	ENSMUSG00000070605	Zfp992	zinc finger protein 992
1809	chr4	146054029	146054029	1	*	phc1_input1_peak_1814	3.56633	Intron (uc008vse.1/433791, intron 1 of 3)	4	146064713	146094024	29312	1	626316	uc008vsk.2	-10684	ENSMUSG00000066009	Zfp987	zinc finger protein 987
1810	chr4	146203740	146203740	1	*	phc1_input1_peak_1815	5.11907	Intron (uc008vse.1/433791, intron 1 of 3)	4	146219562	146556724	337163	1	70005	uc008vsm.1	-15822	NA	Znf41-ps	ZNF41, pseudogene
1811	chr4	147003950	147003950	1	*	phc1_input1_peak_1816	3.82883	Intron (uc008vta.2/112422, intron 2 of 4)	4	146986045	147016617	30573	2	112422	uc008vta.2	12667	ENSMUSG00000066000	Zfp979	zinc finger protein 979
1812	chr4	148180546	148180546	1	*	phc1_input1_peak_1817	5.94801	Promoter (2-3kb)	4	148178501	148329001	150501	1	69743	uc008vvn.2	2045	ENSMUSG00000028977	Casz1	castor zinc finger 1
1813	chr4	151228452	151228452	1	*	phc1_input1_peak_1818	3.85797	Intron (uc008vyn.2/100072, intron 1 of 23)	4	150433632	151235877	802246	2	100072	uc008vyn.2	7425	ENSMUSG00000014592	Camta1	calmodulin binding transcription activator 1
1814	chr4	151581695	151581695	1	*	phc1_input1_peak_1819	3.85797	Intron (uc008vzx.2/70025, intron 2 of 8)	4	151573953	151645964	72012	1	70025	uc008vzz.2	7742	ENSMUSG00000028937	Acot7	acyl-CoA thioesterase 7
1815	chr4	153513846	153513846	1	*	phc1_input1_peak_1820	4.44276	Promoter (<=1kb)	4	153430358	153514317	83960	2	22062	uc008wbh.2	471	ENSMUSG00000029026	Trp73	transformation related protein 73
1816	chr4	153514499	153514499	1	*	phc1_input1_peak_1821	4.18052	Promoter (<=1kb)	4	153430358	153514317	83960	2	22062	uc008wbh.2	-182	ENSMUSG00000029026	Trp73	transformation related protein 73
1817	chr4	153515107	153515107	1	*	phc1_input1_peak_1822	4.18052	Promoter (<=1kb)	4	153430358	153514317	83960	2	22062	uc008wbh.2	-790	ENSMUSG00000029026	Trp73	transformation related protein 73
1818	chr4	154008915	154008915	1	*	phc1_input1_peak_1823	7.41273	Promoter (1-2kb)	4	154004801	154010475	5675	2	70673	uc008wby.1	1560	ENSMUSG00000039410	Prdm16	PR domain containing 16
1819	chr4	154009919	154009919	1	*	phc1_input1_peak_1824	5.05622	Promoter (<=1kb)	4	154004801	154010475	5675	2	70673	uc008wby.1	556	ENSMUSG00000039410	Prdm16	PR domain containing 16
1820	chr4	154011100	154011100	1	*	phc1_input1_peak_1825	7.05251	Promoter (<=1kb)	4	153690234	154010982	320749	2	70673	uc008wbx.1	-118	ENSMUSG00000039410	Prdm16	PR domain containing 16
1821	chr4	154012234	154012234	1	*	phc1_input1_peak_1826	10.0305	Promoter (1-2kb)	4	153690234	154010982	320749	2	70673	uc008wbx.1	-1252	ENSMUSG00000039410	Prdm16	PR domain containing 16
1822	chr4	154015618	154015618	1	*	phc1_input1_peak_1827	7.88185	Exon (uc008wbz.1/uc008wbz.1, exon 2 of 2)	4	153690234	154010982	320749	2	70673	uc008wbx.1	-4636	ENSMUSG00000039410	Prdm16	PR domain containing 16
1823	chr4	155483991	155483991	1	*	phc1_input1_peak_1828	15.9679	Promoter (<=1kb)	4	155484107	155501372	17266	1	230996	uc008wgd.2	-116	ENSMUSG00000059939	9430015G10Rik	RIKEN cDNA 9430015G10 gene
1824	chr5	3019618	3019618	1	*	phc1_input1_peak_1830	3.02998	Distal Intergenic	5	3000101	3001111	1011	2	171266	uc012drn.1	-18507	NA	V1rg10	vomeronasal 1 receptor, G10
1825	chr5	4615070	4615070	1	*	phc1_input1_peak_1831	3.30372	Distal Intergenic	5	4753839	4758216	4378	2	14362	uc008wig.2	143146	ENSMUSG00000044674	Fzd1	frizzled class receptor 1
1826	chr5	4756792	4756792	1	*	phc1_input1_peak_1832	2.54344	Promoter (1-2kb)	5	4753839	4758216	4378	2	14362	uc008wig.2	1424	ENSMUSG00000044674	Fzd1	frizzled class receptor 1
1827	chr5	5650236	5650236	1	*	phc1_input1_peak_1833	5.93243	Intron (uc008wiu.1/207686, intron 2 of 22)	5	5580982	5664232	83251	2	207686	uc008wiu.1	13996	ENSMUSG00000040473	Cfap69	cilia and flagella associated protein 69
1828	chr5	7017166	7017166	1	*	phc1_input1_peak_1834	4.44276	Intron (uc012dry.1/207618, intron 1 of 3)	5	7304164	7311491	7328	1	70920	uc008wjf.1	-286998	ENSMUSG00000040514	Tex47	testis expressed 47
1829	chr5	8293387	8293387	1	*	phc1_input1_peak_1835	3.30372	Intron (uc008wjk.2/11496, intron 3 of 30)	5	8072352	8368081	295730	2	11496	uc008wjk.2	74694	ENSMUSG00000040537	Adam22	a disintegrin and metallopeptidase domain 22
1830	chr5	8820565	8820565	1	*	phc1_input1_peak_1836	5.82933	Intron (uc008wko.2/18669, intron 7 of 21)	5	8840335	8866314	25980	1	18669	uc008wkq.2	-19770	ENSMUSG00000028970	Abcb1b	ATP-binding cassette, sub-family B (MDR/TAP), member 1B
1831	chr5	14669555	14669555	1	*	phc1_input1_peak_1837	3.85797	Exon (uc008wmh.2/26875, exon 4 of 20)	5	14678167	14796006	117840	1	26875	uc008wmj.2	-8612	ENSMUSG00000061601	Pclo	piccolo (presynaptic cytomatrix protein)
1832	chr5	14871414	14871414	1	*	phc1_input1_peak_1838	4.18052	Distal Intergenic	5	14910124	14914889	4766	2	381714	uc008wmm.1	43475	ENSMUSG00000033219	Gm9758	predicted gene 9758
1833	chr5	15113876	15113876	1	*	phc1_input1_peak_1839	2.48298	Intron (uc008wmn.1/74062, intron 6 of 8)	5	15124917	15129682	4766	1	360220	uc008wmr.1	-11041	ENSMUSG00000070933	Speer4d	spermatogenesis associated glutamate (E)-rich protein 4D
1834	chr5	15119805	15119805	1	*	phc1_input1_peak_1840	4.44487	Intron (uc008wmn.1/74062, intron 6 of 8)	5	15124917	15129682	4766	1	360220	uc008wmr.1	-5112	ENSMUSG00000070933	Speer4d	spermatogenesis associated glutamate (E)-rich protein 4D
1835	chr5	18396117	18396117	1	*	phc1_input1_peak_1841	3.85797	Distal Intergenic	5	18732864	20210610	1477747	1	50791	uc012dsm.1	-336747	ENSMUSG00000040003	Magi2	membrane associated guanylate kinase, WW and PDZ domain containing 2
1836	chr5	19692845	19692845	1	*	phc1_input1_peak_1842	3.83745	Intron (uc012dsm.1/50791, intron 3 of 22)	5	19734039	20157496	423458	1	50791	uc008wnx.1	-41194	ENSMUSG00000040003	Magi2	membrane associated guanylate kinase, WW and PDZ domain containing 2
1837	chr5	24606353	24606353	1	*	phc1_input1_peak_1843	6.36253	Promoter (<=1kb)	5	24368553	24606460	237908	2	108099	uc008wsm.2	107	ENSMUSG00000028944	Prkag2	protein kinase, AMP-activated, gamma 2 non-catalytic subunit
1838	chr5	25220504	25220504	1	*	phc1_input1_peak_1844	3.85797	Distal Intergenic	5	25195634	25211615	15982	2	57434	uc008wta.1	-8889	ENSMUSG00000028933	Xrcc2	X-ray repair complementing defective repair in Chinese hamster cells 2
1839	chr5	26325211	26325211	1	*	phc1_input1_peak_1845	5.05622	Distal Intergenic	5	26360810	26366045	5236	2	75657	uc008wte.1	40834	ENSMUSG00000073119	Speer4a	spermatogenesis associated glutamate (E)-rich protein 4A
1840	chr5	26348151	26348151	1	*	phc1_input1_peak_1846	4.67544	Distal Intergenic	5	26360810	26366045	5236	2	75657	uc008wte.1	17894	ENSMUSG00000073119	Speer4a	spermatogenesis associated glutamate (E)-rich protein 4A
1841	chr5	26358491	26358491	1	*	phc1_input1_peak_1847	2.66227	Downstream (2-3kb)	5	26360810	26366045	5236	2	75657	uc008wte.1	7554	ENSMUSG00000073119	Speer4a	spermatogenesis associated glutamate (E)-rich protein 4A
1842	chr5	28485792	28485792	1	*	phc1_input1_peak_1848	5.03155	Distal Intergenic	5	28492236	28498706	6471	1	13799	uc008wtv.1	-6444	ENSMUSG00000039095	En2	engrailed 2
1843	chr5	28488591	28488591	1	*	phc1_input1_peak_1849	5.05622	Distal Intergenic	5	28492236	28498706	6471	1	13799	uc008wtv.1	-3645	ENSMUSG00000039095	En2	engrailed 2
1844	chr5	28492997	28492997	1	*	phc1_input1_peak_1850	5.69665	Promoter (<=1kb)	5	28492236	28498706	6471	1	13799	uc008wtv.1	761	ENSMUSG00000039095	En2	engrailed 2
1845	chr5	28494324	28494324	1	*	phc1_input1_peak_1851	12.4668	Promoter (2-3kb)	5	28492236	28498706	6471	1	13799	uc008wtv.1	2088	ENSMUSG00000039095	En2	engrailed 2
1846	chr5	28785736	28785736	1	*	phc1_input1_peak_1852	15.0547	Promoter (<=1kb)	5	28784814	29260535	475722	1	654796	uc008wub.1	922	ENSMUSG00000097726	9530036O11Rik	RIKEN cDNA 9530036O11Rik
1847	chr5	28791462	28791462	1	*	phc1_input1_peak_1853	9.25532	Promoter (1-2kb)	5	28792914	28807513	14600	1	654796	uc012dtr.1	-1452	ENSMUSG00000097726	9530036O11Rik	RIKEN cDNA 9530036O11Rik
1848	chr5	28791868	28791868	1	*	phc1_input1_peak_1854	4.44276	Promoter (1-2kb)	5	28792914	28807513	14600	1	654796	uc012dtr.1	-1046	ENSMUSG00000097726	9530036O11Rik	RIKEN cDNA 9530036O11Rik
1849	chr5	28792429	28792429	1	*	phc1_input1_peak_1855	4.44276	Promoter (<=1kb)	5	28792914	28807513	14600	1	654796	uc012dtr.1	-485	ENSMUSG00000097726	9530036O11Rik	RIKEN cDNA 9530036O11Rik
1850	chr5	28793372	28793372	1	*	phc1_input1_peak_1856	10.0305	Promoter (<=1kb)	5	28793524	29045749	252226	1	654796	uc012dts.1	-152	ENSMUSG00000097726	9530036O11Rik	RIKEN cDNA 9530036O11Rik
1851	chr5	29805691	29805691	1	*	phc1_input1_peak_1857	5.3345	Promoter (<=1kb)	5	29800363	29805010	4648	2	15285	uc008wuk.2	-681	ENSMUSG00000001566	Mnx1	motor neuron and pancreas homeobox 1
1852	chr5	30432372	30432372	1	*	phc1_input1_peak_1858	4.44276	Promoter (<=1kb)	5	30431736	30444920	13185	1	242915	uc012dtz.1	636	ENSMUSG00000044576	Garem2	GRB2 associated regulator of MAPK1 subtype 2
1853	chr5	31440278	31440278	1	*	phc1_input1_peak_1859	5.05622	Promoter (<=1kb)	5	31440362	31441268	907	2	22226	uc008wxe.1	990	ENSMUSG00000038676	Ucn	urocortin
1854	chr5	31495616	31495616	1	*	phc1_input1_peak_1860	5.94801	Promoter (<=1kb)	5	31495677	31501273	5597	1	266781	uc008wxm.1	-61	ENSMUSG00000029146	Snx17	sorting nexin 17
1855	chr5	32436276	32436276	1	*	phc1_input1_peak_1861	2.45216	Promoter (2-3kb)	5	32438845	32460212	21368	1	14284	uc008wzi.2	-2569	ENSMUSG00000029135	Fosl2	fos-like antigen 2
1856	chr5	32438908	32438908	1	*	phc1_input1_peak_1862	5.69665	Promoter (<=1kb)	5	32438845	32460212	21368	1	14284	uc008wzi.2	63	ENSMUSG00000029135	Fosl2	fos-like antigen 2
1857	chr5	32963281	32963281	1	*	phc1_input1_peak_1863	4.7449	Intron (uc008wzs.1/22612, intron 10 of 12)	5	32913606	32989430	75825	1	22612	uc008wzu.1	49675	ENSMUSG00000014932	Yes1	YES proto-oncogene 1, Src family tyrosine kinase
1858	chr5	33107056	33107056	1	*	phc1_input1_peak_1864	2.88572	Intron (uc008wzv.1/320951, intron 3 of 7)	5	33078962	33128275	49314	2	320951	uc008wzv.1	21219	ENSMUSG00000023452	Pisd	phosphatidylserine decarboxylase
1859	chr5	33773219	33773219	1	*	phc1_input1_peak_1865	4.44276	Distal Intergenic	5	33721345	33762403	41059	1	71101	uc012dur.1	51874	ENSMUSG00000037355	Uvssa	UV stimulated scaffold protein A
1860	chr5	33774489	33774489	1	*	phc1_input1_peak_1866	9.21312	Distal Intergenic	5	33721345	33762403	41059	1	71101	uc012dur.1	53144	ENSMUSG00000037355	Uvssa	UV stimulated scaffold protein A
1861	chr5	33776252	33776252	1	*	phc1_input1_peak_1867	14.1763	Distal Intergenic	5	33721345	33762403	41059	1	71101	uc012dur.1	54907	ENSMUSG00000037355	Uvssa	UV stimulated scaffold protein A
1862	chr5	33777292	33777292	1	*	phc1_input1_peak_1868	7.05251	Distal Intergenic	5	33721345	33762403	41059	1	71101	uc012dur.1	55947	ENSMUSG00000037355	Uvssa	UV stimulated scaffold protein A
1863	chr5	34049407	34049407	1	*	phc1_input1_peak_1869	3.85797	Distal Intergenic	5	34064373	34079713	15341	1	14184	uc008xbe.2	-14966	ENSMUSG00000054252	Fgfr3	fibroblast growth factor receptor 3
1864	chr5	34065134	34065134	1	*	phc1_input1_peak_1870	12.4668	Promoter (<=1kb)	5	34064955	34079713	14759	1	14184	uc012dut.1	179	ENSMUSG00000054252	Fgfr3	fibroblast growth factor receptor 3
1865	chr5	34066708	34066708	1	*	phc1_input1_peak_1871	4.91	Promoter (1-2kb)	5	34064955	34079713	14759	1	14184	uc012dut.1	1753	ENSMUSG00000054252	Fgfr3	fibroblast growth factor receptor 3
1866	chr5	35623041	35623041	1	*	phc1_input1_peak_1872	3.11843	Promoter (1-2kb)	5	35621215	35624412	3198	1	11553	uc009vdd.1	1826	ENSMUSG00000045318	Adra2c	adrenergic receptor, alpha 2c
1867	chr5	35730535	35730535	1	*	phc1_input1_peak_1873	7.02154	Promoter (1-2kb)	5	35731766	35735521	3756	1	15371	uc008xds.1	-1231	ENSMUSG00000067438	Hmx1	H6 homeobox 1
1868	chr5	35730936	35730936	1	*	phc1_input1_peak_1874	5.94801	Promoter (<=1kb)	5	35731766	35735521	3756	1	15371	uc008xds.1	-830	ENSMUSG00000067438	Hmx1	H6 homeobox 1
1869	chr5	35731887	35731887	1	*	phc1_input1_peak_1875	3.85797	Promoter (<=1kb)	5	35731766	35735521	3756	1	15371	uc008xds.1	121	ENSMUSG00000067438	Hmx1	H6 homeobox 1
1870	chr5	35734679	35734679	1	*	phc1_input1_peak_1876	4.68903	Promoter (2-3kb)	5	35731766	35735521	3756	1	15371	uc008xds.1	2913	ENSMUSG00000067438	Hmx1	H6 homeobox 1
1871	chr5	35740158	35740158	1	*	phc1_input1_peak_1877	6.36253	Distal Intergenic	5	35731766	35735521	3756	1	15371	uc008xds.1	8392	ENSMUSG00000067438	Hmx1	H6 homeobox 1
1872	chr5	38209715	38209715	1	*	phc1_input1_peak_1878	4.68903	Promoter (2-3kb)	5	38211803	38213990	2188	1	93895	uc012dvm.1	-2088	NA	Msx1os	msh homeobox 1 opposite strand
1873	chr5	38212786	38212786	1	*	phc1_input1_peak_1879	10.8247	Promoter (<=1kb)	5	38211803	38213990	2188	1	93895	uc012dvm.1	983	NA	Msx1os	msh homeobox 1 opposite strand
1874	chr5	38215866	38215866	1	*	phc1_input1_peak_1880	7.24289	Promoter (<=1kb)	5	38211730	38215824	4095	2	17701	uc008xfw.1	-42	ENSMUSG00000048450	Msx1	msh homeobox 1
1875	chr5	38217357	38217357	1	*	phc1_input1_peak_1881	4.34722	Promoter (1-2kb)	5	38211730	38215824	4095	2	17701	uc008xfw.1	-1533	ENSMUSG00000048450	Msx1	msh homeobox 1
1876	chr5	38220178	38220178	1	*	phc1_input1_peak_1882	10.0711	Distal Intergenic	5	38211730	38215824	4095	2	17701	uc008xfw.1	-4354	ENSMUSG00000048450	Msx1	msh homeobox 1
1877	chr5	38877337	38877337	1	*	phc1_input1_peak_1883	3.85797	Promoter (2-3kb)	5	38740512	38874624	134113	2	117591	uc008xgq.1	-2713	ENSMUSG00000005107	Slc2a9	solute carrier family 2 (facilitated glucose transporter), member 9
1878	chr5	41821828	41821828	1	*	phc1_input1_peak_1884	3.85797	Distal Intergenic	5	42016215	42099394	83180	2	100972	uc008xha.1	277566	ENSMUSG00000029128	Rab28	RAB28, member RAS oncogene family
1879	chr5	42152872	42152872	1	*	phc1_input1_peak_1885	4.91	Promoter (2-3kb)	5	42152687	42155459	2773	2	12020	uc008xhc.1	2587	ENSMUSG00000049691	Nkx3-2	NK3 homeobox 2
1880	chr5	42154358	42154358	1	*	phc1_input1_peak_1886	4.18052	Promoter (1-2kb)	5	42152687	42155459	2773	2	12020	uc008xhc.1	1101	ENSMUSG00000049691	Nkx3-2	NK3 homeobox 2
1881	chr5	42155610	42155610	1	*	phc1_input1_peak_1887	8.49997	Promoter (<=1kb)	5	42152687	42155459	2773	2	12020	uc008xhc.1	-151	ENSMUSG00000049691	Nkx3-2	NK3 homeobox 2
1882	chr5	42695206	42695206	1	*	phc1_input1_peak_1888	4.44276	Distal Intergenic	5	42213754	42235554	21801	2	665775	uc008xhg.1	-459652	ENSMUSG00000061755	Bod1l	biorientation of chromosomes in cell division 1-like
1883	chr5	48377552	48377552	1	*	phc1_input1_peak_1889	7.05251	Intron (uc008xjm.2/20563, intron 1 of 2)	5	48374394	48697017	322624	1	20563	uc012dwc.1	3158	ENSMUSG00000031558	Slit2	slit guidance ligand 2
1884	chr5	52504471	52504471	1	*	phc1_input1_peak_1890	3.30372	Distal Intergenic	5	52549904	52552975	3072	2	13204	uc008xkh.1	48504	ENSMUSG00000029169	Dhx15	DEAH (Asp-Glu-Ala-His) box polypeptide 15
1885	chr5	54409822	54409822	1	*	phc1_input1_peak_1891	6.36253	Intron (uc008xlq.2/116873, intron 1 of 11)	5	54389762	54512296	122535	1	116873	uc008xlq.2	20060	ENSMUSG00000039156	Stim2	stromal interaction molecule 2
1886	chr5	58107361	58107361	1	*	phc1_input1_peak_1892	14.1263	Promoter (1-2kb)	5	57961323	58109158	147836	2	319216	uc008xls.1	1797	ENSMUSG00000097216	4932441J04Rik	RIKEN cDNA 4932441J04 gene
1887	chr5	58110602	58110602	1	*	phc1_input1_peak_1893	4.44276	Promoter (<=1kb)	5	58107379	58111440	4062	2	319216	uc012dwh.1	838	ENSMUSG00000097216	4932441J04Rik	RIKEN cDNA 4932441J04 gene
1888	chr5	59932815	59932815	1	*	phc1_input1_peak_1894	4.44276	Distal Intergenic	5	58107379	58111440	4062	2	319216	uc012dwh.1	-1821375	ENSMUSG00000097216	4932441J04Rik	RIKEN cDNA 4932441J04 gene
1889	chr5	60713009	60713009	1	*	phc1_input1_peak_1895	4.10687	Distal Intergenic	5	62200082	62201716	1635	1	14380	uc008xly.2	-1487073	ENSMUSG00000089992	G6pd2	glucose-6-phosphate dehydrogenase 2
1890	chr5	61639106	61639106	1	*	phc1_input1_peak_1896	5.69665	Distal Intergenic	5	62200082	62201716	1635	1	14380	uc008xly.2	-560976	ENSMUSG00000089992	G6pd2	glucose-6-phosphate dehydrogenase 2
1891	chr5	64550721	64550721	1	*	phc1_input1_peak_1897	3.64281	Promoter (<=1kb)	5	64551060	64742725	191666	1	57915	uc008xmj.1	-339	ENSMUSG00000029174	Tbc1d1	TBC1 domain family, member 1
1892	chr5	64551364	64551364	1	*	phc1_input1_peak_1898	4.10687	Promoter (<=1kb)	5	64551450	64565497	14048	1	57915	uc008xmk.1	-86	ENSMUSG00000029174	Tbc1d1	TBC1 domain family, member 1
1893	chr5	66325668	66325668	1	*	phc1_input1_peak_1899	6.33367	Distal Intergenic	5	66358363	66368725	10363	1	231252	uc008xog.1	-32695	ENSMUSG00000029205	Chrna9	cholinergic receptor, nicotinic, alpha polypeptide 9
1894	chr5	67137555	67137555	1	*	phc1_input1_peak_1900	6.33367	Promoter (<=1kb)	5	67137079	67448398	311320	1	77569	uc008xph.1	476	ENSMUSG00000037736	Limch1	LIM and calponin homology domains 1
1895	chr5	67488640	67488640	1	*	phc1_input1_peak_1901	5.05622	Promoter (1-2kb)	5	67485636	67490365	4730	2	18935	uc008xpm.1	1725	ENSMUSG00000012520	Phox2b	paired-like homeobox 2b
1896	chr5	67491126	67491126	1	*	phc1_input1_peak_1902	6.36253	Promoter (<=1kb)	5	67488283	67490365	2083	2	18935	uc008xpn.1	-761	ENSMUSG00000012520	Phox2b	paired-like homeobox 2b
1897	chr5	67622018	67622018	1	*	phc1_input1_peak_1903	3.13341	Distal Intergenic	5	67651891	67655848	3958	1	67878	uc008xpo.1	-29873	ENSMUSG00000037720	Tmem33	transmembrane protein 33
1898	chr5	69646635	69646635	1	*	phc1_input1_peak_1904	4.44276	Intron (uc008xqj.1/243043, intron 1 of 1)	5	69500524	69732948	232425	2	243043	uc008xqj.1	86313	ENSMUSG00000037653	Kctd8	potassium channel tetramerisation domain containing 8
1899	chr5	73394769	73394769	1	*	phc1_input1_peak_1905	5.05622	Distal Intergenic	5	73398143	73404194	6052	1	231290	uc008xsk.1	-3374	ENSMUSG00000029219	Slc10a4	solute carrier family 10 (sodium/bile acid cotransporter family), member 4
1900	chr5	75467010	75467010	1	*	phc1_input1_peak_1906	6.59084	Distal Intergenic	5	75471626	75473918	2293	1	14843	uc008xtx.1	-4616	ENSMUSG00000035946	Gsx2	GS homeobox 2
1901	chr5	75470991	75470991	1	*	phc1_input1_peak_1907	3.60233	Promoter (<=1kb)	5	75471626	75473918	2293	1	14843	uc008xtx.1	-635	ENSMUSG00000035946	Gsx2	GS homeobox 2
1902	chr5	75471814	75471814	1	*	phc1_input1_peak_1908	4.34722	Promoter (<=1kb)	5	75471627	75473918	2292	1	14843	uc008xty.1	187	ENSMUSG00000035946	Gsx2	GS homeobox 2
1903	chr5	75473000	75473000	1	*	phc1_input1_peak_1909	3.35141	Promoter (1-2kb)	5	75471627	75473918	2292	1	14843	uc008xty.1	1373	ENSMUSG00000035946	Gsx2	GS homeobox 2
1904	chr5	75479972	75479972	1	*	phc1_input1_peak_1910	3.30372	Distal Intergenic	5	75471627	75473918	2292	1	14843	uc008xty.1	8345	ENSMUSG00000035946	Gsx2	GS homeobox 2
1905	chr5	75480471	75480471	1	*	phc1_input1_peak_1911	4.18052	Distal Intergenic	5	75471627	75473918	2292	1	14843	uc008xty.1	8844	ENSMUSG00000035946	Gsx2	GS homeobox 2
1906	chr5	75549215	75549215	1	*	phc1_input1_peak_1912	20.6256	Promoter (<=1kb)	5	75548961	75580156	31196	1	18595	uc008xud.1	254	ENSMUSG00000029231	Pdgfra	platelet derived growth factor receptor, alpha polypeptide
1907	chr5	81450916	81450916	1	*	phc1_input1_peak_1913	5.05622	Promoter (<=1kb)	5	81450618	82224755	774138	1	319387	uc008xwp.1	298	ENSMUSG00000037605	Adgrl3	adhesion G protein-coupled receptor L3
1908	chr5	89288610	89288610	1	*	phc1_input1_peak_1914	4.44276	Distal Intergenic	5	89316285	89668681	352397	1	54403	uc008yaj.2	-27675	ENSMUSG00000060961	Slc4a4	solute carrier family 4 (anion exchanger), member 4
1909	chr5	89647432	89647432	1	*	phc1_input1_peak_1915	3.30372	Intron (uc008yaj.2/54403, intron 20 of 24)	5	89457159	89668681	211523	1	54403	uc012dye.1	190273	ENSMUSG00000060961	Slc4a4	solute carrier family 4 (anion exchanger), member 4
1910	chr5	91110339	91110339	1	*	phc1_input1_peak_1916	4.44276	Distal Intergenic	5	91037932	91069651	31720	2	73246	uc008ybf.1	-40688	ENSMUSG00000029370	Rassf6	Ras association (RalGDS/AF-6) domain family member 6
1911	chr5	93473675	93473675	1	*	phc1_input1_peak_1917	3.85797	Promoter (<=1kb)	5	93470149	93474048	3900	2	78088	uc008ydw.1	373	ENSMUSG00000045314	Sowahb	sosondowah ankyrin repeat domain family member B
1912	chr5	96803544	96803544	1	*	phc1_input1_peak_1918	4.44276	Promoter (<=1kb)	5	96802974	97213747	410774	1	231470	uc008yfk.1	570	ENSMUSG00000034687	Fras1	Fraser extracellular matrix complex subunit 1
1913	chr5	98597837	98597837	1	*	phc1_input1_peak_1919	3.11843	Distal Intergenic	5	98609888	98616467	6580	1	77630	uc008ygb.1	-12051	ENSMUSG00000035456	Prdm8	PR domain containing 8
1914	chr5	98599057	98599057	1	*	phc1_input1_peak_1920	7.05251	Distal Intergenic	5	98609888	98616467	6580	1	77630	uc008ygb.1	-10831	ENSMUSG00000035456	Prdm8	PR domain containing 8
1915	chr5	98610340	98610340	1	*	phc1_input1_peak_1921	5.05622	Promoter (<=1kb)	5	98609888	98616467	6580	1	77630	uc008ygb.1	452	ENSMUSG00000035456	Prdm8	PR domain containing 8
1916	chr5	98615684	98615684	1	*	phc1_input1_peak_1922	3.85797	3' UTR	5	98609888	98616467	6580	1	77630	uc008ygb.1	5796	ENSMUSG00000035456	Prdm8	PR domain containing 8
1917	chr5	99284379	99284379	1	*	phc1_input1_peak_1923	3.85797	Promoter (<=1kb)	5	99283458	99309979	26522	1	110075	uc012dzo.1	921	ENSMUSG00000029335	Bmp3	bone morphogenetic protein 3
1918	chr5	102088525	102088525	1	*	phc1_input1_peak_1924	13.3134	Exon (uc008yim.1/18096, exon 3 of 3)	5	102088216	102093730	5515	2	18096	uc008yim.1	5205	ENSMUSG00000035187	Nkx6-1	NK6 homeobox 1
1919	chr5	102092081	102092081	1	*	phc1_input1_peak_1925	10.8247	Promoter (1-2kb)	5	102088216	102093730	5515	2	18096	uc008yim.1	1649	ENSMUSG00000035187	Nkx6-1	NK6 homeobox 1
1920	chr5	102093734	102093734	1	*	phc1_input1_peak_1926	12.4668	Promoter (<=1kb)	5	102088216	102093730	5515	2	18096	uc008yim.1	-4	ENSMUSG00000035187	Nkx6-1	NK6 homeobox 1
1921	chr5	102094740	102094740	1	*	phc1_input1_peak_1927	5.44204	Promoter (1-2kb)	5	102088216	102093730	5515	2	18096	uc008yim.1	-1010	ENSMUSG00000035187	Nkx6-1	NK6 homeobox 1
1922	chr5	102096822	102096822	1	*	phc1_input1_peak_1928	5.05622	Distal Intergenic	5	102088216	102093730	5515	2	18096	uc008yim.1	-3092	ENSMUSG00000035187	Nkx6-1	NK6 homeobox 1
1923	chr5	102759054	102759054	1	*	phc1_input1_peak_1929	4.44276	Intron (uc008yiu.1/231532, intron 1 of 2)	5	102636217	103096851	460635	1	231532	uc008yiu.1	122837	ENSMUSG00000057315	Arhgap24	Rho GTPase activating protein 24
1924	chr5	106883149	106883149	1	*	phc1_input1_peak_1930	17.7785	Intron (uc008ylm.1/104382, intron 2 of 2)	5	106881542	106887185	5644	2	104382	uc008ylm.1	4036	ENSMUSG00000034384	Barhl2	BarH like homeobox 2
1925	chr5	106884695	106884695	1	*	phc1_input1_peak_1931	5.05622	Promoter (2-3kb)	5	106881542	106887185	5644	2	104382	uc008ylm.1	2490	ENSMUSG00000034384	Barhl2	BarH like homeobox 2
1926	chr5	106886706	106886706	1	*	phc1_input1_peak_1932	10.8247	Promoter (<=1kb)	5	106881542	106887185	5644	2	104382	uc008ylm.1	479	ENSMUSG00000034384	Barhl2	BarH like homeobox 2
1927	chr5	106888286	106888286	1	*	phc1_input1_peak_1933	8.61876	Promoter (1-2kb)	5	106881542	106887185	5644	2	104382	uc008ylm.1	-1101	ENSMUSG00000034384	Barhl2	BarH like homeobox 2
1928	chr5	106893002	106893002	1	*	phc1_input1_peak_1934	5.69665	Distal Intergenic	5	106881542	106887185	5644	2	104382	uc008ylm.1	-5817	ENSMUSG00000034384	Barhl2	BarH like homeobox 2
1929	chr5	108150132	108150132	1	*	phc1_input1_peak_1935	3.30372	Promoter (<=1kb)	5	108145674	108150352	4679	2	14581	uc008ymu.1	220	ENSMUSG00000029275	Gfi1	growth factor independent 1 transcription repressor
1930	chr5	108152842	108152842	1	*	phc1_input1_peak_1936	8.93546	Promoter (<=1kb)	5	108145674	108153363	7690	2	14581	uc008ymv.1	521	ENSMUSG00000029275	Gfi1	growth factor independent 1 transcription repressor
1931	chr5	108153921	108153921	1	*	phc1_input1_peak_1937	3.05654	Promoter (<=1kb)	5	108145674	108153363	7690	2	14581	uc008ymv.1	-558	ENSMUSG00000029275	Gfi1	growth factor independent 1 transcription repressor
1932	chr5	108154268	108154268	1	*	phc1_input1_peak_1938	5.69665	Promoter (<=1kb)	5	108145674	108154825	9152	2	14581	uc008ymw.1	557	ENSMUSG00000029275	Gfi1	growth factor independent 1 transcription repressor
1933	chr5	108352433	108352433	1	*	phc1_input1_peak_1939	3.85797	Intron (uc008yni.2/67266, intron 2 of 4)	5	108329547	108338024	8478	1	100503670	uc008ynh.2	22886	ENSMUSG00000058558	Rpl5	ribosomal protein L5
1934	chr5	108796194	108796194	1	*	phc1_input1_peak_1940	9.25532	Distal Intergenic	5	108817392	108860761	43370	1	18587	uc008ynz.1	-21198	ENSMUSG00000029491	Pde6b	phosphodiesterase 6B, cGMP, rod receptor, beta polypeptide
1935	chr5	108798057	108798057	1	*	phc1_input1_peak_1941	5.29804	Intron (uc008ynw.1/uc008ynw.1, intron 2 of 3)	5	108817392	108860761	43370	1	18587	uc008ynz.1	-19335	ENSMUSG00000029491	Pde6b	phosphodiesterase 6B, cGMP, rod receptor, beta polypeptide
1936	chr5	108798561	108798561	1	*	phc1_input1_peak_1942	6.62272	Exon (uc008ynw.1/uc008ynw.1, exon 3 of 4)	5	108817392	108860761	43370	1	18587	uc008ynz.1	-18831	ENSMUSG00000029491	Pde6b	phosphodiesterase 6B, cGMP, rod receptor, beta polypeptide
1937	chr5	108997690	108997690	1	*	phc1_input1_peak_1943	2.78217	Downstream (<1kb)	5	108998433	109014553	16121	2	231580	uc008yog.1	16863	ENSMUSG00000062234	Gak	cyclin G associated kinase
1938	chr5	109922611	109922611	1	*	phc1_input1_peak_1944	4.44276	Distal Intergenic	5	109983728	109988012	4285	2	57914	uc008ypg.2	65401	ENSMUSG00000033467	Crlf2	cytokine receptor-like factor 2
1939	chr5	111540801	111540801	1	*	phc1_input1_peak_1945	3.30372	Intron (uc008yrz.2/209683, intron 5 of 24)	5	111433163	111433271	109	1	735278	uc012ebd.1	107638	ENSMUSG00000076163	Mir701	microRNA 701
1940	chr5	111847634	111847634	1	*	phc1_input1_peak_1946	8.49997	Promoter (<=1kb)	5	111847186	111886045	38860	1	433938	uc008yse.1	448	ENSMUSG00000070576	Mn1	meningioma 1
1941	chr5	111848915	111848915	1	*	phc1_input1_peak_1947	6.36253	Promoter (1-2kb)	5	111847186	111886045	38860	1	433938	uc008yse.1	1729	ENSMUSG00000070576	Mn1	meningioma 1
1942	chr5	114623141	114623141	1	*	phc1_input1_peak_1948	20.6256	Intron (uc008yzi.2/100705, intron 1 of 51)	5	114615527	114700767	85241	1	100705	uc008yzi.2	7614	ENSMUSG00000042010	Acacb	acetyl-Coenzyme A carboxylase beta
1943	chr5	115877110	115877110	1	*	phc1_input1_peak_1949	3.85797	Promoter (2-3kb)	5	115879694	115898996	19303	1	17690	uc008zdu.1	-2584	ENSMUSG00000054256	Msi1	musashi RNA-binding protein 1
1944	chr5	116557678	116557678	1	*	phc1_input1_peak_1950	2.6541	Distal Intergenic	5	116490543	116533255	42713	2	545798	uc012ecg.1	-24423	ENSMUSG00000079278	Tmem233	transmembrane protein 233
1945	chr5	118291996	118291996	1	*	phc1_input1_peak_1951	4.44276	Promoter (<=1kb)	5	118292195	118403820	111626	1	18125	uc008zfx.2	-199	ENSMUSG00000029361	Nos1	nitric oxide synthase 1, neuronal
1946	chr5	118478955	118478955	1	*	phc1_input1_peak_1952	5.44204	Promoter (1-2kb)	5	118477833	118511879	34047	1	57816	uc012ecj.1	1122	ENSMUSG00000029359	Tesc	tescalcin
1947	chr5	118493232	118493232	1	*	phc1_input1_peak_1953	3.30372	Intron (uc008zgc.1/57816, intron 1 of 7)	5	118486042	118511879	25838	1	57816	uc008zgd.1	7190	ENSMUSG00000029359	Tesc	tescalcin
1948	chr5	118621219	118621219	1	*	phc1_input1_peak_1954	6.62272	Promoter (1-2kb)	5	118619773	118639487	19715	1	12123	uc008zgg.1	1446	ENSMUSG00000046607	Hrk	harakiri, BCL2 interacting protein (contains only BH3 domain)
1949	chr5	118622459	118622459	1	*	phc1_input1_peak_1955	7.05251	Promoter (2-3kb)	5	118619773	118639487	19715	1	12123	uc008zgg.1	2686	ENSMUSG00000046607	Hrk	harakiri, BCL2 interacting protein (contains only BH3 domain)
1950	chr5	120121021	120121021	1	*	phc1_input1_peak_1956	6.13528	Promoter (<=1kb)	5	120120871	120134610	13740	1	21386	uc008zgw.1	150	ENSMUSG00000018604	Tbx3	T-box 3
1951	chr5	120121827	120121827	1	*	phc1_input1_peak_1957	7.02154	Promoter (<=1kb)	5	120120871	120134610	13740	1	21386	uc008zgw.1	956	ENSMUSG00000018604	Tbx3	T-box 3
1952	chr5	120135641	120135641	1	*	phc1_input1_peak_1958	3.02998	Distal Intergenic	5	120120871	120134610	13740	1	21386	uc008zgw.1	14770	ENSMUSG00000018604	Tbx3	T-box 3
1953	chr5	120253599	120253599	1	*	phc1_input1_peak_1959	6.33367	Distal Intergenic	5	120284672	120335227	50556	1	21388	uc008zgz.2	-31073	ENSMUSG00000018263	Tbx5	T-box 5
1954	chr5	120254796	120254796	1	*	phc1_input1_peak_1960	4.44276	Distal Intergenic	5	120284672	120335227	50556	1	21388	uc008zgz.2	-29876	ENSMUSG00000018263	Tbx5	T-box 5
1955	chr5	120281161	120281161	1	*	phc1_input1_peak_1961	4.44276	Exon (uc008zgy.1/uc008zgy.1, exon 2 of 2)	5	120284672	120335227	50556	1	21388	uc008zgz.2	-3511	ENSMUSG00000018263	Tbx5	T-box 5
1956	chr5	120287376	120287376	1	*	phc1_input1_peak_1962	2.45216	Promoter (2-3kb)	5	120284672	120335227	50556	1	21388	uc008zgz.2	2704	ENSMUSG00000018263	Tbx5	T-box 5
1957	chr5	120874304	120874304	1	*	phc1_input1_peak_1963	10.8237	Distal Intergenic	5	120881895	120891466	9572	1	16873	uc012ecn.1	-7591	ENSMUSG00000029595	Lhx5	LIM homeobox protein 5
1958	chr5	120877531	120877531	1	*	phc1_input1_peak_1964	3.64281	Distal Intergenic	5	120881895	120891466	9572	1	16873	uc012ecn.1	-4364	ENSMUSG00000029595	Lhx5	LIM homeobox protein 5
1959	chr5	120882260	120882260	1	*	phc1_input1_peak_1965	19.6544	Promoter (<=1kb)	5	120881895	120891466	9572	1	16873	uc012ecn.1	365	ENSMUSG00000029595	Lhx5	LIM homeobox protein 5
1960	chr5	120884621	120884621	1	*	phc1_input1_peak_1966	6.16895	Promoter (2-3kb)	5	120881895	120891466	9572	1	16873	uc012ecn.1	2726	ENSMUSG00000029595	Lhx5	LIM homeobox protein 5
1961	chr5	120885577	120885577	1	*	phc1_input1_peak_1967	22.0253	Exon (uc012ecn.1/16873, exon 3 of 5)	5	120881895	120891466	9572	1	16873	uc012ecn.1	3682	ENSMUSG00000029595	Lhx5	LIM homeobox protein 5
1962	chr5	120887045	120887045	1	*	phc1_input1_peak_1968	10.8237	Intron (uc012ecn.1/16873, intron 4 of 4)	5	120881895	120891466	9572	1	16873	uc012ecn.1	5150	ENSMUSG00000029595	Lhx5	LIM homeobox protein 5
1963	chr5	120888018	120888018	1	*	phc1_input1_peak_1969	9.766	Intron (uc012ecn.1/16873, intron 4 of 4)	5	120881895	120891466	9572	1	16873	uc012ecn.1	6123	ENSMUSG00000029595	Lhx5	LIM homeobox protein 5
1964	chr5	120889286	120889286	1	*	phc1_input1_peak_1970	6.36253	Intron (uc012ecn.1/16873, intron 4 of 4)	5	120881895	120891466	9572	1	16873	uc012ecn.1	7391	ENSMUSG00000029595	Lhx5	LIM homeobox protein 5
1965	chr5	120890058	120890058	1	*	phc1_input1_peak_1971	5.29804	Exon (uc012ecn.1/16873, exon 5 of 5)	5	120881895	120891466	9572	1	16873	uc012ecn.1	8163	ENSMUSG00000029595	Lhx5	LIM homeobox protein 5
1966	chr5	122803023	122803023	1	*	phc1_input1_peak_1972	3.30372	Promoter (1-2kb)	5	122773237	122804204	30968	2	231724	uc012eda.1	1181	ENSMUSG00000038569	Rad9b	RAD9 checkpoint clamp component B
1967	chr5	124096439	124096439	1	*	phc1_input1_peak_1973	5.93243	Intron (uc008zoa.1/56430, intron 4 of 23)	5	124067666	124104029	36364	2	56430	uc008zod.1	7590	ENSMUSG00000049550	Clip1	CAP-GLY domain containing linker protein 1
1968	chr5	125839337	125839337	1	*	phc1_input1_peak_1974	3.85797	Distal Intergenic	5	125763320	125821444	58125	2	20778	uc008zrf.1	-17893	ENSMUSG00000037936	Scarb1	scavenger receptor class B, member 1
1969	chr5	126012295	126012295	1	*	phc1_input1_peak_1975	3.34707	Promoter (<=1kb)	5	126012788	126272953	260166	1	208151	uc012eds.1	-493	ENSMUSG00000070498	Tmem132b	transmembrane protein 132B
1970	chr5	126013717	126013717	1	*	phc1_input1_peak_1976	7.05251	Promoter (<=1kb)	5	126012788	126272953	260166	1	208151	uc012eds.1	929	ENSMUSG00000070498	Tmem132b	transmembrane protein 132B
1971	chr5	129169019	129169019	1	*	phc1_input1_peak_1977	3.30372	Distal Intergenic	5	129106981	129109968	2988	1	93897	uc008zsh.1	62038	ENSMUSG00000081683	Fzd10	frizzled class receptor 10
1972	chr5	130507753	130507753	1	*	phc1_input1_peak_1978	4.95702	Promoter (2-3kb)	5	130505176	130536653	31478	1	12909	uc008zua.1	2577	ENSMUSG00000025532	Crcp	calcitonin gene-related peptide-receptor component protein
1973	chr5	131995644	131995644	1	*	phc1_input1_peak_1979	10.8247	Intron (uc008zuu.1/319974, intron 2 of 13)	5	131913552	132014557	101006	2	319974	uc008zuu.1	18913	ENSMUSG00000029673	Auts2	autism susceptibility candidate 2
1974	chr5	132565595	132565595	1	*	phc1_input1_peak_1980	3.30372	Intron (uc008zuv.1/319974, intron 2 of 19)	5	132463880	132467955	4076	2	319974	uc008zux.1	-97640	ENSMUSG00000029673	Auts2	autism susceptibility candidate 2
1975	chr5	136344525	136344525	1	*	phc1_input1_peak_1981	3.85797	Intron (uc008zzb.1/58212, intron 13 of 15)	5	136363789	136365431	1643	1	15507	uc008zze.2	-19264	ENSMUSG00000004951	Hspb1	heat shock protein 1
1976	chr5	137044593	137044593	1	*	phc1_input1_peak_1982	7.05251	Promoter (1-2kb)	5	136838165	137043301	205137	2	13047	uc009aat.1	-1292	ENSMUSG00000029705	Cux1	cut-like homeobox 1
1977	chr5	140015488	140015488	1	*	phc1_input1_peak_1983	5.66988	Distal Intergenic	5	140019852	140021222	1371	1	22255	uc009agu.1	-4364	ENSMUSG00000029546	Uncx	UNC homeobox
1978	chr5	140016305	140016305	1	*	phc1_input1_peak_1984	7.92055	Distal Intergenic	5	140019852	140021222	1371	1	22255	uc009agu.1	-3547	ENSMUSG00000029546	Uncx	UNC homeobox
1979	chr5	140017385	140017385	1	*	phc1_input1_peak_1985	7.52379	Promoter (2-3kb)	5	140019852	140021222	1371	1	22255	uc009agu.1	-2467	ENSMUSG00000029546	Uncx	UNC homeobox
1980	chr5	140018624	140018624	1	*	phc1_input1_peak_1986	7.05251	Promoter (1-2kb)	5	140019852	140021222	1371	1	22255	uc009agu.1	-1228	ENSMUSG00000029546	Uncx	UNC homeobox
1981	chr5	140020608	140020608	1	*	phc1_input1_peak_1987	20.4003	Promoter (<=1kb)	5	140019852	140024132	4281	1	22255	uc009agv.1	756	ENSMUSG00000029546	Uncx	UNC homeobox
1982	chr5	140023693	140023693	1	*	phc1_input1_peak_1988	7.05251	Exon (uc009agv.1/22255, exon 3 of 3)	5	140019852	140024132	4281	1	22255	uc009agv.1	3841	ENSMUSG00000029546	Uncx	UNC homeobox
1983	chr5	140024727	140024727	1	*	phc1_input1_peak_1989	7.76536	Distal Intergenic	5	140019852	140024132	4281	1	22255	uc009agv.1	4875	ENSMUSG00000029546	Uncx	UNC homeobox
1984	chr5	140026567	140026567	1	*	phc1_input1_peak_1990	5.69665	Distal Intergenic	5	140019852	140024132	4281	1	22255	uc009agv.1	6715	ENSMUSG00000029546	Uncx	UNC homeobox
1985	chr5	140028614	140028614	1	*	phc1_input1_peak_1991	11.637	Distal Intergenic	5	140019852	140024132	4281	1	22255	uc009agv.1	8762	ENSMUSG00000029546	Uncx	UNC homeobox
1986	chr5	140384086	140384086	1	*	phc1_input1_peak_1992	5.69665	Promoter (<=1kb)	5	140383897	140450678	66782	1	243312	uc009ahi.2	189	ENSMUSG00000048988	Elfn1	leucine rich repeat and fibronectin type III, extracellular 1
1987	chr5	140384903	140384903	1	*	phc1_input1_peak_1993	13.3134	Promoter (1-2kb)	5	140383897	140450678	66782	1	243312	uc009ahi.2	1006	ENSMUSG00000048988	Elfn1	leucine rich repeat and fibronectin type III, extracellular 1
1988	chr5	140388142	140388142	1	*	phc1_input1_peak_1994	8.49997	Intron (uc009ahi.2/243312, intron 1 of 1)	5	140383897	140450678	66782	1	243312	uc009ahi.2	4245	ENSMUSG00000048988	Elfn1	leucine rich repeat and fibronectin type III, extracellular 1
1989	chr5	143577350	143577350	1	*	phc1_input1_peak_1995	6.58423	Promoter (1-2kb)	5	143200558	143579066	378509	2	231861	uc009aja.2	1716	ENSMUSG00000039477	Tnrc18	trinucleotide repeat containing 18
1990	chr5	143578655	143578655	1	*	phc1_input1_peak_1996	6.00991	Promoter (<=1kb)	5	143200558	143579066	378509	2	231861	uc009aja.2	411	ENSMUSG00000039477	Tnrc18	trinucleotide repeat containing 18
1991	chr5	143579998	143579998	1	*	phc1_input1_peak_1997	4.19787	Promoter (<=1kb)	5	143516534	143579066	62533	2	231861	uc009ajg.1	-932	ENSMUSG00000039477	Tnrc18	trinucleotide repeat containing 18
1992	chr5	144016038	144016038	1	*	phc1_input1_peak_1998	5.69665	Promoter (1-2kb)	5	144016582	144017885	1304	2	54201	uc009ajx.1	1847	ENSMUSG00000046658	Zfp316	zinc finger protein 316
1993	chr5	146389824	146389824	1	*	phc1_input1_peak_1999	5.04578	Intron (uc012egw.1/100041375, intron 13 of 25)	5	146319533	146531712	212180	2	100041375	uc012egw.1	141888	ENSMUSG00000075552	Cyp3a41b	cytochrome P450, family 3, subfamily a, polypeptide 41B
1994	chr5	146484948	146484948	1	*	phc1_input1_peak_2000	3.5989	Intron (uc012egw.1/100041375, intron 13 of 25)	5	146319533	146531712	212180	2	100041375	uc012egw.1	46764	ENSMUSG00000075552	Cyp3a41b	cytochrome P450, family 3, subfamily a, polypeptide 41B
1995	chr5	146933426	146933426	1	*	phc1_input1_peak_2001	3.30372	Distal Intergenic	5	146890834	146924859	34026	1	100041449	uc012egy.1	42592	ENSMUSG00000061292	Cyp3a59	cytochrome P450, family 3, subfamily a, polypeptide 59
1996	chr5	147137185	147137185	1	*	phc1_input1_peak_2002	5.05622	Distal Intergenic	5	147106486	147114450	7965	1	264064	uc009ane.1	30699	ENSMUSG00000029635	Cdk8	cyclin-dependent kinase 8
1997	chr5	147998808	147998808	1	*	phc1_input1_peak_2003	4.92803	Promoter (1-2kb)	5	148000272	148002522	2251	1	14842	uc009anw.1	-1464	ENSMUSG00000053129	Gsx1	GS homeobox 1
1998	chr5	148000305	148000305	1	*	phc1_input1_peak_2004	5.66988	Promoter (<=1kb)	5	148000272	148002522	2251	1	14842	uc009anw.1	33	ENSMUSG00000053129	Gsx1	GS homeobox 1
1999	chr5	148000994	148000994	1	*	phc1_input1_peak_2005	5.94801	Promoter (<=1kb)	5	148000272	148002522	2251	1	14842	uc009anw.1	722	ENSMUSG00000053129	Gsx1	GS homeobox 1
[truncated: 997 more rows]

## Sheet: figs3c ring1b
	seqnames	start	end	width	strand	V4	V5	annotation	geneChr	geneStart	geneEnd	geneLength	geneStrand	geneId	transcriptId	distanceToTSS	ENSEMBL	SYMBOL	GENENAME
1	chr1	3661450	3661450	1	*	ring1b_input1_peak_1	16.5539	Promoter (<=1kb)	1	3204563	3661579	457017	2	497097	uc007aeu.1	129	ENSMUSG00000051951	Xkr4	X-linked Kx blood group related 4
2	chr1	3662060	3662060	1	*	ring1b_input1_peak_2	18.385	Promoter (<=1kb)	1	3204563	3661579	457017	2	497097	uc007aeu.1	-481	ENSMUSG00000051951	Xkr4	X-linked Kx blood group related 4
3	chr1	4483371	4483371	1	*	ring1b_input1_peak_3	178.988	Promoter (<=1kb)	1	4481009	4483816	2808	2	20671	uc007aey.1	445	ENSMUSG00000025902	Sox17	SRY (sex determining region Y)-box 17
4	chr1	4561855	4561855	1	*	ring1b_input1_peak_4	33.4978	Distal Intergenic	1	4481009	4486494	5486	2	20671	uc007afc.1	-75361	ENSMUSG00000025902	Sox17	SRY (sex determining region Y)-box 17
5	chr1	5009732	5009732	1	*	ring1b_input1_peak_5	63.1551	Promoter (<=1kb)	1	4899657	5009507	109851	2	58175	uc007afk.2	-225	ENSMUSG00000002459	Rgs20	regulator of G-protein signaling 20
6	chr1	5012903	5012903	1	*	ring1b_input1_peak_6	18.5706	Intron (uc007afl.2/58175, intron 1 of 5)	1	4899657	5009507	109851	2	58175	uc007afk.2	-3396	ENSMUSG00000002459	Rgs20	regulator of G-protein signaling 20
7	chr1	5013505	5013505	1	*	ring1b_input1_peak_7	14.7275	Intron (uc007afl.2/58175, intron 1 of 5)	1	4899657	5009507	109851	2	58175	uc007afk.2	-3998	ENSMUSG00000002459	Rgs20	regulator of G-protein signaling 20
8	chr1	5073266	5073266	1	*	ring1b_input1_peak_8	25.9837	Promoter (<=1kb)	1	5073254	5152630	79377	1	108664	uc007afn.1	12	ENSMUSG00000033793	Atp6v1h	ATPase, H+ transporting, lysosomal V1 subunit H
9	chr1	5250943	5250943	1	*	ring1b_input1_peak_9	17.6911	Distal Intergenic	1	5073254	5152630	79377	1	108664	uc007afn.1	177689	ENSMUSG00000033793	Atp6v1h	ATPase, H+ transporting, lysosomal V1 subunit H
10	chr1	5907040	5907040	1	*	ring1b_input1_peak_10	35.6707	Promoter (<=1kb)	1	5903788	5907479	3692	2	226304	uc011whw.1	439	ENSMUSG00000033774	Npbwr1	neuropeptides B/W receptor 1
11	chr1	6431462	6431462	1	*	ring1b_input1_peak_11	16.5539	Distal Intergenic	1	6477312	6851021	373710	1	240690	uc007afw.1	-45850	ENSMUSG00000033740	St18	suppression of tumorigenicity 18
12	chr1	9290060	9290060	1	*	ring1b_input1_peak_12	18.385	Promoter (<=1kb)	1	8940645	9289811	349167	2	71096	uc011wib.1	-249	ENSMUSG00000025909	Sntg1	syntrophin, gamma 1
13	chr1	9535802	9535802	1	*	ring1b_input1_peak_13	26.3557	Promoter (<=1kb)	1	9535489	9537536	2048	1	59014	uc007agk.2	313	ENSMUSG00000061024	Rrs1	ribosome biogenesis regulator 1
14	chr1	9787870	9787870	1	*	ring1b_input1_peak_14	17.6911	Promoter (<=1kb)	1	9788211	9892649	104439	1	170755	uc007agu.1	-341	ENSMUSG00000025915	Sgk3	serum/glucocorticoid regulated kinase 3
15	chr1	9788607	9788607	1	*	ring1b_input1_peak_15	29.252	Promoter (<=1kb)	1	9788211	9892649	104439	1	170755	uc011wid.1	396	ENSMUSG00000025915	Sgk3	serum/glucocorticoid regulated kinase 3
16	chr1	9838618	9838618	1	*	ring1b_input1_peak_16	19.2631	Promoter (<=1kb)	1	9838478	9892649	54172	1	170755	uc007agy.1	140	ENSMUSG00000025915	Sgk3	serum/glucocorticoid regulated kinase 3
17	chr1	9957457	9957457	1	*	ring1b_input1_peak_17	26.3493	Downstream (1-2kb)	1	9932106	9934199	2094	2	73824	uc007aha.1	-23258	ENSMUSG00000098234	Snhg6	small nucleolar RNA host gene 6
18	chr1	9958427	9958427	1	*	ring1b_input1_peak_18	15.5484	Downstream (<1kb)	1	9932106	9934199	2094	2	73824	uc007aha.1	-24228	ENSMUSG00000098234	Snhg6	small nucleolar RNA host gene 6
19	chr1	10222926	10222926	1	*	ring1b_input1_peak_19	28.2117	Promoter (<=1kb)	1	10127588	10222751	95164	2	211673	uc007ahn.1	-175	ENSMUSG00000067851	Arfgef1	ADP-ribosylation factor guanine nucleotide-exchange factor 1(brefeldin A-inhibited)
20	chr1	10983738	10983738	1	*	ring1b_input1_peak_20	22.1931	Promoter (<=1kb)	1	10983546	11293763	310218	1	109294	uc007ahs.2	192	ENSMUSG00000048960	Prex2	phosphatidylinositol-3,4,5-trisphosphate-dependent Rac exchange factor 2
21	chr1	12981675	12981675	1	*	ring1b_input1_peak_21	57.8222	Promoter (<=1kb)	1	12868676	12981216	112541	2	240726	uc007aii.1	-459	ENSMUSG00000025938	Slco5a1	solute carrier organic anion transporter family, member 5A1
22	chr1	13116211	13116211	1	*	ring1b_input1_peak_22	105.476	Promoter (1-2kb)	1	13103509	13117244	13736	2	383491	uc007aik.1	1033	ENSMUSG00000042414	Prdm14	PR domain containing 14
23	chr1	13118740	13118740	1	*	ring1b_input1_peak_23	17.4634	Promoter (1-2kb)	1	13103509	13117244	13736	2	383491	uc007aik.1	-1496	ENSMUSG00000042414	Prdm14	PR domain containing 14
24	chr1	13362910	13362910	1	*	ring1b_input1_peak_24	27.0995	Promoter (<=1kb)	1	13172365	13362520	190156	2	17978	uc007aiq.1	-390	ENSMUSG00000005886	Ncoa2	nuclear receptor coactivator 2
25	chr1	13364529	13364529	1	*	ring1b_input1_peak_25	37.8806	Promoter (<=1kb)	1	13174687	13364164	189478	2	17978	uc007air.1	-365	ENSMUSG00000005886	Ncoa2	nuclear receptor coactivator 2
26	chr1	13579598	13579598	1	*	ring1b_input1_peak_26	22.1862	Promoter (<=1kb)	1	13554783	13579945	25163	2	72265	uc007ait.1	347	ENSMUSG00000025935	Tram1	translocating chain-associating membrane protein 1
27	chr1	13580386	13580386	1	*	ring1b_input1_peak_27	25.1499	Promoter (<=1kb)	1	13554783	13579945	25163	2	72265	uc007ait.1	-441	ENSMUSG00000025935	Tram1	translocating chain-associating membrane protein 1
28	chr1	13650417	13650417	1	*	ring1b_input1_peak_28	13.0711	Promoter (<=1kb)	1	13615980	13650590	34611	2	212442	uc007aiu.1	173	ENSMUSG00000025937	Lactb2	lactamase, beta 2
29	chr1	14496431	14496431	1	*	ring1b_input1_peak_29	28.2117	Distal Intergenic	1	14159039	14300280	141242	2	14048	uc007aiz.1	-196151	ENSMUSG00000025932	Eya1	EYA transcriptional coactivator and phosphatase 1
30	chr1	14497233	14497233	1	*	ring1b_input1_peak_30	18.385	Distal Intergenic	1	14159039	14300280	141242	2	14048	uc007aiz.1	-196953	ENSMUSG00000025932	Eya1	EYA transcriptional coactivator and phosphatase 1
31	chr1	14745427	14745427	1	*	ring1b_input1_peak_31	36.7715	Promoter (<=1kb)	1	14743429	14746047	2619	2	17681	uc007aja.1	620	ENSMUSG00000025930	Msc	musculin
32	chr1	15277265	15277265	1	*	ring1b_input1_peak_32	19.2014	Distal Intergenic	1	15302533	15704295	401763	1	98741	uc007aje.1	-25268	ENSMUSG00000092083	Kcnb2	potassium voltage gated channel, Shab-related subfamily, member 2
33	chr1	16095694	16095694	1	*	ring1b_input1_peak_33	23.9299	Promoter (<=1kb)	1	16095963	16122631	26669	1	98711	uc007ajm.1	-269	ENSMUSG00000025921	Rdh10	retinol dehydrogenase 10 (all-trans)
34	chr1	16609206	16609206	1	*	ring1b_input1_peak_34	16.5539	Promoter (<=1kb)	1	16530871	16609367	78497	2	66799	uc007ajs.1	161	ENSMUSG00000025939	Ube2w	ubiquitin-conjugating enzyme E2W (putative)
35	chr1	16655451	16655451	1	*	ring1b_input1_peak_35	52.6165	Promoter (<=1kb)	1	16655272	16668356	13085	1	70397	uc007ajy.1	179	ENSMUSG00000025940	Tmem70	transmembrane protein 70
36	chr1	17087281	17087281	1	*	ring1b_input1_peak_36	62.9614	Promoter (<=1kb)	1	16987545	17087879	100335	2	57339	uc007aka.1	598	ENSMUSG00000042686	Jph1	junctophilin 1
37	chr1	18048510	18048510	1	*	ring1b_input1_peak_37	53.934	Distal Intergenic	1	18105272	18127133	21862	2	78081	uc007aki.1	78623	ENSMUSG00000025774	Crisp4	cysteine-rich secretory protein 4
38	chr1	19094306	19094306	1	*	ring1b_input1_peak_38	83.3313	Promoter (1-2kb)	1	19093103	19156413	63311	1	226896	uc007akp.1	1203	ENSMUSG00000042596	Tfap2d	transcription factor AP-2, delta
39	chr1	19097332	19097332	1	*	ring1b_input1_peak_39	17.4634	Intron (uc007akp.1/226896, intron 2 of 7)	1	19093103	19156413	63311	1	226896	uc007akp.1	4229	ENSMUSG00000042596	Tfap2d	transcription factor AP-2, delta
40	chr1	19100206	19100206	1	*	ring1b_input1_peak_40	19.3172	Intron (uc007akp.1/226896, intron 3 of 7)	1	19093103	19156413	63311	1	226896	uc007akp.1	7103	ENSMUSG00000042596	Tfap2d	transcription factor AP-2, delta
41	chr1	19196218	19196218	1	*	ring1b_input1_peak_41	50.5632	Promoter (2-3kb)	1	19198995	19228164	29170	1	21419	uc007akq.1	-2777	ENSMUSG00000025927	Tfap2b	transcription factor AP-2 beta
42	chr1	19199725	19199725	1	*	ring1b_input1_peak_42	223.023	Promoter (<=1kb)	1	19198995	19228815	29821	1	21419	uc007akr.1	730	ENSMUSG00000025927	Tfap2b	transcription factor AP-2 beta
43	chr1	19224700	19224700	1	*	ring1b_input1_peak_43	156.763	3' UTR	1	19204008	19228815	24808	1	21419	uc007aku.1	20692	ENSMUSG00000025927	Tfap2b	transcription factor AP-2 beta
44	chr1	19231132	19231132	1	*	ring1b_input1_peak_44	69.1178	Distal Intergenic	1	19204008	19228815	24808	1	21419	uc007aku.1	27124	ENSMUSG00000025927	Tfap2b	transcription factor AP-2 beta
45	chr1	21951154	21951154	1	*	ring1b_input1_peak_45	65.6297	Promoter (<=1kb)	1	21388484	21952023	563540	2	226922	uc007alq.2	869	ENSMUSG00000028033	Kcnq5	potassium voltage-gated channel, subfamily Q, member 5
46	chr1	22540392	22540392	1	*	ring1b_input1_peak_46	40.9331	Intron (uc007als.1/116837, intron 7 of 31)	1	22475030	22516186	41157	2	116837	uc007alx.1	-24206	ENSMUSG00000041670	Rims1	regulating synaptic membrane exocytosis 1
47	chr1	23262752	23262752	1	*	ring1b_input1_peak_47	37.8806	Distal Intergenic	1	23279108	23279178	71	1	387225	uc011wip.1	-16356	ENSMUSG00000065405	Mir30a	microRNA 30a
48	chr1	23263528	23263528	1	*	ring1b_input1_peak_48	17.4634	Distal Intergenic	1	23279108	23279178	71	1	387225	uc011wip.1	-15580	ENSMUSG00000065405	Mir30a	microRNA 30a
49	chr1	23769186	23769186	1	*	ring1b_input1_peak_49	51.7542	Promoter (<=1kb)	1	23768765	23854697	85933	1	280645	uc007ame.1	421	ENSMUSG00000026156	B3gat2	beta-1,3-glucuronyltransferase 2 (glucuronosyltransferase S)
50	chr1	23929399	23929399	1	*	ring1b_input1_peak_50	71.7115	Promoter (<=1kb)	1	23852466	23929128	76663	2	98366	uc007amh.1	-271	ENSMUSG00000026155	Smap1	small ArfGAP 1
51	chr1	24106881	24106881	1	*	ring1b_input1_peak_51	15.6626	Promoter (<=1kb)	1	24017597	24107180	89584	2	68187	uc007aml.2	299	ENSMUSG00000026153	Fam135a	family with sequence similarity 135, member A
52	chr1	24107612	24107612	1	*	ring1b_input1_peak_52	24.1545	Promoter (<=1kb)	1	24058603	24107180	48578	2	68187	uc007amn.2	-432	ENSMUSG00000026153	Fam135a	family with sequence similarity 135, member A
53	chr1	24593955	24593955	1	*	ring1b_input1_peak_53	45.8485	Promoter (<=1kb)	1	24264522	24594276	329755	2	12823	uc007amq.1	321	ENSMUSG00000026141	Col19a1	collagen, type XIX, alpha 1
54	chr1	31007066	31007066	1	*	ring1b_input1_peak_54	11.0425	Promoter (<=1kb)	1	30997148	31006600	9453	2	19243	uc007ani.1	-466	ENSMUSG00000026064	Ptp4a1	protein tyrosine phosphatase 4a1
55	chr1	32229802	32229802	1	*	ring1b_input1_peak_55	23.1644	Promoter (<=1kb)	1	32229651	32714583	484933	1	170771	uc007anp.1	151	ENSMUSG00000026058	Khdrbs2	KH domain containing, RNA binding, signal transduction associated 2
[truncated: 9,154 more rows]

## Sheet: figs3g
Relative to input
	shScr + H2AK119ub1				shPHC1 + H2AK119ub1				shScr + lgG
[truncated: 7 more rows]
