# Supplementary material for: PHC1 maintains pluripotency by organizing genome-wide chromatin interactions of the Nanog locus
Source: Nat Commun. 2021 May 14;12:2829. doi: 10.1038/s41467-021-22871-0 (PMC8121881; doi:10.1038/s41467-021-22871-0)
Supplement: Supplementary file 8 — Source Data [file 41467_2021_22871_MOESM8_ESM.zip › source data update/figs4.xlsx]

## Sheet: figs4
Relative to IgG
	lgG	PHC1
EOMES	1	22
GSX2	1	90
EN2	1	98
GATA4	1	110
GATA6	1	97
GAPDH	1	1
