# Supplementary material for: PHC1 maintains pluripotency by organizing genome-wide chromatin interactions of the Nanog locus
Source: Nat Commun. 2021 May 14;12:2829. doi: 10.1038/s41467-021-22871-0 (PMC8121881; doi:10.1038/s41467-021-22871-0)
Supplement: Supplementary file 8 — Source Data [file 41467_2021_22871_MOESM8_ESM.zip › source data update/figs5.xlsx]

## Sheet: figs5c
Relative value
	shScr				shRing1b.1				shRing1b.2				shRing1b.3
	rep1	rep2	rep3	rep4	rep1	rep2	rep3	rep4	rep1	rep2	rep3	rep4	rep1	rep2	rep3	rep4
Ring1b	1	1	1	1	0.385998	0.404254	0.429283	0.450625	0.565135	0.581023	0.511687	0.673617	0.314253	0.343885	0.238159	0.473029
Nanog	1	1	1	1	1.16565	0.883509	0.907759	1.32467	1.12038	0.824928	1.05918	1.01147	0.718128	0.668373	1.32082	0.522241
Eomes	1	1	1	1	0.831238	0.695762	0.712025	0.790041	0.935191	0.858565	0.740549	0.981686	1.05458	1.46409	1.08423	1.4406
Gsx2	1	1	1	1	0.941696	1.54757	1.08423	1.03049	1.38831	1.09936	0.817902	1.45062	0.52003	0.954842	0.570382	0.844791
En2	1	1	1	1	1.40769	1.42734	1.41095	1.34102	1.03527	1.04488	1.04006	1.03049	1.19748	1.75727	1.72907	1.47087
Gata4	1	1	1	1	1.57644	1.26576	1.03766	1.3692	0.965936	0.868541	0.76313	1.30134	0.860551	1.43727	1.52626	0.880666
Gata6	1	1	1	1	2.13366	1.45397	1.32256	1.48796	1.09177	0.817902	0.629961	1.10445	0.981686	1.07923	0.986233	1.17013
shScr vs. shRing1b.1			shScr vs. shRing1b.2			shScr vs. shRing1b.3
	P value			P value			P value
Ring1b	<0.000001		Ring1b	1.7e-05		Ring1b	1.1e-05
Nanog	0.531697		Nanog	0.952098		Nanog	0.316065
Eomes	0.000278		Eomes	0.061317		Eomes	0.056736
Gsx2	0.307493		Gsx2	0.241426		Gsx2	0.038795
En2	<0.000001		En2	1.9e-05		En2	0.00621
Gata4	0.031686		Gata4	0.835481		Gata4	0.358995
Gata6	0.016371		Gata6	0.467198		Gata6	0.269637

## Sheet: figs5e
pluripotency (fold change)
	Ctrl				Phc1 -/-				Phc1 -/- Nanog
	rep1	rep2	rep3		rep1	rep2	rep3		rep1	rep2	rep3
Nanog	1	1	1		0.644685	0.791869	0.604299		15.455	26.9087	29.446
Oct4	1	1	1		0.631418	0.771997	0.788218		0.858565	0.963707	1.31646
Sox2	1	1	1		1.1019	0.840896	0.570382		1.1487	0.90125	0.876606
Klf4	1	1	1		0.553504	0.631418	0.516438		0.737135	0.840896	1.86607
Esrrb	1	1	1		0.773783	0.816014	0.436282		1.09429	1.2283	0.920188
endoderm (fold change)
	Ctrl				Phc1 -/-				Phc1 -/- Nanog
	rep1	rep2	rep3		rep1	rep2	rep3		rep1	rep2	rep3
Gata4	1	1	1		1.25992	1.21139	0.643197		1	1.23114	0.95705
Gata6	1	1	1		2.43964	1.4914	0.363493		0.394109	0.616996	0.233798
Sox17	1	1	1		4.95883	2.9828	1.25411		1.04488	2.78305	0.616996
mesoderm (fold change)
	Ctrl				Phc1 -/-				Phc1 -/- Nanog
	rep1	rep2	rep3		rep1	rep2	rep3		rep1	rep2	rep3
Flk1	1	1	1		1.12506	1.2086	1.10445		0.860551	0.687771	0.37285
Brachyury	1	1	1		0.327598	0.643197	0.582367		0.423373	0.294567	0.289841
Goosecoid	1	1	1		2.40605	1.34723	1.21982		2.2921	1.65864	3.02444
ectoderm (fold change)
	Ctrl				Phc1 -/-				Phc1 -/- Nanog
	rep1	rep2	rep3		rep1	rep2	rep3		rep1	rep2	rep3
Nestin	1	1	1		0.602904	0.890899	0.264866		0.848704	0.884745	0.715323
Sox11	1	1	1		0.616996	0.692555	0.346277		0.331405	0.262429	0.24429
Mash1	1	1	1		1.19196	0.903335	1.41421		0.503478	0.768438	0.358489
