# Supplementary material for: PHC1 maintains pluripotency by organizing genome-wide chromatin interactions of the Nanog locus
Source: Nat Commun. 2021 May 14;12:2829. doi: 10.1038/s41467-021-22871-0 (PMC8121881; doi:10.1038/s41467-021-22871-0)
Supplement: Supplementary file 8 — Source Data [file 41467_2021_22871_MOESM8_ESM.zip › source data update/figs6.xlsx]

## Sheet: figs6b-qpcr
Relative value
	shScr			shNanog.1			shNanog.2
	rep1	rep2	rep3	rep1	rep2	rep3	rep1	rep2	rep3
nanog	1	1	1	0.216134	0.197967	0.289841	0.424352	0.368567	0.260616
phc1	1	1	1	0.897095	0.870551	0.950439	1.2283	1.23685	0.846745
gata6	1	1	1	3.68075	5.73582	2.65124	2.42839	2.69447	1.65864
shScr vs. shNanog.1				shScr vs. shNanog.2
	P value				P value
nanog	1.1e-05			nanog	0.000174
phc1	0.016124			phc1	0.464285
gata6	0.029007			gata6	0.015367

## Sheet: figs6c
Relative value
	shScr			shPou5f1.1			shPou5f1.2			shPou5f1.3			shPou5f1.4
	rep1	rep2	rep3	rep1	rep2	rep3	rep1	rep2	rep3	rep1	rep2	rep3	rep1	rep2	rep3
pou5f1	1	1	1	0.067452	0.072964	0.047257	0.040479	0.062789	0.052193	0.038384	0.052073	0.034118	0.20733	0.692555	0.267325
phc1	1	1	1	0.110593	0.123279	0.073133	0.069992	0.108819	0.076947	0.091929	0.106333	0.066986	0.425334	0.823591	0.321599
cdx2	1	1	1	52.954	32.748	9.31787	60.8281	38.7646	15.5266	83.8652	65.4959	22.2644	7.81728	4.14106	1.70921
gata3	1	1	1	18.5927	16.7955	55.7152	5.68306	10.4348	42.8137	20.1587	18.7654	58.7561	7.27695	8.22491	9.80375
shScr vs. shPou5f1.1			shScr vs. shPou5f1.2			shScr vs. shPou5f1.3			shScr vs. shPou5f1.4
	P value			P value			P value			P value
pou5f1	<0.000001		pou5f1	<0.000001		pou5f1	<0.000001		pou5f1	0.016128
phc1	<0.000001		phc1	<0.000001		phc1	<0.000001		phc1	0.035722
cdx2	0.071762		cdx2	0.046045		cdx2	0.036989		cdx2	0.11574
gata3	0.081558		gata3	0.185251		gata3	0.073683		gata3	0.000543
